# Supplementary material for: Neurodegeneration risk factor, EIF2AK3 (PERK), influences tau protein aggregation
Source: J Biol Chem. 2022 Dec 21;299(2):102821. doi: 10.1016/j.jbc.2022.102821 (PMC9852698; doi:10.1016/j.jbc.2022.102821)
Supplement: Supplementary data 1 [file mmc2.xlsx]

## Sheet: gnomAD_v2.1.1_ENSG00000172071_2
PERK Halpotype	neurodenegerative disease	Chromosome	Position	rsID	Reference	Alternate	Source	Filters - exomes	Filters - genomes	Consequence	Protein Consequence	Transcript Consequence	Annotation	Flags	Allele Count	Allele Number	Allele Frequency	Homozygote Count	Hemizygote Count	Allele Count African	Allele Number African	Homozygote Count African	Hemizygote Count African	Allele Count Latino	Allele Number Latino	Homozygote Count Latino	Hemizygote Count Latino	Allele Count Ashkenazi Jewish	Allele Number Ashkenazi Jewish	Homozygote Count Ashkenazi Jewish	Hemizygote Count Ashkenazi Jewish	Allele Count East Asian	Allele Number East Asian	Homozygote Count East Asian	Hemizygote Count East Asian	Allele Count European (Finnish)	Allele Number European (Finnish)	Homozygote Count European (Finnish)	Hemizygote Count European (Finnish)	Allele Count European (non-Finnish)	Allele Number European (non-Finnish)	Homozygote Count European (non-Finnish)	Hemizygote Count European (non-Finnish)	Allele Count Other	Allele Number Other	Homozygote Count Other	Hemizygote Count Other	Allele Count South Asian	Allele Number South Asian
		2	88857206	rs770350999	T	C	gnomAD Exomes	PASS	NA	c.*48A>G		c.*48A>G	3_prime_UTR_variant		1	251270	3.97978e-06	0	0	0	16256	0	0	0	34572	0	0	0	10074	0	0	0	18394	0	0	0	21628	0	0	0	113608	0	0	0	6128	0	0	1	30610
		2	88857211	rs775260114	T	C	gnomAD Exomes,gnomAD Genomes	PASS	PASS	c.*43A>G		c.*43A>G	3_prime_UTR_variant		2	282762	7.07309e-06	0	0	0	24970	0	0	0	35428	0	0	0	10368	0	0	0	19954	0	0	0	25112	0	0	2	129096	0	0	0	7220	0	0	0	30614
		2	88857217	rs762715195	C	G	gnomAD Exomes	PASS	NA	c.*37G>C		c.*37G>C	3_prime_UTR_variant		6	251374	2.38688e-05	0	0	0	16256	0	0	0	34582	0	0	0	10080	0	0	0	18394	0	0	0	21638	0	0	6	113676	0	0	0	6134	0	0	0	30614
		2	88857219	rs1398079906	G	A	gnomAD Genomes	NA	PASS	c.*35C>T		c.*35C>T	3_prime_UTR_variant		1	31406	3.1841e-05	0	0	0	8714	0	0	0	848	0	0	0	290	0	0	0	1560	0	0	0	3472	0	0	1	15434	0	0	0	1088	0	0	0	0
		2	88857222	rs763657019	T	A	gnomAD Exomes	PASS	NA	c.*32A>T		c.*32A>T	3_prime_UTR_variant		1	251390	3.97788e-06	0	0	0	16256	0	0	0	34584	0	0	0	10080	0	0	0	18394	0	0	0	21640	0	0	1	113686	0	0	0	6136	0	0	0	30614
		2	88857224	rs774002427	A	C	gnomAD Exomes	PASS	NA	c.*30T>G		c.*30T>G	3_prime_UTR_variant		1	251396	3.97779e-06	0	0	0	16256	0	0	0	34584	0	0	0	10080	0	0	0	18394	0	0	0	21642	0	0	0	113690	0	0	0	6136	0	0	1	30614
		2	88857225	rs761749577	C	T	gnomAD Exomes	PASS	NA	c.*29G>A		c.*29G>A	3_prime_UTR_variant		2	251398	7.95551e-06	0	0	0	16256	0	0	1	34584	0	0	0	10080	0	0	0	18394	0	0	0	21642	0	0	1	113688	0	0	0	6140	0	0	0	30614
		2	88857228	rs374785419	A	G	gnomAD Exomes,gnomAD Genomes	PASS	PASS	c.*26T>C		c.*26T>C	3_prime_UTR_variant		9	282814	3.1823e-05	0	0	6	24972	0	0	0	35434	0	0	0	10370	0	0	0	19952	0	0	0	25116	0	0	0	129128	0	0	0	7228	0	0	3	30614
		2	88857235	rs750438957	T	C	gnomAD Exomes	PASS	NA	c.*19A>G		c.*19A>G	3_prime_UTR_variant		3	251410	1.19327e-05	0	0	0	16256	0	0	1	34588	0	0	0	10078	0	0	0	18392	0	0	0	21644	0	0	2	113700	0	0	0	6138	0	0	0	30614
		2	88857239	rs1276955710	T	C	gnomAD Exomes	PASS	NA	c.*15A>G		c.*15A>G	3_prime_UTR_variant		2	251424	7.95469e-06	0	0	0	16256	0	0	2	34590	0	0	0	10078	0	0	0	18394	0	0	0	21644	0	0	0	113710	0	0	0	6138	0	0	0	30614
		2	88857248	rs535059276	T	G	gnomAD Exomes	PASS	NA	c.*6A>C		c.*6A>C	3_prime_UTR_variant		2	251440	7.95418e-06	0	0	0	16256	0	0	0	34590	0	0	0	10080	0	0	2	18394	0	0	0	21648	0	0	0	113718	0	0	0	6140	0	0	0	30614
		2	88857253	rs766214245	G	C	gnomAD Exomes	PASS	NA	c.*1C>G		c.*1C>G	3_prime_UTR_variant		3	251442	1.19312e-05	0	0	0	16256	0	0	0	34592	0	0	0	10080	0	0	0	18394	0	0	0	21648	0	0	3	113718	0	0	0	6140	0	0	0	30614
		2	88857255	rs752870446	T	G	gnomAD Exomes,gnomAD Genomes	PASS	PASS	p.Ter1117SerextTer2	p.Ter1117SerextTer2	c.3350A>C	stop_lost		2	282862	7.07059e-06	0	0	2	24974	0	0	0	35440	0	0	0	10368	0	0	0	19954	0	0	0	25124	0	0	0	129162	0	0	0	7226	0	0	0	30614
		2	88857264	rs776812138	G	A	gnomAD Exomes	PASS	NA	p.Pro1114Leu	p.Pro1114Leu	c.3341C>T	missense_variant		1	251458	3.97681e-06	0	0	0	16256	0	0	1	34592	0	0	0	10080	0	0	0	18394	0	0	0	21648	0	0	0	113736	0	0	0	6138	0	0	0	30614
		2	88857275	rs145982613	A	G	gnomAD Exomes,gnomAD Genomes	PASS	PASS	p.His1110His	c.3330T>C(p.=)	c.3330T>C	synonymous_variant		2	282868	7.07044e-06	0	0	1	24970	0	0	0	35438	0	0	0	10370	0	0	0	19954	0	0	0	25124	0	0	1	129172	0	0	0	7226	0	0	0	30614
		2	88857275	rs145982613	A	T	gnomAD Exomes,gnomAD Genomes	PASS	PASS	p.His1110Gln	p.His1110Gln	c.3330T>A	missense_variant		9	282868	3.1817e-05	0	0	9	24970	0	0	0	35438	0	0	0	10370	0	0	0	19954	0	0	0	25124	0	0	0	129172	0	0	0	7226	0	0	0	30614
		2	88857286	rs1219586995	T	TG	gnomAD Exomes	PASS	NA	p.Asn1107GlnfsTer5	p.Asn1107GlnfsTer5	c.3318dupC	frameshift_variant	lc_lof	1	251466	3.97668e-06	0	0	0	16256	0	0	0	34592	0	0	1	10080	0	0	0	18394	0	0	0	21648	0	0	0	113744	0	0	0	6138	0	0	0	30614
		2	88857288	rs747073375	G	T	gnomAD Exomes,gnomAD Genomes	PASS	PASS	p.Ser1106Tyr	p.Ser1106Tyr	c.3317C>A	missense_variant		3	282866	1.06057e-05	0	0	3	24970	0	0	0	35440	0	0	0	10370	0	0	0	19954	0	0	0	25122	0	0	0	129172	0	0	0	7224	0	0	0	30614
		2	88857292	rs1490490578	G	A	gnomAD Exomes	PASS	NA	p.Gln1105Ter	p.Gln1105Ter	c.3313C>T	stop_gained	lc_lof	1	251474	3.97655e-06	0	0	0	16256	0	0	0	34592	0	0	0	10080	0	0	0	18394	0	0	0	21648	0	0	1	113748	0	0	0	6140	0	0	0	30616
		2	88857294	rs1200751163	C	A	gnomAD Exomes	PASS	NA	p.Arg1104Ile	p.Arg1104Ile	c.3311G>T	missense_variant		1	251464	3.97671e-06	0	0	0	16256	0	0	0	34590	0	0	0	10080	0	0	0	18394	0	0	0	21646	0	0	0	113744	0	0	0	6140	0	0	1	30614
		2	88857296	rs757415634	T	C	gnomAD Exomes	PASS	NA	p.Ser1103Ser	c.3309A>G(p.=)	c.3309A>G	synonymous_variant		2	251466	7.95336e-06	0	0	0	16256	0	0	0	34592	0	0	0	10080	0	0	2	18394	0	0	0	21646	0	0	0	113744	0	0	0	6140	0	0	0	30614
		2	88857305	rs1010039552	T	C	gnomAD Exomes	PASS	NA	p.Thr1100Thr	c.3300A>G(p.=)	c.3300A>G	synonymous_variant		1	251462	3.97674e-06	0	0	0	16256	0	0	0	34592	0	0	0	10080	0	0	0	18394	0	0	0	21648	0	0	1	113738	0	0	0	6140	0	0	0	30614
		2	88857311	rs572234262	C	G	gnomAD Exomes,gnomAD Genomes	PASS	PASS	p.Ser1098Ser	c.3294G>C(p.=)	c.3294G>C	synonymous_variant		2	282858	7.07069e-06	0	0	2	24968	0	0	0	35440	0	0	0	10370	0	0	0	19952	0	0	0	25122	0	0	0	129164	0	0	0	7226	0	0	0	30616
		2	88857311	rs572234262	C	T	gnomAD Exomes	PASS	NA	p.Ser1098Ser	c.3294G>A(p.=)	c.3294G>A	synonymous_variant		2	251460	7.95355e-06	0	0	0	16256	0	0	0	34592	0	0	0	10080	0	0	0	18394	0	0	0	21646	0	0	1	113736	0	0	0	6140	0	0	1	30616
		2	88857312	rs770232594	G	A	gnomAD Exomes	PASS	NA	p.Ser1098Leu	p.Ser1098Leu	c.3293C>T	missense_variant		4	251458	1.59072e-05	0	0	0	16256	0	0	2	34592	0	0	0	10080	0	0	0	18394	0	0	0	21646	0	0	2	113734	0	0	0	6140	0	0	0	30616
		2	88857312	rs770232594	G	T	gnomAD Exomes	PASS	NA	p.Ser1098Ter	p.Ser1098Ter	c.3293C>A	stop_gained	lc_lof	1	251458	3.97681e-06	0	0	0	16256	0	0	0	34592	0	0	0	10080	0	0	0	18394	0	0	0	21646	0	0	0	113734	0	0	0	6140	0	0	1	30616
		2	88857314	rs10208681	T	C	gnomAD Exomes,gnomAD Genomes	PASS	PASS	p.Ser1097Ser	c.3291A>G(p.=)	c.3291A>G	synonymous_variant		441	282868	0.00155903	3	0	406	24962	2	0	24	35440	0	0	0	10368	0	0	0	19954	0	0	0	25122	0	0	4	129180	0	0	7	7226	1	0	0	30616
		2	88857318	rs762080456	C	T	gnomAD Exomes,gnomAD Genomes	PASS	PASS	p.Ser1096Asn	p.Ser1096Asn	c.3287G>A	missense_variant		3	282868	1.06057e-05	0	0	0	24964	0	0	0	35440	0	0	0	10370	0	0	0	19954	0	0	0	25122	0	0	3	129176	0	0	0	7226	0	0	0	30616
		2	88857322	rs768435755	A	T	gnomAD Exomes	PASS	NA	p.Leu1095Met	p.Leu1095Met	c.3283T>A	missense_variant		1	251458	3.97681e-06	0	0	0	16256	0	0	0	34592	0	0	0	10080	0	0	0	18394	0	0	0	21646	0	0	0	113734	0	0	0	6140	0	0	1	30616
		2	88857323	rs1387791586	G	A	gnomAD Exomes	PASS	NA	p.Ser1094Ser	c.3282C>T(p.=)	c.3282C>T	synonymous_variant		1	251458	3.97681e-06	0	0	1	16256	0	0	0	34592	0	0	0	10080	0	0	0	18394	0	0	0	21646	0	0	0	113734	0	0	0	6140	0	0	0	30616
		2	88857325	rs376257254	A	G	gnomAD Exomes	PASS	NA	p.Ser1094Pro	p.Ser1094Pro	c.3280T>C	missense_variant		1	251458	3.97681e-06	0	0	0	16256	0	0	0	34592	0	0	0	10080	0	0	0	18394	0	0	0	21646	0	0	1	113734	0	0	0	6140	0	0	0	30616
		2	88857327	rs765878566	C	T	gnomAD Exomes	PASS	NA	p.Arg1093His	p.Arg1093His	c.3278G>A	missense_variant		5	251456	1.98842e-05	0	0	0	16256	0	0	0	34592	0	0	0	10080	0	0	1	18394	0	0	2	21648	0	0	1	113732	0	0	1	6138	0	0	0	30616
		2	88857328	rs765299033	G	A	gnomAD Exomes,gnomAD Genomes	PASS	PASS	p.Arg1093Cys	p.Arg1093Cys	c.3277C>T	missense_variant		3	282850	1.06063e-05	0	0	0	24964	0	0	0	35438	0	0	0	10370	0	0	1	19952	0	0	0	25124	0	0	1	129160	0	0	1	7226	0	0	0	30616
		2	88857330	rs1279814645	G	A	gnomAD Exomes	PASS	NA	p.Ser1092Phe	p.Ser1092Phe	c.3275C>T	missense_variant		1	251454	3.97687e-06	0	0	0	16256	0	0	0	34590	0	0	0	10080	0	0	0	18394	0	0	0	21648	0	0	1	113732	0	0	0	6138	0	0	0	30616
		2	88857332	rs767092678	C	T	gnomAD Exomes	PASS	NA	p.Arg1091Arg	c.3273G>A(p.=)	c.3273G>A	synonymous_variant		1	251452	3.9769e-06	0	0	0	16256	0	0	0	34592	0	0	0	10080	0	0	0	18394	0	0	0	21648	0	0	0	113728	0	0	0	6138	0	0	1	30616
		2	88857333	rs773003685	C	T	gnomAD Exomes	PASS	NA	p.Arg1091Lys	p.Arg1091Lys	c.3272G>A	missense_variant		1	251438	3.97712e-06	0	0	0	16256	0	0	0	34590	0	0	0	10080	0	0	0	18394	0	0	0	21648	0	0	1	113720	0	0	0	6134	0	0	0	30616
		2	88857333	rs773003685	CTCTG	C	gnomAD Exomes,gnomAD Genomes	PASS	PASS	p.Gln1090GlyfsTer5	p.Gln1090GlyfsTer5	c.3268_3271delCAGA	frameshift_variant	lc_lof	4	282840	1.41423e-05	0	0	1	24964	0	0	0	35438	0	0	0	10370	0	0	2	19954	0	0	0	25124	0	0	1	129152	0	0	0	7222	0	0	0	30616
		2	88857342	rs143931342	A	C	gnomAD Exomes	PASS	NA	p.Leu1088Arg	p.Leu1088Arg	c.3263T>G	missense_variant		1	251436	3.97716e-06	0	0	1	16256	0	0	0	34590	0	0	0	10080	0	0	0	18394	0	0	0	21648	0	0	0	113718	0	0	0	6134	0	0	0	30616
		2	88857345	rs766126107	A	G	gnomAD Exomes	PASS	NA	p.Val1087Ala	p.Val1087Ala	c.3260T>C	missense_variant		3	251438	1.19314e-05	0	0	1	16256	0	0	0	34590	0	0	0	10080	0	0	0	18394	0	0	0	21648	0	0	2	113718	0	0	0	6136	0	0	0	30616
		2	88857346		C	T	gnomAD Exomes	PASS	NA	p.Val1087Met	p.Val1087Met	c.3259G>A	missense_variant		1	251430	3.97725e-06	0	0	0	16256	0	0	0	34588	0	0	0	10080	0	0	0	18394	0	0	0	21648	0	0	0	113714	0	0	0	6134	0	0	1	30616
		2	88857346		CTG	C	gnomAD Exomes	PASS	NA	p.Thr1086SerfsTer25	p.Thr1086SerfsTer25	c.3257_3258delCA	frameshift_variant	lc_lof	1	251430	3.97725e-06	0	0	0	16256	0	0	0	34588	0	0	0	10080	0	0	0	18394	0	0	0	21648	0	0	1	113714	0	0	0	6134	0	0	0	30616
		2	88857347	rs1290326113	T	C	gnomAD Exomes	PASS	NA	p.Thr1086Thr	c.3258A>G(p.=)	c.3258A>G	synonymous_variant		1	251438	3.97712e-06	0	0	0	16256	0	0	0	34588	0	0	0	10080	0	0	0	18394	0	0	0	21646	0	0	1	113724	0	0	0	6134	0	0	0	30616
		2	88857348	rs773099851	G	C	gnomAD Exomes,gnomAD Genomes	PASS	PASS	p.Thr1086Arg	p.Thr1086Arg	c.3257C>G	missense_variant		4	282822	1.41432e-05	0	0	0	24966	0	0	0	35436	0	0	0	10370	0	0	0	19954	0	0	0	25124	0	0	4	129136	0	0	0	7220	0	0	0	30616
		2	88857357	rs1211524284	GGAAA	G	gnomAD Exomes	PASS	NA	p.Phe1082GlnfsTer13	p.Phe1082GlnfsTer13	c.3244_3247delTTTC	frameshift_variant	lc_lof	3	251414	1.19325e-05	1	0	0	16256	0	0	3	34590	1	0	0	10080	0	0	0	18394	0	0	0	21648	0	0	0	113696	0	0	0	6134	0	0	0	30616
		2	88857358	rs1270652878	G	C	gnomAD Exomes,gnomAD Genomes	PASS	PASS	p.Pro1083Ala	p.Pro1083Ala	c.3247C>G	missense_variant		2	282780	7.07264e-06	0	0	0	24966	0	0	0	35434	0	0	0	10370	0	0	0	19952	0	0	0	25124	0	0	2	129098	0	0	0	7220	0	0	0	30616
		2	88857359	rs1437063840	A	G	gnomAD Exomes	PASS	NA	p.Phe1082Phe	c.3246T>C(p.=)	c.3246T>C	synonymous_variant		1	251412	3.97753e-06	0	0	0	16256	0	0	0	34588	0	0	0	10080	0	0	0	18394	0	0	0	21648	0	0	1	113700	0	0	0	6130	0	0	0	30616
		2	88857362	rs1179764727	G	A	gnomAD Genomes	NA	PASS	p.Asp1081Asp	c.3243C>T(p.=)	c.3243C>T	synonymous_variant		1	31400	3.18471e-05	0	0	0	8714	0	0	0	848	0	0	0	290	0	0	0	1560	0	0	0	3476	0	0	1	15424	0	0	0	1088	0	0	0	0
		2	88857363	rs1182218596	T	C	gnomAD Exomes	PASS	NA	p.Asp1081Gly	p.Asp1081Gly	c.3242A>G	missense_variant		3	251410	1.19327e-05	1	0	0	16256	0	0	3	34588	1	0	0	10078	0	0	0	18394	0	0	0	21648	0	0	0	113700	0	0	0	6130	0	0	0	30616
		2	88857365	rs751487624	CA	C	gnomAD Exomes	PASS	NA	p.Leu1080TrpfsTer16	p.Leu1080TrpfsTer16	c.3239delT	frameshift_variant		1	251394	3.97782e-06	0	0	1	16256	0	0	0	34588	0	0	0	10080	0	0	0	18394	0	0	0	21648	0	0	0	113680	0	0	0	6132	0	0	0	30616
		2	88857367	rs1240592907	A	G	gnomAD Genomes	NA	PASS	p.Leu1080Leu	c.3238T>C(p.=)	c.3238T>C	synonymous_variant		1	31404	3.18431e-05	0	0	0	8712	0	0	0	848	0	0	0	290	0	0	1	1560	0	0	0	3476	0	0	0	15430	0	0	0	1088	0	0	0	0
		2	88857383	rs1441763585	A	T	gnomAD Exomes	PASS	NA	p.Asn1074Lys	p.Asn1074Lys	c.3222T>A	missense_variant		1	251386	3.97795e-06	0	0	0	16256	0	0	0	34588	0	0	0	10080	0	0	0	18394	0	0	0	21648	0	0	1	113668	0	0	0	6136	0	0	0	30616
		2	88857386	rs370657508	T	C	gnomAD Exomes	PASS	NA	p.Glu1073Glu	c.3219A>G(p.=)	c.3219A>G	synonymous_variant		1	251372	3.97817e-06	0	0	0	16256	0	0	0	34588	0	0	0	10080	0	0	0	18394	0	0	0	21648	0	0	1	113656	0	0	0	6134	0	0	0	30616
		2	88857389	rs1384609979	A	G	gnomAD Exomes	PASS	NA	p.Ile1072Ile	c.3216T>C(p.=)	c.3216T>C	synonymous_variant		1	251376	3.9781e-06	0	0	0	16256	0	0	0	34588	0	0	0	10080	0	0	0	18394	0	0	0	21648	0	0	0	113660	0	0	1	6134	0	0	0	30616
		2	88857390	rs1458891483	A	G	gnomAD Exomes	PASS	NA	p.Ile1072Thr	p.Ile1072Thr	c.3215T>C	missense_variant		3	251374	1.19344e-05	0	0	0	16256	0	0	1	34590	0	0	0	10080	0	0	0	18394	0	0	0	21648	0	0	2	113656	0	0	0	6134	0	0	0	30616
		2	88857398	rs1165452910	T	A	gnomAD Exomes,gnomAD Genomes	PASS	PASS	p.Ile1069Ile	c.3207A>T(p.=)	c.3207A>T	synonymous_variant		2	282772	7.07284e-06	0	0	0	24970	0	0	0	35438	0	0	0	10370	0	0	0	19954	0	0	0	25124	0	0	2	129078	0	0	0	7222	0	0	0	30616
		2	88857398	rs1165452910	T	C	gnomAD Genomes	NA	PASS	p.Ile1069Met	p.Ile1069Met	c.3207A>G	missense_variant		1	31408	3.1839e-05	0	0	0	8714	0	0	0	848	0	0	0	290	0	0	0	1560	0	0	0	3476	0	0	1	15432	0	0	0	1088	0	0	0	0
		2	88857399	rs1394933147	A	G	gnomAD Exomes	PASS	NA	p.Ile1069Thr	p.Ile1069Thr	c.3206T>C	missense_variant		2	251358	7.95678e-06	0	0	0	16256	0	0	0	34590	0	0	2	10080	0	0	0	18394	0	0	0	21648	0	0	0	113640	0	0	0	6134	0	0	0	30616
		2	88857407	rs1409822677	A	G	gnomAD Exomes	PASS	NA	p.Pro1066Pro	c.3198T>C(p.=)	c.3198T>C	synonymous_variant		1	251324	3.97893e-06	0	0	0	16256	0	0	0	34590	0	0	0	10076	0	0	0	18394	0	0	1	21648	0	0	0	113610	0	0	0	6134	0	0	0	30616
		2	88857412	rs866814797	G	A	gnomAD Exomes	PASS	NA	p.Arg1065Ter	p.Arg1065Ter	c.3193C>T	stop_gained		1	251292	3.97943e-06	0	0	0	16256	0	0	1	34588	0	0	0	10074	0	0	0	18394	0	0	0	21648	0	0	0	113584	0	0	0	6132	0	0	0	30616
		2	88857414	rs1449935403	T	A	gnomAD Exomes	PASS	NA	p.Glu1064Val	p.Glu1064Val	c.3191A>T	missense_variant		1	251292	3.97943e-06	0	0	0	16256	0	0	0	34588	0	0	0	10070	0	0	0	18394	0	0	0	21648	0	0	1	113586	0	0	0	6134	0	0	0	30616
		2	88857417	rs764288224	A	G	gnomAD Exomes	PASS	NA	p.Met1063Thr	p.Met1063Thr	c.3188T>C	missense_variant		1	251286	3.97953e-06	0	0	0	16256	0	0	0	34586	0	0	0	10072	0	0	0	18394	0	0	0	21648	0	0	0	113580	0	0	0	6134	0	0	1	30616
		2	88857420	rs751877330	G	A	gnomAD Exomes	PASS	NA	p.Pro1062Leu	p.Pro1062Leu	c.3185C>T	missense_variant		1	251294	3.9794e-06	0	0	0	16256	0	0	0	34590	0	0	0	10072	0	0	0	18394	0	0	0	21646	0	0	0	113588	0	0	1	6134	0	0	0	30614
		2	88857438	rs757254462	T	A	gnomAD Exomes,gnomAD Genomes	PASS	PASS	p.Asp1056Val	p.Asp1056Val	c.3167A>T	missense_variant		3	282590	1.06161e-05	0	0	0	24972	0	0	1	35430	0	0	0	10358	0	0	0	19950	0	0	0	25122	0	0	2	128926	0	0	0	7218	0	0	0	30614
		2	88857442	rs1268382711	G	C	gnomAD Exomes	PASS	NA	p.Gln1055Glu	p.Gln1055Glu	c.3163C>G	missense_variant		2	251114	7.96451e-06	0	0	0	16250	0	0	0	34582	0	0	0	10066	0	0	0	18394	0	0	0	21648	0	0	0	113436	0	0	0	6124	0	0	2	30614
		2	88857448	rs141166027	T	C	gnomAD Exomes,gnomAD Genomes	PASS	PASS	p.Met1053Val	p.Met1053Val	c.3157A>G	missense_variant		8	282424	2.83262e-05	0	0	8	24938	0	0	0	35422	0	0	0	10354	0	0	0	19952	0	0	0	25124	0	0	0	128816	0	0	0	7208	0	0	0	30610
		2	88857451	rs746319005	C	T	gnomAD Exomes,gnomAD Genomes	PASS	PASS	p.Val1052Met	p.Val1052Met	c.3154G>A	missense_variant		7	282298	2.47965e-05	0	0	1	24916	0	0	0	35420	0	0	0	10352	0	0	0	19952	0	0	0	25116	0	0	5	128726	0	0	1	7208	0	0	0	30608
		2	88857452	rs56120877	G	A	gnomAD Exomes,gnomAD Genomes	PASS	PASS	c.3153C>T	c.3153C>T(p.=)	c.3153C>T	splice_region_variant		74	282246	0.000262183	1	0	62	24906	1	0	10	35414	0	0	0	10348	0	0	0	19950	0	0	0	25114	0	0	0	128698	0	0	1	7208	0	0	1	30608
		2	88857462	rs780507890	T	C	gnomAD Exomes	PASS	NA	c.3151-8A>G		c.3151-8A>G	splice_region_variant		1	250314	3.99498e-06	0	0	0	15990	0	0	0	34560	0	0	0	10046	0	0	0	18380	0	0	0	21632	0	0	0	112996	0	0	0	6108	0	0	1	30602
		2	88857464	rs754991725	TA	T	gnomAD Exomes	PASS	NA	c.3151-11delT		c.3151-11delT	intron_variant		16	250188	6.39519e-05	0	0	0	15970	0	0	0	34558	0	0	15	10046	0	0	0	18378	0	0	0	21614	0	0	1	112922	0	0	0	6100	0	0	0	30600
		2	88857467	rs201004765	A	T	gnomAD Exomes,gnomAD Genomes	PASS	PASS	c.3151-13T>A		c.3151-13T>A	intron_variant		13	281474	4.61854e-05	0	0	12	24668	0	0	0	35400	0	0	0	10336	0	0	0	19938	0	0	0	25086	0	0	0	128264	0	0	1	7184	0	0	0	30598
		2	88857482	rs1424520927	A	G	gnomAD Exomes,gnomAD Genomes	PASS	PASS	c.3151-28T>C		c.3151-28T>C	intron_variant		2	280022	7.1423e-06	0	0	0	24334	0	0	0	35350	0	0	0	10286	0	0	0	19906	0	0	0	24908	0	0	1	127556	0	0	0	7128	0	0	1	30554
		2	88857486	rs190054983	C	T	gnomAD Exomes,gnomAD Genomes	PASS	PASS	c.3151-32G>A		c.3151-32G>A	intron_variant		81	279490	0.000289814	0	0	18	24236	0	0	4	35322	0	0	4	10282	0	0	1	19896	0	0	0	24798	0	0	47	127294	0	0	3	7112	0	0	4	30550
		2	88857493	rs1181709118	GT	G	gnomAD Exomes	PASS	NA	c.3151-40delA		c.3151-40delA	intron_variant		2	247062	8.09513e-06	0	0	0	15376	0	0	0	34442	0	0	0	9968	0	0	0	18306	0	0	0	21046	0	0	2	111416	0	0	0	5992	0	0	0	30516
		2	88857493	rs1181709118	G	A	gnomAD Exomes	PASS	NA	c.3151-39C>T		c.3151-39C>T	intron_variant		1	247062	4.04757e-06	0	0	0	15376	0	0	0	34442	0	0	0	9968	0	0	0	18306	0	0	0	21046	0	0	1	111416	0	0	0	5992	0	0	0	30516
		2	88857495	rs778395797	T	A	gnomAD Exomes	PASS	NA	c.3151-41A>T		c.3151-41A>T	intron_variant		4	246614	1.62197e-05	0	0	0	15314	0	0	0	34432	0	0	0	9954	0	0	4	18282	0	0	0	20974	0	0	0	111180	0	0	0	5982	0	0	0	30496
		2	88857497	rs181248985	G	A	gnomAD Exomes,gnomAD Genomes	PASS	PASS	c.3151-43C>T		c.3151-43C>T	intron_variant		607	277744	0.00218547	2	0	18	24014	0	0	7	35264	0	0	9	10248	0	0	0	19830	0	0	26	24370	0	0	510	126472	2	0	12	7068	0	0	25	30478
		2	88857498	rs771437394	A	T	gnomAD Exomes	PASS	NA	c.3151-44T>A		c.3151-44T>A	intron_variant		2	246140	8.12546e-06	0	0	0	15262	0	0	0	34390	0	0	0	9954	0	0	0	18256	0	0	0	20880	0	0	2	110938	0	0	0	5972	0	0	0	30488
		2	88857498	rs771437394	A	G	gnomAD Exomes	PASS	NA	c.3151-44T>C		c.3151-44T>C	intron_variant		1	246140	4.06273e-06	0	0	0	15262	0	0	0	34390	0	0	0	9954	0	0	0	18256	0	0	0	20880	0	0	1	110938	0	0	0	5972	0	0	0	30488
		2	88857500	rs1332661209	C	G	gnomAD Genomes	NA	PASS	c.3151-46G>C		c.3151-46G>C	intron_variant		1	31400	3.18471e-05	0	0	0	8712	0	0	0	848	0	0	0	290	0	0	0	1560	0	0	1	3474	0	0	0	15430	0	0	0	1086	0	0	0	0
		2	88857503	rs772812948	TGTACA	T	gnomAD Exomes	PASS	NA	c.3151-54_3151-50delTGTAC		c.3151-54_3151-50delTGTAC	intron_variant		1	245298	4.07667e-06	0	0	0	15186	0	0	0	34340	0	0	0	9952	0	0	0	18200	0	0	0	20726	0	0	0	110488	0	0	0	5952	0	0	1	30454
		2	88857503	rs772812948	T	G	gnomAD Exomes	PASS	NA	c.3151-49A>C		c.3151-49A>C	intron_variant		1	245298	4.07667e-06	0	0	0	15186	0	0	0	34340	0	0	0	9952	0	0	0	18200	0	0	0	20726	0	0	1	110488	0	0	0	5952	0	0	0	30454
		2	88857508	rs1452034983	A	G	gnomAD Genomes	NA	PASS	c.3151-54T>C		c.3151-54T>C	intron_variant		1	31406	3.1841e-05	0	0	1	8714	0	0	0	848	0	0	0	290	0	0	0	1560	0	0	0	3476	0	0	0	15430	0	0	0	1088	0	0	0	0
		2	88857523	rs950504073	T	C	gnomAD Genomes	NA	PASS	c.3151-69A>G		c.3151-69A>G	intron_variant		2	31410	6.3674e-05	0	0	2	8716	0	0	0	848	0	0	0	290	0	0	0	1560	0	0	0	3476	0	0	0	15432	0	0	0	1088	0	0	0	0
		2	88858362	rs1227548525	G	C	gnomAD Genomes	NA	PASS	c.3150+73C>G		c.3150+73C>G	intron_variant		1	31398	3.18492e-05	0	0	1	8714	0	0	0	846	0	0	0	290	0	0	0	1558	0	0	0	3472	0	0	0	15430	0	0	0	1088	0	0	0	0
		2	88858366	rs76949751	C	T	gnomAD Genomes	NA	PASS	c.3150+69G>A		c.3150+69G>A	intron_variant		1311	31384	0.0417729	97	0	1294	8710	97	0	7	844	0	0	0	290	0	0	0	1560	0	0	0	3470	0	0	2	15424	0	0	8	1086	0	0	0	0
		2	88858367	rs143199364	G	A	gnomAD Genomes	NA	PASS	c.3150+68C>T		c.3150+68C>T	intron_variant		8	31398	0.000254793	0	0	0	8714	0	0	0	844	0	0	0	290	0	0	8	1556	0	0	0	3474	0	0	0	15432	0	0	0	1088	0	0	0	0
		2	88858380	rs576434875	C	T	gnomAD Genomes	NA	PASS	c.3150+55G>A		c.3150+55G>A	intron_variant		2	31392	6.37105e-05	0	0	1	8710	0	0	0	846	0	0	0	290	0	0	0	1560	0	0	0	3474	0	0	1	15424	0	0	0	1088	0	0	0	0
		2	88858381	rs907121032	G	A	gnomAD Genomes	NA	PASS	c.3150+54C>T		c.3150+54C>T	intron_variant		1	31378	3.18695e-05	0	0	0	8712	0	0	0	842	0	0	0	290	0	0	0	1560	0	0	0	3468	0	0	1	15418	0	0	0	1088	0	0	0	0
		2	88858386	rs545376650	C	T	gnomAD Exomes	PASS	NA	c.3150+49G>A		c.3150+49G>A	intron_variant		4	243292	1.64411e-05	0	0	0	15508	0	0	0	33626	0	0	0	9810	0	0	0	18028	0	0	0	20980	0	0	2	110314	0	0	0	5926	0	0	2	29100
		2	88858387	rs770872586	G	A	gnomAD Exomes,gnomAD Genomes	PASS	PASS	c.3150+48C>T		c.3150+48C>T	intron_variant		2	275926	7.24832e-06	0	0	0	24290	0	0	0	34676	0	0	0	10124	0	0	0	19658	0	0	0	24510	0	0	2	126258	0	0	0	7048	0	0	0	29362
		2	88858387	rs770872586	G	C	gnomAD Exomes	PASS	NA	c.3150+48C>G		c.3150+48C>G	intron_variant		1	244546	4.08921e-06	0	0	0	15578	0	0	0	33832	0	0	0	9834	0	0	0	18098	0	0	0	21044	0	0	1	110834	0	0	0	5964	0	0	0	29362
		2	88858391	rs776609488	T	C	gnomAD Exomes	PASS	NA	c.3150+44A>G		c.3150+44A>G	intron_variant		3	245958	1.21972e-05	0	0	0	15736	0	0	0	33964	0	0	0	9898	0	0	0	18170	0	0	0	21170	0	0	3	111548	0	0	0	5988	0	0	0	29484
		2	88858394	rs759322909	A	G	gnomAD Exomes	PASS	NA	c.3150+41T>C		c.3150+41T>C	intron_variant		1	246264	4.06068e-06	0	0	0	15796	0	0	0	33960	0	0	0	9894	0	0	0	18188	0	0	0	21248	0	0	1	111782	0	0	0	5992	0	0	0	29404
		2	88858395	rs1397334156	G	T	gnomAD Exomes	PASS	NA	c.3150+40C>A		c.3150+40C>A	intron_variant		1	246264	4.06068e-06	0	0	0	15806	0	0	0	33948	0	0	0	9894	0	0	0	18170	0	0	0	21246	0	0	1	111804	0	0	0	5990	0	0	0	29406
		2	88858396	rs543627465	A	T	gnomAD Exomes	PASS	NA	c.3150+39T>A		c.3150+39T>A	intron_variant		1	246472	4.05726e-06	0	0	0	15828	0	0	0	33966	0	0	0	9906	0	0	0	18194	0	0	0	21282	0	0	0	111914	0	0	0	5998	0	0	1	29384
		2	88858404	rs751710229	A	G	gnomAD Exomes	PASS	NA	c.3150+31T>C		c.3150+31T>C	intron_variant		9	248050	3.6283e-05	0	0	0	15932	0	0	0	34098	0	0	0	9956	0	0	0	18272	0	0	0	21374	0	0	9	112568	0	0	0	6026	0	0	0	29824
		2	88858406	rs1219091916	A	G	gnomAD Exomes	PASS	NA	c.3150+29T>C		c.3150+29T>C	intron_variant		1	248288	4.02758e-06	0	0	1	15962	0	0	0	34100	0	0	0	9972	0	0	0	18290	0	0	0	21402	0	0	0	112678	0	0	0	6032	0	0	0	29852
		2	88858411	rs1279893770	A	G	gnomAD Exomes	PASS	NA	c.3150+24T>C		c.3150+24T>C	intron_variant		1	248770	4.01978e-06	0	0	0	16024	0	0	0	34162	0	0	0	10006	0	0	0	18294	0	0	0	21442	0	0	1	112858	0	0	0	6056	0	0	0	29928
		2	88858412	rs561904423	TA	T	gnomAD Exomes	PASS	NA	c.3150+22delT		c.3150+22delT	intron_variant		1	248882	4.01797e-06	0	0	0	16042	0	0	0	34178	0	0	0	10016	0	0	0	18298	0	0	0	21452	0	0	1	112892	0	0	0	6056	0	0	0	29948
		2	88858417	rs747945365	GAT	G	gnomAD Exomes	PASS	NA	c.3150+16_3150+17delAT		c.3150+16_3150+17delAT	intron_variant		1	249246	4.0121e-06	0	0	0	16078	0	0	0	34228	0	0	0	10026	0	0	0	18304	0	0	0	21460	0	0	1	113048	0	0	0	6068	0	0	0	30034
		2	88858420	rs1255699267	G	T	gnomAD Exomes	PASS	NA	c.3150+15C>A		c.3150+15C>A	intron_variant		1	249438	4.00901e-06	0	0	0	16100	0	0	0	34248	0	0	0	10028	0	0	0	18316	0	0	0	21482	0	0	1	113108	0	0	0	6074	0	0	0	30082
		2	88858426	rs1230573829	TACAC	T	gnomAD Genomes	NA	PASS	c.3150+5_3150+8delGTGT		c.3150+5_3150+8delGTGT	splice_region_variant	lc_lof,os_lof	1	31406	3.1841e-05	0	0	1	8714	0	0	0	848	0	0	0	290	0	0	0	1560	0	0	0	3476	0	0	0	15430	0	0	0	1088	0	0	0	0
		2	88858429	rs1483694399	A	G	gnomAD Exomes	PASS	NA	c.3150+6T>C		c.3150+6T>C	splice_region_variant		1	250540	3.99138e-06	0	0	0	16134	0	0	0	34464	0	0	0	10058	0	0	0	18370	0	0	0	21490	0	0	1	113442	0	0	0	6092	0	0	0	30490
		2	88858434	rs762125383	C	T	gnomAD Exomes	PASS	NA	c.3150+1G>A		c.3150+1G>A	splice_donor_variant		1	250602	3.99039e-06	0	0	0	16148	0	0	0	34490	0	0	0	10060	0	0	0	18368	0	0	0	21490	0	0	1	113422	0	0	0	6096	0	0	0	30528
		2	88858456	rs767428404	A	G	gnomAD Exomes	PASS	NA	p.Phe1043Phe	c.3129T>C(p.=)	c.3129T>C	synonymous_variant		1	250542	3.99135e-06	0	0	1	16154	0	0	0	34464	0	0	0	10062	0	0	0	18362	0	0	0	21456	0	0	0	113464	0	0	0	6100	0	0	0	30480
		2	88858471	rs750529763	T	C	gnomAD Exomes	PASS	NA	p.Lys1038Lys	c.3114A>G(p.=)	c.3114A>G	synonymous_variant		1	250256	3.99591e-06	0	0	0	16100	0	0	0	34446	0	0	1	10048	0	0	0	18354	0	0	0	21362	0	0	0	113388	0	0	0	6090	0	0	0	30468
		2	88858472	rs1194974239	T	C	gnomAD Exomes	PASS	NA	p.Lys1038Arg	p.Lys1038Arg	c.3113A>G	missense_variant		1	250206	3.99671e-06	0	0	0	16104	0	0	0	34458	0	0	0	10048	0	0	0	18344	0	0	0	21336	0	0	1	113366	0	0	0	6084	0	0	0	30466
		2	88858474	rs756319874	G	C	gnomAD Exomes	PASS	NA	p.Leu1037Leu	c.3111C>G(p.=)	c.3111C>G	synonymous_variant		3	250116	1.19944e-05	0	0	3	16092	0	0	0	34440	0	0	0	10048	0	0	0	18344	0	0	0	21298	0	0	0	113354	0	0	0	6086	0	0	0	30454
		2	88858481	rs146129461	C	A	gnomAD Genomes	NA	PASS	p.Arg1035Ile	p.Arg1035Ile	c.3104G>T	missense_variant		1	31394	3.18532e-05	0	0	1	8712	0	0	0	848	0	0	0	288	0	0	0	1560	0	0	0	3476	0	0	0	15422	0	0	0	1088	0	0	0	0
		2	88858483	rs780698374	T	C	gnomAD Exomes,gnomAD Genomes	PASS	PASS	p.Val1034Val	c.3102A>G(p.=)	c.3102A>G	synonymous_variant		2	281196	7.11248e-06	0	0	0	24740	0	0	0	35282	0	0	0	10336	0	0	0	19888	0	0	0	24636	0	0	2	128708	0	0	0	7166	0	0	0	30440
		2	88858485	rs374423016	C	T	gnomAD Exomes	PASS	NA	p.Val1034Ile	p.Val1034Ile	c.3100G>A	missense_variant		2	249622	8.01211e-06	0	0	0	16002	0	0	0	34408	0	0	0	10048	0	0	0	18322	0	0	0	21124	0	0	0	113220	0	0	0	6070	0	0	2	30428
		2	88858488	rs995615422	C	A	gnomAD Exomes	PASS	NA	p.Asp1033Tyr	p.Asp1033Tyr	c.3097G>T	missense_variant		1	249066	4.015e-06	0	0	0	15956	0	0	0	34346	0	0	0	10042	0	0	0	18312	0	0	0	21012	0	0	1	113038	0	0	0	6066	0	0	0	30294
		2	88858490	rs755369984	G	A	gnomAD Exomes	PASS	NA	p.Thr1032Ile	p.Thr1032Ile	c.3095C>T	missense_variant		1	249014	4.01584e-06	0	0	0	15944	0	0	0	34324	0	0	0	10038	0	0	1	18308	0	0	0	20984	0	0	0	113052	0	0	0	6068	0	0	0	30296
		2	88858495	rs779355571	G	A	gnomAD Exomes,gnomAD Genomes	PASS	PASS	c.3090C>T	c.3090C>T(p.=)	c.3090C>T	splice_region_variant		4	278838	1.43452e-05	0	0	0	24556	0	0	0	34978	0	0	0	10296	0	0	0	19796	0	0	0	24178	0	0	4	128018	0	0	0	7124	0	0	0	29892
		2	88858498	rs769528079	C	CT	gnomAD Exomes	PASS	NA	c.3088-2dupA		c.3088-2dupA	splice_acceptor_variant	lc_lof	2	245546	8.14511e-06	0	0	2	15758	0	0	0	33824	0	0	0	9902	0	0	0	18076	0	0	0	20600	0	0	0	111986	0	0	0	5986	0	0	0	29414
		2	88858501	rs747716914	A	C	gnomAD Exomes	PASS	NA	c.3088-4T>G		c.3088-4T>G	splice_region_variant		8	245546	3.25805e-05	0	0	0	15708	0	0	0	33948	0	0	0	9956	0	0	0	18176	0	0	1	20244	0	0	5	112070	0	0	2	6020	0	0	0	29424
		2	88858505	rs1456815929	GAAA	G	gnomAD Exomes	PASS	NA	c.3088-11_3088-9delTTT		c.3088-11_3088-9delTTT	intron_variant		3	241050	1.24456e-05	0	0	0	15504	0	0	3	32986	0	0	0	9736	0	0	0	17764	0	0	0	19936	0	0	0	110646	0	0	0	5874	0	0	0	28604
		2	88858505	rs1456815929	GAAAA	G	gnomAD Exomes	PASS	NA	c.3088-12_3088-9delTTTT		c.3088-12_3088-9delTTTT	intron_variant		2	241050	8.29703e-06	0	0	0	15504	0	0	0	32986	0	0	0	9736	0	0	0	17764	0	0	0	19936	0	0	1	110646	0	0	1	5874	0	0	0	28604
		2	88858508	rs538943881	AAAAAGTATCACTT	A	gnomAD Exomes	PASS	NA	c.3088-24_3088-12delAAGTGATACTTTT		c.3088-24_3088-12delAAGTGATACTTTT	intron_variant		130	244220	0.000532307	1	0	1	15622	0	0	0	33862	0	0	0	9922	0	0	0	18120	0	0	0	19824	0	0	5	111610	0	0	5	6002	0	0	119	29258
		2	88858512	rs771764830	A	C	gnomAD Exomes	PASS	NA	c.3088-15T>G		c.3088-15T>G	intron_variant		1	243744	4.10267e-06	0	0	0	15504	0	0	1	33940	0	0	0	9926	0	0	0	18094	0	0	0	19518	0	0	0	111404	0	0	0	5988	0	0	0	29370
		2	88858512	rs771764830	A	G	gnomAD Exomes	PASS	NA	c.3088-15T>C		c.3088-15T>C	intron_variant		1	243744	4.10267e-06	0	0	0	15504	0	0	0	33940	0	0	0	9926	0	0	0	18094	0	0	0	19518	0	0	1	111404	0	0	0	5988	0	0	0	29370
		2	88858522	rs759995461	ATTAAGT	A	gnomAD Exomes,gnomAD Genomes	PASS	PASS	c.3088-31_3088-26delACTTAA		c.3088-31_3088-26delACTTAA	intron_variant		84	270068	0.000311033	0	0	78	23720	0	0	0	34410	0	0	0	10122	0	0	0	19420	0	0	0	21898	0	0	4	124786	0	0	1	6970	0	0	1	28742
		2	88858523	rs373029207	T	C	gnomAD Exomes,gnomAD Genomes	PASS	PASS	c.3088-26A>G		c.3088-26A>G	intron_variant		18	269314	6.68365e-05	0	0	9	23648	0	0	1	34288	0	0	0	10104	0	0	1	19378	0	0	0	21734	0	0	3	124374	0	0	1	6946	0	0	3	28842
		2	88858527	rs772535408	GTTTAT	G	gnomAD Exomes,gnomAD Genomes	PASS	PASS	c.3088-35_3088-31delATAAA		c.3088-35_3088-31delATAAA	intron_variant		101	267224	0.00037796	0	0	15	23550	0	0	2	34008	0	0	0	10028	0	0	0	19262	0	0	0	21398	0	0	7	123566	0	0	1	6920	0	0	76	28492
		2	88858531	rs574983475	A	T	gnomAD Exomes	PASS	NA	c.3088-34T>A		c.3088-34T>A	intron_variant		18	232144	7.75381e-05	0	0	0	14574	0	0	0	32740	0	0	0	9622	0	0	0	17544	0	0	0	17422	0	0	0	106488	0	0	0	5762	0	0	18	27992
		2	88858540	rs770494712	T	C	gnomAD Exomes	PASS	NA	c.3088-43A>G		c.3088-43A>G	intron_variant		5	221676	2.25554e-05	0	0	0	13774	0	0	0	31618	0	0	0	9302	0	0	0	17002	0	0	0	16100	0	0	0	101418	0	0	0	5570	0	0	5	26892
		2	88858544	rs776519954	A	G	gnomAD Exomes	PASS	NA	c.3088-47T>C		c.3088-47T>C	intron_variant		2	215754	9.26982e-06	0	0	0	13310	0	0	0	31028	0	0	0	9088	0	0	0	16630	0	0	0	15578	0	0	0	98426	0	0	0	5420	0	0	2	26274
		2	88858547	rs759519501	T	C	gnomAD Exomes	PASS	NA	c.3088-50A>G		c.3088-50A>G	intron_variant		1	212918	4.69664e-06	0	0	0	13056	0	0	0	30800	0	0	0	9010	0	0	0	16480	0	0	0	15230	0	0	1	96974	0	0	0	5364	0	0	0	26004
		2	88858548	rs1199159215	G	T	gnomAD Exomes	PASS	NA	c.3088-51C>A		c.3088-51C>A	intron_variant		1	212768	4.69995e-06	0	0	0	13062	0	0	1	30722	0	0	0	9020	0	0	0	16466	0	0	0	15224	0	0	0	96864	0	0	0	5378	0	0	0	26032
		2	88858567	rs374180620	C	CT	gnomAD Genomes	NA	PASS	c.3088-71dupA		c.3088-71dupA	intron_variant		60	31348	0.001914	0	0	58	8706	0	0	1	846	0	0	0	290	0	0	0	1556	0	0	0	3466	0	0	0	15398	0	0	1	1086	0	0	0	0
		2	88861745	rs1311602329	T	G	gnomAD Genomes	NA	PASS	c.3087+62A>C		c.3087+62A>C	intron_variant		1	31398	3.18492e-05	0	0	0	8714	0	0	0	848	0	0	0	290	0	0	0	1560	0	0	0	3468	0	0	1	15432	0	0	0	1086	0	0	0	0
		2	88861757	rs1800980	T	G	gnomAD Exomes,gnomAD Genomes	PASS	PASS	c.3087+50A>C		c.3087+50A>C	intron_variant		22878	274126	0.083458	1881	0	7981	23826	1336	0	1418	34522	38	0	766	10152	29	0	1	19522	0	0	1488	24960	32	0	9877	125014	414	0	477	6992	15	0	870	29138
		2	88861759	rs1434576686	G	A	gnomAD Exomes	PASS	NA	c.3087+48C>T		c.3087+48C>T	intron_variant		1	244772	4.08543e-06	0	0	0	15286	0	0	0	33888	0	0	0	9930	0	0	0	18030	0	0	0	21488	0	0	1	110608	0	0	0	5964	0	0	0	29578
		2	88861764	rs1156429771	T	C	gnomAD Exomes	PASS	NA	c.3087+43A>G		c.3087+43A>G	intron_variant		1	246684	4.05377e-06	0	0	0	15430	0	0	0	34118	0	0	0	9964	0	0	0	18162	0	0	0	21556	0	0	0	111640	0	0	0	6008	0	0	1	29806
		2	88861766	rs1419819170	TTC	T	gnomAD Exomes	PASS	NA	c.3087+39_3087+40delGA		c.3087+39_3087+40delGA	intron_variant		1	247324	4.04328e-06	0	0	0	15488	0	0	1	34164	0	0	0	9980	0	0	0	18192	0	0	0	21570	0	0	0	112044	0	0	0	6016	0	0	0	29870
		2	88861774	rs148067709	GA	G	gnomAD Exomes,gnomAD Genomes	PASS	PASS	c.3087+32delT		c.3087+32delT	intron_variant		17	280542	6.0597e-05	1	0	0	24364	0	0	0	35194	0	0	0	10314	0	0	17	19874	1	0	0	25076	0	0	0	128284	0	0	0	7140	0	0	0	30296
		2	88861778	rs201080614	CTTTTT	C	gnomAD Genomes	NA	PASS	c.3087+24_3087+28delAAAAA		c.3087+24_3087+28delAAAAA	intron_variant		1	31090	3.21647e-05	0	0	0	8660	0	0	0	820	0	0	0	284	0	0	0	1556	0	0	0	3384	0	0	0	15304	0	0	1	1082	0	0	0	0
		2	88861787	rs1363655599	T	C	gnomAD Exomes	PASS	NA	c.3087+20A>G		c.3087+20A>G	intron_variant		1	249868	4.00211e-06	0	0	0	15858	0	0	0	34364	0	0	0	10034	0	0	0	18352	0	0	0	21630	0	0	1	113228	0	0	0	6064	0	0	0	30338
		2	88861791	rs560897978	T	G	gnomAD Exomes	PASS	NA	c.3087+16A>C		c.3087+16A>C	intron_variant		6	250688	2.39341e-05	0	0	0	16018	0	0	0	34490	0	0	0	10060	0	0	0	18384	0	0	0	21640	0	0	0	113458	0	0	0	6100	0	0	6	30538
		2	88861807	rs1293926962	C	T	gnomAD Exomes	PASS	NA	c.3087G>A	c.3087G>A(p.=)	c.3087G>A	splice_region_variant		1	251184	3.98115e-06	0	0	0	16216	0	0	0	34574	0	0	0	10068	0	0	0	18386	0	0	0	21646	0	0	1	113568	0	0	0	6118	0	0	0	30608
		2	88861810	rs1478151670	G	C	gnomAD Genomes	NA	PASS	p.Val1028Val	c.3084C>G(p.=)	c.3084C>G	synonymous_variant		1	31380	3.18674e-05	0	0	1	8706	0	0	0	848	0	0	0	290	0	0	0	1560	0	0	0	3470	0	0	0	15418	0	0	0	1088	0	0	0	0
		2	88861814	rs1369407813	C	G	gnomAD Exomes	PASS	NA	p.Arg1027Thr	p.Arg1027Thr	c.3080G>C	missense_variant		1	251228	3.98045e-06	0	0	0	16234	0	0	0	34574	0	0	0	10072	0	0	0	18386	0	0	0	21644	0	0	1	113582	0	0	0	6126	0	0	0	30610
		2	88861814	rs1369407813	C	T	gnomAD Genomes	NA	PASS	p.Arg1027Lys	p.Arg1027Lys	c.3080G>A	missense_variant		1	31394	3.18532e-05	0	0	0	8714	0	0	0	848	0	0	0	290	0	0	0	1560	0	0	1	3472	0	0	0	15422	0	0	0	1088	0	0	0	0
		2	88861816	rs767767088	C	G	gnomAD Exomes	PASS	NA	p.Glu1026Asp	p.Glu1026Asp	c.3078G>C	missense_variant		3	251240	1.19408e-05	0	0	0	16236	0	0	0	34576	0	0	0	10070	0	0	2	18388	0	0	0	21648	0	0	1	113588	0	0	0	6126	0	0	0	30608
		2	88861851	rs1398272432	A	C	gnomAD Genomes	NA	PASS	p.Phe1015Val	p.Phe1015Val	c.3043T>G	missense_variant		1	31400	3.18471e-05	0	0	0	8714	0	0	0	848	0	0	0	290	0	0	0	1560	0	0	0	3474	0	0	1	15426	0	0	0	1088	0	0	0	0
		2	88861852	rs750736790	T	C	gnomAD Exomes	PASS	NA	p.Leu1014Leu	c.3042A>G(p.=)	c.3042A>G	synonymous_variant		1	251276	3.97969e-06	0	0	0	16246	0	0	0	34588	0	0	0	10070	0	0	0	18392	0	0	0	21646	0	0	1	113590	0	0	0	6128	0	0	0	30616
		2	88861854	rs1376437810	G	A	gnomAD Exomes	PASS	NA	p.Leu1014Leu	c.3040C>T(p.=)	c.3040C>T	synonymous_variant		1	251272	3.97975e-06	0	0	0	16244	0	0	0	34588	0	0	0	10074	0	0	1	18390	0	0	0	21646	0	0	0	113586	0	0	0	6128	0	0	0	30616
		2	88861858	rs760802108	C	T	gnomAD Exomes	PASS	NA	p.Leu1012Leu	c.3036G>A(p.=)	c.3036G>A	synonymous_variant		2	251280	7.95925e-06	0	0	0	16246	0	0	0	34588	0	0	0	10076	0	0	0	18390	0	0	0	21648	0	0	2	113590	0	0	0	6130	0	0	0	30612
		2	88861860	rs766612771	G	A	gnomAD Exomes	PASS	NA	p.Leu1012Leu	c.3034C>T(p.=)	c.3034C>T	synonymous_variant		1	251276	3.97969e-06	0	0	0	16246	0	0	1	34588	0	0	0	10074	0	0	0	18388	0	0	0	21648	0	0	0	113592	0	0	0	6128	0	0	0	30612
		2	88861865	rs754345067	A	G	gnomAD Exomes,gnomAD Genomes	PASS	PASS	p.Leu1010Ser	p.Leu1010Ser	c.3029T>C	missense_variant		4	282674	1.41506e-05	0	0	4	24950	0	0	0	35434	0	0	0	10364	0	0	0	19952	0	0	0	25120	0	0	0	129024	0	0	0	7218	0	0	0	30612
		2	88861875	rs754710304	T	C	gnomAD Exomes	PASS	NA	p.Ile1007Val	p.Ile1007Val	c.3019A>G	missense_variant		1	251240	3.98026e-06	0	0	0	16236	0	0	0	34580	0	0	0	10072	0	0	0	18392	0	0	0	21644	0	0	1	113576	0	0	0	6130	0	0	0	30610
		2	88861884	rs755543117	T	C	gnomAD Exomes	PASS	NA	p.Lys1004Glu	p.Lys1004Glu	c.3010A>G	missense_variant		1	251242	3.98023e-06	0	0	0	16236	0	0	1	34584	0	0	0	10070	0	0	0	18390	0	0	0	21644	0	0	0	113576	0	0	0	6132	0	0	0	30610
		2	88861885	rs779084189	A	C	gnomAD Exomes	PASS	NA	p.His1003Gln	p.His1003Gln	c.3009T>G	missense_variant		2	251212	7.9614e-06	0	0	0	16232	0	0	0	34584	0	0	0	10070	0	0	0	18388	0	0	0	21644	0	0	2	113554	0	0	0	6132	0	0	0	30608
		2	88861903	rs758752139	A	T	gnomAD Exomes	PASS	NA	p.His997Gln	p.His997Gln	c.2991T>A	missense_variant		1	251074	3.98289e-06	0	0	0	16210	0	0	0	34566	0	0	0	10070	0	0	0	18380	0	0	0	21644	0	0	0	113478	0	0	0	6124	0	0	1	30602
		2	88861903	rs758752139	A	G	gnomAD Exomes	PASS	NA	p.His997His	c.2991T>C(p.=)	c.2991T>C	synonymous_variant		2	251074	7.96578e-06	0	0	0	16210	0	0	0	34566	0	0	0	10070	0	0	0	18380	0	0	0	21644	0	0	0	113478	0	0	0	6124	0	0	2	30602
		2	88861907	rs148953825	A	C	gnomAD Exomes,gnomAD Genomes	PASS	PASS	p.Ile996Ser	p.Ile996Ser	c.2987T>G	missense_variant		12	282434	4.24878e-05	0	0	12	24920	0	0	0	35410	0	0	0	10360	0	0	0	19938	0	0	0	25120	0	0	0	128866	0	0	0	7216	0	0	0	30604
		2	88861931	rs756739789	T	G	gnomAD Exomes	PASS	NA	c.2986-23A>C		c.2986-23A>C	intron_variant		2	249600	8.01282e-06	0	0	0	15834	0	0	0	34506	0	0	0	10026	0	0	0	18308	0	0	0	21616	0	0	0	112706	0	0	0	6074	0	0	2	30530
		2	88861938	rs780704039	A	T	gnomAD Exomes,gnomAD Genomes	PASS	PASS	c.2986-30T>A		c.2986-30T>A	intron_variant		2	279948	7.14418e-06	0	0	0	24420	0	0	0	35288	0	0	0	10276	0	0	0	19798	0	0	0	25072	0	0	2	127532	0	0	0	7130	0	0	0	30432
		2	88861939	rs745736665	T	C	gnomAD Exomes	PASS	NA	c.2986-31A>G		c.2986-31A>G	intron_variant		6	248148	2.41791e-05	0	0	0	15674	0	0	0	34416	0	0	0	9968	0	0	6	18218	0	0	0	21586	0	0	0	111836	0	0	0	6036	0	0	0	30414
		2	88861946	rs1411655828	A	G	gnomAD Exomes	PASS	NA	c.2986-38T>C		c.2986-38T>C	intron_variant		1	246656	4.05423e-06	0	0	0	15510	0	0	0	34300	0	0	0	9944	0	0	0	18122	0	0	0	21526	0	0	1	110920	0	0	0	6010	0	0	0	30324
		2	88861947	rs762143179	GAGAC	G	gnomAD Exomes	PASS	NA	c.2986-43_2986-40delGTCT		c.2986-43_2986-40delGTCT	intron_variant		1	245816	4.06808e-06	0	0	0	15454	0	0	0	34242	0	0	0	9914	0	0	0	18074	0	0	0	21504	0	0	0	110384	0	0	0	6006	0	0	1	30238
		2	88861948	rs769782259	A	C	gnomAD Exomes	PASS	NA	c.2986-40T>G		c.2986-40T>G	intron_variant		6	245444	2.44455e-05	0	0	0	15402	0	0	0	34228	0	0	0	9890	0	0	0	18060	0	0	0	21514	0	0	0	110140	0	0	0	6000	0	0	6	30210
		2	88861950	rs1392569094	A	T	gnomAD Genomes	NA	PASS	c.2986-42T>A		c.2986-42T>A	intron_variant		1	31406	3.1841e-05	0	0	1	8714	0	0	0	848	0	0	0	290	0	0	0	1560	0	0	0	3474	0	0	0	15432	0	0	0	1088	0	0	0	0
		2	88870337	rs1312779401	G	T	gnomAD Genomes	NA	PASS	c.2985+55C>A		c.2985+55C>A	intron_variant		2	31402	6.36902e-05	0	0	2	8714	0	0	0	848	0	0	0	290	0	0	0	1560	0	0	0	3476	0	0	0	15426	0	0	0	1088	0	0	0	0
		2	88870344	rs1460337759	C	A	gnomAD Exomes	PASS	NA	c.2985+48G>T		c.2985+48G>T	intron_variant		1	250674	3.98924e-06	0	0	0	16248	0	0	0	34558	0	0	0	10064	0	0	0	18370	0	0	0	21640	0	0	0	113066	0	0	0	6120	0	0	1	30608
		2	88870353	rs1297378815	C	G	gnomAD Exomes	PASS	NA	c.2985+39G>C		c.2985+39G>C	intron_variant		1	250886	3.98587e-06	0	0	0	16256	0	0	0	34566	0	0	0	10066	0	0	1	18380	0	0	0	21646	0	0	0	113236	0	0	0	6122	0	0	0	30614
		2	88870355	rs775346158	G	A	gnomAD Exomes	PASS	NA	c.2985+37C>T		c.2985+37C>T	intron_variant		1	250896	3.98572e-06	0	0	0	16252	0	0	0	34562	0	0	0	10064	0	0	0	18376	0	0	0	21648	0	0	1	113256	0	0	0	6126	0	0	0	30612
		2	88870359	rs749104882	C	T	gnomAD Exomes	PASS	NA	c.2985+33G>A		c.2985+33G>A	intron_variant		2	250944	7.96991e-06	0	0	0	16252	0	0	2	34564	0	0	0	10062	0	0	0	18376	0	0	0	21648	0	0	0	113300	0	0	0	6126	0	0	0	30616
		2	88870360	rs1311591656	T	C	gnomAD Exomes	PASS	NA	c.2985+32A>G		c.2985+32A>G	intron_variant		1	251012	3.98387e-06	0	0	0	16254	0	0	0	34572	0	0	0	10066	0	0	1	18384	0	0	0	21648	0	0	0	113344	0	0	0	6128	0	0	0	30616
		2	88870364	rs1380611741	C	G	gnomAD Exomes	PASS	NA	c.2985+28G>C		c.2985+28G>C	intron_variant		1	251004	3.984e-06	0	0	0	16254	0	0	0	34574	0	0	0	10064	0	0	0	18376	0	0	0	21648	0	0	0	113348	0	0	0	6124	0	0	1	30616
		2	88870365	rs1227788236	T	A	gnomAD Exomes	PASS	NA	c.2985+27A>T		c.2985+27A>T	intron_variant		1	251044	3.98337e-06	0	0	0	16254	0	0	0	34572	0	0	0	10066	0	0	0	18378	0	0	0	21648	0	0	1	113384	0	0	0	6126	0	0	0	30616
		2	88870367	rs1314112559	G	C	gnomAD Exomes	PASS	NA	c.2985+25C>G		c.2985+25C>G	intron_variant		2	251042	7.96679e-06	0	0	0	16252	0	0	0	34570	0	0	0	10068	0	0	2	18384	0	0	0	21648	0	0	0	113380	0	0	0	6126	0	0	0	30614
		2	88870377	rs1324024714	G	C	gnomAD Exomes	PASS	NA	c.2985+15C>G		c.2985+15C>G	intron_variant		1	251090	3.98264e-06	0	0	0	16256	0	0	0	34576	0	0	0	10068	0	0	0	18384	0	0	0	21648	0	0	1	113416	0	0	0	6126	0	0	0	30616
		2	88870401	rs1202883024	G	A	gnomAD Exomes	PASS	NA	p.Ser992Ser	c.2976C>T(p.=)	c.2976C>T	synonymous_variant		1	251156	3.98159e-06	0	0	0	16256	0	0	0	34584	0	0	0	10074	0	0	0	18390	0	0	0	21648	0	0	1	113462	0	0	0	6128	0	0	0	30614
		2	88870402	rs1257752880	C	G	gnomAD Exomes	PASS	NA	p.Ser992Thr	p.Ser992Thr	c.2975G>C	missense_variant		1	251180	3.98121e-06	0	0	0	16256	0	0	0	34584	0	0	0	10072	0	0	1	18392	0	0	0	21648	0	0	0	113482	0	0	0	6130	0	0	0	30616
	Tauopathy	2	88870404	rs200538775	C	G	gnomAD Exomes	PASS	NA	p.Met991Ile	p.Met991Ile	c.2973G>C	missense_variant		2	251198	7.96185e-06	0	0	0	16256	0	0	0	34584	0	0	0	10070	0	0	0	18390	0	0	0	21648	0	0	2	113506	0	0	0	6130	0	0	0	30614
		2	88870418	rs368610114	T	C	gnomAD Exomes	PASS	NA	p.Thr987Ala	p.Thr987Ala	c.2959A>G	missense_variant		1	251208	3.98076e-06	0	0	0	16256	0	0	0	34586	0	0	0	10072	0	0	0	18386	0	0	0	21648	0	0	1	113514	0	0	0	6132	0	0	0	30614
		2	88870425	rs1240864656	T	G	gnomAD Exomes	PASS	NA	p.Gln984His	p.Gln984His	c.2952A>C	missense_variant		1	251228	3.98045e-06	0	0	0	16256	0	0	0	34590	0	0	0	10074	0	0	0	18384	0	0	0	21648	0	0	1	113532	0	0	0	6132	0	0	0	30612
		2	88870442	rs766524866	C	T	gnomAD Exomes	PASS	NA	p.Ala979Thr	p.Ala979Thr	c.2935G>A	missense_variant		2	251254	7.96007e-06	0	0	0	16254	0	0	0	34588	0	0	0	10072	0	0	0	18386	0	0	0	21648	0	0	2	113558	0	0	0	6132	0	0	0	30616
		2	88870450	rs372331748	G	A	gnomAD Exomes	PASS	NA	p.Pro976Leu	p.Pro976Leu	c.2927C>T	missense_variant		1	251250	3.9801e-06	0	0	0	16256	0	0	0	34584	0	0	0	10072	0	0	0	18390	0	0	0	21648	0	0	1	113556	0	0	0	6130	0	0	0	30614
		2	88870453		A	T	gnomAD Genomes	NA	PASS	p.Met975Lys	p.Met975Lys	c.2924T>A	missense_variant		1	31390	3.18573e-05	0	0	0	8704	0	0	0	848	0	0	0	290	0	0	0	1560	0	0	0	3476	0	0	1	15424	0	0	0	1088	0	0	0	0
		2	88870454	rs759906972	T	C	gnomAD Exomes	PASS	NA	p.Met975Val	p.Met975Val	c.2923A>G	missense_variant		2	251270	7.95957e-06	0	0	0	16256	0	0	1	34588	0	0	0	10072	0	0	1	18392	0	0	0	21644	0	0	0	113572	0	0	0	6132	0	0	0	30614
		2	88870455	rs553651874	T	C	gnomAD Exomes	PASS	NA	p.Pro974Pro	c.2922A>G(p.=)	c.2922A>G	synonymous_variant		1	251264	3.97988e-06	0	0	0	16256	0	0	0	34588	0	0	0	10072	0	0	0	18390	0	0	0	21646	0	0	0	113566	0	0	0	6130	0	0	1	30616
		2	88870458	rs374698464	G	C	gnomAD Exomes	PASS	NA	p.Thr973Thr	c.2919C>G(p.=)	c.2919C>G	synonymous_variant		8	251254	3.18403e-05	0	0	0	16256	0	0	0	34586	0	0	0	10070	0	0	0	18392	0	0	0	21648	0	0	8	113558	0	0	0	6130	0	0	0	30614
		2	88870459	rs758759825	G	A	gnomAD Exomes	PASS	NA	p.Thr973Ile	p.Thr973Ile	c.2918C>T	missense_variant		4	251258	1.59199e-05	0	0	0	16256	0	0	1	34584	0	0	0	10072	0	0	0	18394	0	0	0	21648	0	0	3	113556	0	0	0	6132	0	0	0	30616
		2	88870460	rs1466354178	T	C	gnomAD Exomes	PASS	NA	p.Thr973Ala	p.Thr973Ala	c.2917A>G	missense_variant		1	251250	3.9801e-06	0	0	0	16256	0	0	0	34584	0	0	0	10074	0	0	0	18388	0	0	0	21648	0	0	0	113552	0	0	1	6132	0	0	0	30616
		2	88870467	rs764492903	C	T	gnomAD Exomes	PASS	NA	p.Thr970Thr	c.2910G>A(p.=)	c.2910G>A	synonymous_variant		4	251268	1.59193e-05	0	0	1	16256	0	0	2	34588	0	0	0	10072	0	0	0	18390	0	0	0	21646	0	0	1	113572	0	0	0	6130	0	0	0	30614
		2	88870468	rs751166753	G	A	gnomAD Exomes,gnomAD Genomes	PASS	PASS	p.Thr970Met	p.Thr970Met	c.2909C>T	missense_variant		7	282652	2.47654e-05	0	0	4	24966	0	0	0	35432	0	0	0	10362	0	0	0	19950	0	0	0	25122	0	0	3	128988	0	0	0	7216	0	0	0	30616
		2	88870471	rs1447475016	T	A	gnomAD Exomes	PASS	NA	p.Gln969Leu	p.Gln969Leu	c.2906A>T	missense_variant		1	251292	3.97943e-06	0	0	0	16256	0	0	1	34586	0	0	0	10074	0	0	0	18394	0	0	0	21646	0	0	0	113586	0	0	0	6134	0	0	0	30616
		2	88870475	rs1256624277	CT	C	gnomAD Exomes	PASS	NA	p.Glu968SerfsTer5	p.Glu968SerfsTer5	c.2901delA	frameshift_variant		1	251308	3.97918e-06	0	0	0	16256	0	0	0	34584	0	0	0	10072	0	0	0	18392	0	0	0	21648	0	0	1	113606	0	0	0	6134	0	0	0	30616
		2	88870492	rs756905625	A	G	gnomAD Exomes,gnomAD Genomes	PASS	PASS	p.Met962Thr	p.Met962Thr	c.2885T>C	missense_variant		2	282682	7.07509e-06	0	0	0	24964	0	0	1	35438	0	0	0	10362	0	0	0	19950	0	0	0	25124	0	0	1	129002	0	0	0	7226	0	0	0	30616
		2	88870493	rs1213285607	T	C	gnomAD Exomes	PASS	NA	p.Met962Val	p.Met962Val	c.2884A>G	missense_variant		1	251278	3.97966e-06	0	0	1	16256	0	0	0	34588	0	0	0	10072	0	0	0	18392	0	0	0	21648	0	0	0	113570	0	0	0	6136	0	0	0	30616
		2	88870527	rs780621963	C	G	gnomAD Exomes	PASS	NA	p.Val950Val	c.2850G>C(p.=)	c.2850G>C	synonymous_variant		1	251274	3.97972e-06	0	0	0	16256	0	0	1	34590	0	0	0	10070	0	0	0	18392	0	0	0	21648	0	0	0	113572	0	0	0	6130	0	0	0	30616
		2	88870528	rs745368997	A	G	gnomAD Exomes	PASS	NA	p.Val950Ala	p.Val950Ala	c.2849T>C	missense_variant		1	251280	3.97962e-06	0	0	0	16256	0	0	0	34584	0	0	0	10072	0	0	0	18392	0	0	0	21648	0	0	0	113584	0	0	0	6128	0	0	1	30616
		2	88870529	rs755647253	C	T	gnomAD Exomes,gnomAD Genomes	PASS	PASS	p.Val950Met	p.Val950Met	c.2848G>A	missense_variant		4	282672	1.41507e-05	0	0	0	24968	0	0	0	35434	0	0	0	10362	0	0	0	19952	0	0	0	25124	0	0	4	129000	0	0	0	7216	0	0	0	30616
		2	88870536	rs577767738	C	T	gnomAD Exomes	PASS	NA	p.Met947Ile	p.Met947Ile	c.2841G>A	missense_variant		3	251242	1.19407e-05	0	0	0	16256	0	0	0	34588	0	0	0	10070	0	0	0	18390	0	0	0	21648	0	0	1	113550	0	0	0	6124	0	0	2	30616
		2	88870537	rs1045936070	A	C	gnomAD Exomes	PASS	NA	p.Met947Arg	p.Met947Arg	c.2840T>G	missense_variant		2	251242	7.96045e-06	0	0	0	16256	0	0	0	34586	0	0	0	10070	0	0	0	18394	0	0	0	21648	0	0	1	113544	0	0	1	6128	0	0	0	30616
		2	88870539	rs141444065	T	C	gnomAD Exomes	PASS	NA	p.Thr946Thr	c.2838A>G(p.=)	c.2838A>G	synonymous_variant		2	251234	7.96071e-06	0	0	1	16256	0	0	0	34586	0	0	0	10070	0	0	0	18392	0	0	0	21648	0	0	1	113538	0	0	0	6128	0	0	0	30616
		2	88870563	rs1220158105	G	C	gnomAD Genomes	NA	PASS	c.2818-4C>G		c.2818-4C>G	splice_region_variant		1	31402	3.18451e-05	0	0	0	8714	0	0	0	848	0	0	0	290	0	0	0	1560	0	0	0	3476	0	0	0	15426	0	0	1	1088	0	0	0	0
		2	88870566	rs768446388	A	C	gnomAD Exomes	PASS	NA	c.2818-7T>G		c.2818-7T>G	splice_region_variant		1	251218	3.98061e-06	0	0	0	16256	0	0	0	34578	0	0	0	10072	0	0	0	18386	0	0	0	21648	0	0	0	113536	0	0	1	6126	0	0	0	30616
		2	88870566	rs768446388	A	G	gnomAD Exomes,gnomAD Genomes	PASS	PASS	c.2818-7T>C		c.2818-7T>C	splice_region_variant		4	282630	1.41528e-05	0	0	0	24972	0	0	0	35426	0	0	0	10362	0	0	3	19946	0	0	0	25124	0	0	1	128970	0	0	0	7214	0	0	0	30616
		2	88870567	rs1192785617	G	A	gnomAD Exomes	PASS	NA	c.2818-8C>T		c.2818-8C>T	splice_region_variant		1	251192	3.98102e-06	0	0	0	16254	0	0	0	34576	0	0	0	10070	0	0	0	18388	0	0	0	21648	0	0	1	113516	0	0	0	6124	0	0	0	30616
		2	88870570		T	G	gnomAD Exomes	PASS	NA	c.2818-11A>C		c.2818-11A>C	intron_variant		1	251204	3.98083e-06	0	0	0	16256	0	0	1	34576	0	0	0	10070	0	0	0	18386	0	0	0	21648	0	0	0	113526	0	0	0	6126	0	0	0	30616
		2	88870571	rs774316033	A	G	gnomAD Exomes	PASS	NA	c.2818-12T>C		c.2818-12T>C	intron_variant		4	251186	1.59245e-05	0	0	0	16256	0	0	3	34574	0	0	0	10072	0	0	0	18384	0	0	0	21648	0	0	0	113512	0	0	1	6124	0	0	0	30616
		2	88870580	rs367930439	A	G	gnomAD Exomes,gnomAD Genomes	PASS	PASS	c.2818-21T>C		c.2818-21T>C	intron_variant		6	282588	2.12323e-05	0	0	6	24970	0	0	0	35424	0	0	0	10362	0	0	0	19940	0	0	0	25124	0	0	0	128936	0	0	0	7216	0	0	0	30616
		2	88870590	rs1173981133	T	C	gnomAD Exomes	PASS	NA	c.2818-31A>G		c.2818-31A>G	intron_variant		1	251078	3.98283e-06	0	0	0	16256	0	0	0	34558	0	0	0	10074	0	0	0	18366	0	0	0	21646	0	0	1	113438	0	0	0	6124	0	0	0	30616
		2	88870590	rs1173981133	T	G	gnomAD Exomes	PASS	NA	c.2818-31A>C		c.2818-31A>C	intron_variant		1	251078	3.98283e-06	0	0	0	16256	0	0	0	34558	0	0	0	10074	0	0	0	18366	0	0	0	21646	0	0	1	113438	0	0	0	6124	0	0	0	30616
		2	88870592	rs545136745	G	A	gnomAD Exomes	PASS	NA	c.2818-33C>T		c.2818-33C>T	intron_variant		1	251082	3.98276e-06	0	0	0	16256	0	0	0	34558	0	0	0	10072	0	0	0	18372	0	0	0	21646	0	0	0	113438	0	0	0	6124	0	0	1	30616
		2	88870593	rs1414056757	G	A	gnomAD Exomes	PASS	NA	c.2818-34C>T		c.2818-34C>T	intron_variant		2	251098	7.96502e-06	0	0	0	16250	0	0	0	34558	0	0	0	10074	0	0	2	18376	0	0	0	21646	0	0	0	113454	0	0	0	6124	0	0	0	30616
		2	88870595	rs777054739	G	A	gnomAD Exomes	PASS	NA	c.2818-36C>T		c.2818-36C>T	intron_variant		1	251054	3.98321e-06	0	0	0	16256	0	0	0	34544	0	0	0	10072	0	0	0	18368	0	0	0	21642	0	0	1	113432	0	0	0	6124	0	0	0	30616
		2	88870598	rs759661245	C	G	gnomAD Exomes	PASS	NA	c.2818-39G>C		c.2818-39G>C	intron_variant		1	250978	3.98441e-06	0	0	0	16256	0	0	0	34542	0	0	0	10072	0	0	0	18366	0	0	0	21638	0	0	1	113366	0	0	0	6122	0	0	0	30616
		2	88870601	rs765273133	G	A	gnomAD Exomes	PASS	NA	c.2818-42C>T		c.2818-42C>T	intron_variant		4	250900	1.59426e-05	0	0	0	16250	0	0	0	34536	0	0	0	10072	0	0	2	18356	0	0	0	21634	0	0	0	113336	0	0	0	6118	0	0	2	30598
		2	88870606	rs202189350	C	G	gnomAD Exomes	PASS	NA	c.2818-47G>C		c.2818-47G>C	intron_variant		1	250444	3.99291e-06	0	0	0	16246	0	0	0	34468	0	0	0	10052	0	0	1	18336	0	0	0	21612	0	0	0	113140	0	0	0	6100	0	0	0	30490
		2	88870606	rs202189350	C	T	gnomAD Exomes,gnomAD Genomes	PASS	PASS	c.2818-47G>A		c.2818-47G>A	intron_variant		20	281656	7.10086e-05	0	0	2	24912	0	0	7	35316	0	0	0	10342	0	0	0	19892	0	0	0	25034	0	0	11	128490	0	0	0	7180	0	0	0	30490
		2	88870607	rs746187005	G	A	gnomAD Exomes	PASS	NA	c.2818-48C>T		c.2818-48C>T	intron_variant		5	250418	1.99666e-05	0	0	0	16240	0	0	2	34478	0	0	0	10056	0	0	0	18328	0	0	0	21592	0	0	2	113106	0	0	0	6100	0	0	1	30518
		2	88870608	rs751932185	A	G	gnomAD Exomes,gnomAD Genomes	PASS	PASS	c.2818-49T>C		c.2818-49T>C	intron_variant		54	282168	0.000191375	0	0	0	24966	0	0	54	35360	0	0	0	10360	0	0	0	19910	0	0	0	25098	0	0	0	128672	0	0	0	7192	0	0	0	30610
		2	88870619	rs1482238915	A	C	gnomAD Genomes	NA	PASS	c.2818-60T>G		c.2818-60T>G	intron_variant		1	31410	3.1837e-05	0	0	0	8718	0	0	0	848	0	0	0	290	0	0	0	1560	0	0	0	3476	0	0	1	15430	0	0	0	1088	0	0	0	0
		2	88870620	rs893105997	G	C	gnomAD Genomes	NA	PASS	c.2818-61C>G		c.2818-61C>G	intron_variant		4	31368	0.000127518	0	0	4	8712	0	0	0	848	0	0	0	290	0	0	0	1556	0	0	0	3470	0	0	0	15404	0	0	0	1088	0	0	0	0
		2	88870632	rs4972221	A	T	gnomAD Genomes	NA	PASS	c.2818-73T>A		c.2818-73T>A	intron_variant		22056	31370	0.703092	7983	0	7526	8708	3242	0	508	848	150	0	207	290	74	0	758	1558	197	0	2095	3476	638	0	10275	15402	3464	0	687	1088	218	0	0	0
		2	88874115	rs562508611	T	C	gnomAD Genomes	NA	PASS	c.2817+69A>G		c.2817+69A>G	intron_variant		11	31394	0.000350385	0	0	0	8708	0	0	0	848	0	0	0	290	0	0	10	1560	0	0	0	3474	0	0	0	15426	0	0	1	1088	0	0	0	0
		2	88874138	rs762221996	A	C	gnomAD Exomes	PASS	NA	c.2817+46T>G		c.2817+46T>G	intron_variant		1	240186	4.16344e-06	0	0	0	15574	0	0	0	33462	0	0	0	9922	0	0	0	17602	0	0	0	20522	0	0	1	107208	0	0	0	5934	0	0	0	29962
		2	88874138	rs762221996	A	G	gnomAD Exomes,gnomAD Genomes	PASS	PASS	c.2817+46T>C		c.2817+46T>C	intron_variant		5	271582	1.84106e-05	0	0	3	24286	0	0	0	34310	0	0	0	10212	0	0	0	19162	0	0	0	23998	0	0	2	122630	0	0	0	7022	0	0	0	29962
		2	88874141	rs767151258	C	T	gnomAD Exomes	PASS	NA	c.2817+43G>A		c.2817+43G>A	intron_variant		7	241756	2.89548e-05	0	0	1	15700	0	0	0	33646	0	0	1	9944	0	0	0	17694	0	0	0	20684	0	0	4	108068	0	0	1	5948	0	0	0	30072
		2	88874142	rs201051286	G	A	gnomAD Exomes	PASS	NA	c.2817+42C>T		c.2817+42C>T	intron_variant		5	242614	2.06089e-05	0	0	0	15772	0	0	1	33748	0	0	0	9944	0	0	0	17754	0	0	1	20770	0	0	3	108568	0	0	0	5950	0	0	0	30108
		2	88874144	rs1219404261	C	T	gnomAD Exomes	PASS	NA	c.2817+40G>A		c.2817+40G>A	intron_variant		1	243790	4.10189e-06	0	0	0	15828	0	0	0	33868	0	0	0	9948	0	0	0	17834	0	0	0	20894	0	0	1	109256	0	0	0	5968	0	0	0	30194
		2	88874148	rs755624334	T	C	gnomAD Exomes	PASS	NA	c.2817+36A>G		c.2817+36A>G	intron_variant		4	245828	1.62715e-05	0	0	0	15974	0	0	2	34036	0	0	0	9988	0	0	0	17966	0	0	0	21110	0	0	1	110408	0	0	1	5996	0	0	0	30350
		2	88874148	rs755624334	T	G	gnomAD Exomes	PASS	NA	c.2817+36A>C		c.2817+36A>C	intron_variant		1	245828	4.06788e-06	0	0	0	15974	0	0	0	34036	0	0	0	9988	0	0	0	17966	0	0	0	21110	0	0	1	110408	0	0	0	5996	0	0	0	30350
		2	88874149	rs541684784	T	G	gnomAD Exomes,gnomAD Genomes	PASS	PASS	c.2817+35A>C		c.2817+35A>C	intron_variant		11	277526	3.96359e-05	0	0	0	24714	0	0	5	34910	0	0	0	10288	0	0	0	19538	0	0	0	24596	0	0	3	126028	0	0	3	7080	0	0	0	30372
		2	88874160	rs753765579	G	C	gnomAD Exomes	PASS	NA	c.2817+24C>G		c.2817+24C>G	intron_variant		1	249204	4.01278e-06	0	0	1	16184	0	0	0	34406	0	0	0	10034	0	0	0	18184	0	0	0	21402	0	0	0	112368	0	0	0	6078	0	0	0	30548
		2	88874163	rs754967485	T	A	gnomAD Exomes	PASS	NA	c.2817+21A>T		c.2817+21A>T	intron_variant		1	249228	4.01239e-06	0	0	0	16168	0	0	0	34410	0	0	1	10044	0	0	0	18214	0	0	0	21420	0	0	0	112358	0	0	0	6078	0	0	0	30536
		2	88874168	rs778795290	C	T	gnomAD Exomes	PASS	NA	c.2817+16G>A		c.2817+16G>A	intron_variant		1	249964	4.00058e-06	0	0	0	16228	0	0	0	34486	0	0	0	10048	0	0	0	18258	0	0	0	21516	0	0	1	112770	0	0	0	6084	0	0	0	30574
		2	88874173	rs183891065	C	T	gnomAD Exomes,gnomAD Genomes	PASS	PASS	c.2817+11G>A		c.2817+11G>A	intron_variant		4	281744	1.41973e-05	0	0	0	24950	0	0	1	35350	0	0	0	10352	0	0	0	19844	0	0	0	25042	0	0	3	128430	0	0	0	7182	0	0	0	30594
		2	88874173	rs183891065	CAA	C	gnomAD Exomes	PASS	NA	c.2817+9_2817+10delTT		c.2817+9_2817+10delTT	intron_variant		1	250338	3.9946e-06	0	0	0	16236	0	0	0	34502	0	0	0	10062	0	0	0	18284	0	0	0	21566	0	0	1	113000	0	0	0	6094	0	0	0	30594
		2	88874179	rs1197028459	C	G	gnomAD Exomes	PASS	NA	c.2817+5G>C		c.2817+5G>C	splice_region_variant	lc_lof,os_lof	1	250552	3.99119e-06	0	0	0	16244	0	0	0	34504	0	0	0	10056	0	0	0	18310	0	0	0	21592	0	0	1	113154	0	0	0	6092	0	0	0	30600
		2	88874187	rs772063741	G	C	gnomAD Exomes	PASS	NA	p.Leu938Leu	c.2814C>G(p.=)	c.2814C>G	synonymous_variant		3	250762	1.19635e-05	0	0	0	16248	0	0	2	34530	0	0	0	10062	0	0	0	18336	0	0	0	21594	0	0	1	113280	0	0	0	6106	0	0	0	30606
		2	88874187	rs772063741	G	A	gnomAD Exomes	PASS	NA	p.Leu938Leu	c.2814C>T(p.=)	c.2814C>T	synonymous_variant		1	250762	3.98785e-06	0	0	0	16248	0	0	1	34530	0	0	0	10062	0	0	0	18336	0	0	0	21594	0	0	0	113280	0	0	0	6106	0	0	0	30606
		2	88874193	rs1477836874	C	T	gnomAD Exomes	PASS	NA	p.Arg936Arg	c.2808G>A(p.=)	c.2808G>A	synonymous_variant		1	250858	3.98632e-06	0	0	0	16250	0	0	0	34550	0	0	0	10062	0	0	0	18354	0	0	0	21612	0	0	0	113314	0	0	0	6112	0	0	1	30604
		2	88874195	rs1488731167	T	C	gnomAD Genomes	NA	PASS	p.Arg936Gly	p.Arg936Gly	c.2806A>G	missense_variant		1	31414	3.18329e-05	0	0	0	8718	0	0	0	848	0	0	0	290	0	0	1	1558	0	0	0	3476	0	0	0	15436	0	0	0	1088	0	0	0	0
		2	88874198	rs781534136	G	C	gnomAD Exomes	PASS	NA	p.His935Asp	p.His935Asp	c.2803C>G	missense_variant		1	250932	3.98514e-06	0	0	0	16252	0	0	0	34554	0	0	0	10064	0	0	0	18358	0	0	0	21618	0	0	1	113358	0	0	0	6114	0	0	0	30614
		2	88874208	rs201083528	T	C	gnomAD Exomes,gnomAD Genomes	PASS	PASS	p.Lys931Lys	c.2793A>G(p.=)	c.2793A>G	synonymous_variant		8	282426	2.8326e-05	0	0	0	24970	0	0	0	35410	0	0	0	10358	0	0	0	19924	0	0	3	25102	0	0	5	128842	0	0	0	7204	0	0	0	30616
		2	88874229	rs769870153	T	G	gnomAD Exomes	PASS	NA	p.Ala924Ala	c.2772A>C(p.=)	c.2772A>C	synonymous_variant		8	251152	3.18532e-05	0	0	0	16256	0	0	0	34574	0	0	0	10072	0	0	0	18372	0	0	0	21638	0	0	0	113500	0	0	0	6126	0	0	8	30614
		2	88874232	rs147003481	C	T	gnomAD Exomes	PASS	NA	p.Glu923Glu	c.2769G>A(p.=)	c.2769G>A	synonymous_variant		2	251142	7.96362e-06	0	0	2	16256	0	0	0	34576	0	0	0	10070	0	0	0	18366	0	0	0	21640	0	0	0	113496	0	0	0	6124	0	0	0	30614
		2	88874235	rs763457558	T	C	gnomAD Exomes	PASS	NA	p.Ala922Ala	c.2766A>G(p.=)	c.2766A>G	synonymous_variant		18	251126	7.16772e-05	0	0	0	16256	0	0	7	34572	0	0	5	10070	0	0	0	18370	0	0	0	21636	0	0	6	113488	0	0	0	6120	0	0	0	30614
		2	88874236	rs769136888	G	A	gnomAD Exomes	PASS	NA	p.Ala922Val	p.Ala922Val	c.2765C>T	missense_variant		1	251108	3.98235e-06	0	0	0	16256	0	0	0	34570	0	0	0	10070	0	0	0	18376	0	0	0	21634	0	0	1	113468	0	0	0	6120	0	0	0	30614
		2	88874237	rs774904859	C	T	gnomAD Exomes	PASS	NA	p.Ala922Thr	p.Ala922Thr	c.2764G>A	missense_variant		1	251104	3.98241e-06	0	0	0	16254	0	0	0	34572	0	0	0	10070	0	0	0	18376	0	0	0	21632	0	0	0	113464	0	0	0	6122	0	0	1	30614
		2	88874237	rs774904859	C	A	gnomAD Exomes	PASS	NA	p.Ala922Ser	p.Ala922Ser	c.2764G>T	missense_variant		1	251104	3.98241e-06	0	0	0	16254	0	0	1	34572	0	0	0	10070	0	0	0	18376	0	0	0	21632	0	0	0	113464	0	0	0	6122	0	0	0	30614
		2	88874238	rs1322019660	G	A	gnomAD Exomes	PASS	NA	p.Ile921Ile	c.2763C>T(p.=)	c.2763C>T	synonymous_variant		1	251116	3.98222e-06	0	0	0	16254	0	0	0	34574	0	0	0	10070	0	0	0	18372	0	0	0	21632	0	0	1	113478	0	0	0	6122	0	0	0	30614
		2	88874244	rs762134017	C	T	gnomAD Exomes	PASS	NA	p.Leu919Leu	c.2757G>A(p.=)	c.2757G>A	synonymous_variant		1	251136	3.98191e-06	0	0	0	16256	0	0	0	34582	0	0	0	10070	0	0	0	18378	0	0	0	21642	0	0	1	113472	0	0	0	6120	0	0	0	30616
		2	88874246		G	A	gnomAD Exomes	PASS	NA	p.Leu919Leu	c.2755C>T(p.=)	c.2755C>T	synonymous_variant		1	251136	3.98191e-06	0	0	0	16254	0	0	0	34580	0	0	0	10074	0	0	0	18380	0	0	0	21634	0	0	1	113480	0	0	0	6120	0	0	0	30614
		2	88874247	rs767913947	G	A	gnomAD Genomes	NA	PASS	p.Phe918Phe	c.2754C>T(p.=)	c.2754C>T	synonymous_variant		1	31406	3.1841e-05	0	0	0	8716	0	0	0	848	0	0	0	290	0	0	1	1560	0	0	0	3474	0	0	0	15432	0	0	0	1086	0	0	0	0
		2	88874252	rs1437599611	T	A	gnomAD Exomes	PASS	NA	p.Ile917Phe	p.Ile917Phe	c.2749A>T	missense_variant		1	251142	3.98181e-06	0	0	0	16256	0	0	0	34578	0	0	0	10072	0	0	0	18378	0	0	0	21634	0	0	1	113486	0	0	0	6122	0	0	0	30616
		2	88874252	rs1437599611	T	C	gnomAD Exomes	PASS	NA	p.Ile917Val	p.Ile917Val	c.2749A>G	missense_variant		1	251142	3.98181e-06	0	0	0	16256	0	0	0	34578	0	0	0	10072	0	0	0	18378	0	0	0	21634	0	0	1	113486	0	0	0	6122	0	0	0	30616
		2	88874259	rs750040131	A	G	gnomAD Exomes	PASS	NA	p.Cys914Cys	c.2742T>C(p.=)	c.2742T>C	synonymous_variant		1	251164	3.98146e-06	0	0	0	16254	0	0	0	34578	0	0	0	10072	0	0	0	18382	0	0	0	21644	0	0	0	113490	0	0	1	6128	0	0	0	30616
		2	88874262	rs760273065	C	T	gnomAD Exomes	PASS	NA	p.Val913Val	c.2739G>A(p.=)	c.2739G>A	synonymous_variant		1	251174	3.9813e-06	0	0	0	16256	0	0	0	34580	0	0	0	10072	0	0	0	18386	0	0	0	21642	0	0	1	113496	0	0	0	6126	0	0	0	30616
	Tauopathy	2	88874264	rs761829897	C	T	gnomAD Exomes,gnomAD Genomes	PASS	PASS	p.Val913Met	p.Val913Met	c.2737G>A	missense_variant		14	282560	4.9547e-05	0	0	1	24974	0	0	2	35424	0	0	0	10362	0	0	0	19938	0	0	3	25116	0	0	8	128914	0	0	0	7218	0	0	0	30614
		2	88874265	rs886056416	G	A	gnomAD Exomes	PASS	NA	p.Ser912Ser	c.2736C>T(p.=)	c.2736C>T	synonymous_variant		1	251128	3.98203e-06	0	0	0	16256	0	0	0	34570	0	0	0	10072	0	0	0	18374	0	0	0	21640	0	0	0	113472	0	0	0	6130	0	0	1	30614
		2	88874266	rs1355808997	C	T	gnomAD Exomes	PASS	NA	p.Ser912Asn	p.Ser912Asn	c.2735G>A	missense_variant		1	251170	3.98137e-06	0	0	0	16256	0	0	0	34576	0	0	0	10070	0	0	0	18384	0	0	0	21642	0	0	1	113500	0	0	0	6128	0	0	0	30614
		2	88874268	rs547016219	C	T	gnomAD Exomes	PASS	NA	p.Arg911Arg	c.2733G>A(p.=)	c.2733G>A	synonymous_variant		1	251118	3.98219e-06	0	0	0	16256	0	0	0	34578	0	0	0	10068	0	0	0	18382	0	0	0	21630	0	0	1	113464	0	0	0	6128	0	0	0	30612
		2	88874275	rs754596362	C	A	gnomAD Exomes	PASS	NA	p.Arg909Ile	p.Arg909Ile	c.2726G>T	missense_variant		1	251182	3.98118e-06	0	0	0	16256	0	0	0	34586	0	0	0	10074	0	0	0	18388	0	0	0	21648	0	0	1	113486	0	0	0	6132	0	0	0	30612
		2	88874279	rs1289032685	C	T	gnomAD Exomes	PASS	NA	p.Glu908Lys	p.Glu908Lys	c.2722G>A	missense_variant		2	251208	7.96153e-06	0	0	1	16256	0	0	0	34590	0	0	0	10072	0	0	0	18388	0	0	0	21648	0	0	1	113508	0	0	0	6132	0	0	0	30614
		2	88874284	rs1452006499	A	G	gnomAD Exomes	PASS	NA	p.Ile906Thr	p.Ile906Thr	c.2717T>C	missense_variant		1	251200	3.98089e-06	0	0	0	16256	0	0	0	34590	0	0	0	10074	0	0	0	18388	0	0	0	21646	0	0	1	113496	0	0	0	6134	0	0	0	30616
		2	88874286	rs778993416	G	A	gnomAD Exomes	PASS	NA	p.Thr905Thr	c.2715C>T(p.=)	c.2715C>T	synonymous_variant		4	251192	1.59241e-05	0	0	0	16256	0	0	0	34588	0	0	0	10074	0	0	4	18388	0	0	0	21648	0	0	0	113490	0	0	0	6134	0	0	0	30614
		2	88874291	rs752726105	A	G	gnomAD Exomes	PASS	NA	p.Cys904Arg	p.Cys904Arg	c.2710T>C	missense_variant		2	251210	7.96147e-06	0	0	1	16256	0	0	0	34590	0	0	0	10074	0	0	0	18386	0	0	0	21648	0	0	1	113504	0	0	0	6136	0	0	0	30616
		2	88874293	rs1438002291	C	T	gnomAD Exomes	PASS	NA	p.Arg903Gln	p.Arg903Gln	c.2708G>A	missense_variant		1	251210	3.98073e-06	0	0	0	16256	0	0	1	34588	0	0	0	10070	0	0	0	18390	0	0	0	21648	0	0	0	113508	0	0	0	6136	0	0	0	30614
	Wolcott-Rallison Syndrome	2	88874294	rs1178109063	G	A	gnomAD Exomes	PASS	NA	p.Arg903Ter	p.Arg903Ter	c.2707C>T	stop_gained		2	251198	7.96185e-06	0	0	0	16256	0	0	0	34590	0	0	0	10074	0	0	0	18390	0	0	1	21646	0	0	1	113492	0	0	0	6136	0	0	0	30614
		2	88874301	rs1380949636	C	T	gnomAD Exomes	PASS	NA	p.Met900Ile	p.Met900Ile	c.2700G>A	missense_variant		1	251212	3.9807e-06	0	0	0	16256	0	0	0	34588	0	0	0	10072	0	0	0	18392	0	0	0	21648	0	0	1	113506	0	0	0	6136	0	0	0	30614
		2	88874303	rs1442109327	T	C	gnomAD Exomes	PASS	NA	p.Met900Val	p.Met900Val	c.2698A>G	missense_variant		1	251238	3.98029e-06	0	0	0	16254	0	0	0	34588	0	0	0	10076	0	0	0	18392	0	0	0	21648	0	0	1	113530	0	0	0	6136	0	0	0	30614
		2	88874312	rs758246673	T	C	gnomAD Exomes	PASS	NA	p.Lys897Glu	p.Lys897Glu	c.2689A>G	missense_variant		1	251234	3.98035e-06	0	0	0	16256	0	0	0	34590	0	0	0	10076	0	0	0	18392	0	0	0	21648	0	0	0	113526	0	0	0	6132	0	0	1	30614
		2	88874316	rs1390603806	G	A	gnomAD Exomes	PASS	NA	p.Asn895Asn	c.2685C>T(p.=)	c.2685C>T	synonymous_variant		1	251206	3.9808e-06	0	0	0	16256	0	0	0	34586	0	0	0	10074	0	0	0	18392	0	0	0	21648	0	0	1	113504	0	0	0	6132	0	0	0	30614
		2	88874328	rs777452338	G	A	gnomAD Exomes	PASS	NA	p.Cys891Cys	c.2673C>T(p.=)	c.2673C>T	synonymous_variant		1	251160	3.98153e-06	0	0	0	16256	0	0	1	34588	0	0	0	10080	0	0	0	18394	0	0	0	21648	0	0	0	113448	0	0	0	6130	0	0	0	30616
		2	88874337	rs1325927822	C	T	gnomAD Exomes	PASS	NA	p.Met888Ile	p.Met888Ile	c.2664G>A	missense_variant		1	251152	3.98165e-06	0	0	0	16256	0	0	0	34586	0	0	0	10078	0	0	1	18392	0	0	0	21648	0	0	0	113448	0	0	0	6128	0	0	0	30616
		2	88874357	rs1397688884	C	A	gnomAD Exomes,gnomAD Genomes	PASS	PASS	p.Val882Leu	p.Val882Leu	c.2644G>T	missense_variant		3	282488	1.06199e-05	0	0	0	24970	0	0	0	35430	0	0	0	10362	0	0	0	19948	0	0	0	25124	0	0	2	128822	0	0	1	7216	0	0	0	30616
		2	88874358	rs1445495309	C	T	gnomAD Exomes	PASS	NA	p.Lys881Lys	c.2643G>A(p.=)	c.2643G>A	synonymous_variant		1	251062	3.98308e-06	0	0	0	16256	0	0	1	34582	0	0	0	10072	0	0	0	18390	0	0	0	21648	0	0	0	113368	0	0	0	6130	0	0	0	30616
		2	88874368	rs746064190	C	G	gnomAD Exomes	PASS	NA	p.Ser878Thr	p.Ser878Thr	c.2633G>C	missense_variant		3	251048	1.19499e-05	0	0	0	16256	0	0	0	34582	0	0	0	10070	0	0	0	18388	0	0	0	21648	0	0	3	113360	0	0	0	6128	0	0	0	30616
		2	88874376	rs1370130162	G	A	gnomAD Genomes	NA	PASS	p.Leu875Leu	c.2625C>T(p.=)	c.2625C>T	synonymous_variant		1	31400	3.18471e-05	0	0	0	8710	0	0	0	848	0	0	0	290	0	0	0	1560	0	0	0	3476	0	0	1	15430	0	0	0	1086	0	0	0	0
		2	88874377	rs1378539318	A	C	gnomAD Exomes	PASS	NA	p.Leu875Arg	p.Leu875Arg	c.2624T>G	missense_variant		1	251058	3.98314e-06	0	0	0	16256	0	0	0	34582	0	0	0	10070	0	0	0	18390	0	0	0	21648	0	0	0	113368	0	0	0	6128	0	0	1	30616
		2	88874388	rs769915392	G	T	gnomAD Exomes	PASS	NA	p.Thr871Thr	c.2613C>A(p.=)	c.2613C>A	synonymous_variant		1	251006	3.98397e-06	0	0	1	16256	0	0	0	34584	0	0	0	10068	0	0	0	18388	0	0	0	21646	0	0	0	113326	0	0	0	6122	0	0	0	30616
		2	88874391	rs1283594886	G	GT	gnomAD Exomes	PASS	NA	p.Asn870LysfsTer62	p.Asn870LysfsTer62	c.2609dupA	frameshift_variant		1	251068	3.98298e-06	0	0	1	16256	0	0	0	34584	0	0	0	10066	0	0	0	18388	0	0	0	21648	0	0	0	113382	0	0	0	6128	0	0	0	30616
		2	88874392	rs1356952939	T	G	gnomAD Exomes	PASS	NA	p.Asn870Thr	p.Asn870Thr	c.2609A>C	missense_variant		1	251104	3.98241e-06	0	0	0	16254	0	0	1	34580	0	0	0	10068	0	0	0	18384	0	0	0	21648	0	0	0	113422	0	0	0	6132	0	0	0	30616
		2	88874415	rs780380140	A	C	gnomAD Exomes	PASS	NA	p.Thr862Thr	c.2586T>G(p.=)	c.2586T>G	synonymous_variant		1	251058	3.98314e-06	0	0	0	16256	0	0	0	34580	0	0	0	10066	0	0	0	18392	0	0	0	21646	0	0	1	113382	0	0	0	6120	0	0	0	30616
		2	88874416	rs200955126	G	A	gnomAD Exomes	PASS	NA	p.Thr862Ile	p.Thr862Ile	c.2585C>T	missense_variant		14	251070	5.57613e-05	0	0	0	16256	0	0	0	34580	0	0	0	10066	0	0	13	18392	0	0	0	21646	0	0	0	113392	0	0	1	6122	0	0	0	30616
		2	88874419	rs1456637620	G	T	gnomAD Exomes	PASS	NA	p.Thr861Asn	p.Thr861Asn	c.2582C>A	missense_variant		1	251068	3.98298e-06	0	0	0	16254	0	0	0	34582	0	0	0	10066	0	0	0	18390	0	0	0	21646	0	0	1	113388	0	0	0	6126	0	0	0	30616
		2	88874431	rs768762794	G	A	gnomAD Exomes	PASS	NA	p.Pro857Leu	p.Pro857Leu	c.2570C>T	missense_variant		1	251132	3.98197e-06	0	0	0	16254	0	0	0	34582	0	0	0	10068	0	0	0	18388	0	0	0	21646	0	0	0	113448	0	0	0	6130	0	0	1	30616
		2	88874438	rs1238993770	T	C	gnomAD Exomes	PASS	NA	p.Ile855Val	p.Ile855Val	c.2563A>G	missense_variant		2	251114	7.96451e-06	0	0	0	16256	0	0	0	34582	0	0	0	10068	0	0	1	18384	0	0	0	21646	0	0	0	113432	0	0	1	6130	0	0	0	30616
		2	88874440	rs1459173233	G	C	gnomAD Exomes	PASS	NA	p.Ser854Cys	p.Ser854Cys	c.2561C>G	missense_variant		1	251182	3.98118e-06	0	0	0	16256	0	0	1	34584	0	0	0	10068	0	0	0	18390	0	0	0	21648	0	0	0	113490	0	0	0	6130	0	0	0	30616
		2	88874445	rs375265921	T	C	gnomAD Exomes	PASS	NA	p.Thr852Thr	c.2556A>G(p.=)	c.2556A>G	synonymous_variant		1	251154	3.98162e-06	0	0	0	16256	0	0	0	34584	0	0	0	10074	0	0	0	18386	0	0	0	21648	0	0	0	113460	0	0	1	6130	0	0	0	30616
		2	88874446	rs150135027	G	A	gnomAD Exomes,gnomAD Genomes	PASS	PASS	p.Thr852Ile	p.Thr852Ile	c.2555C>T	missense_variant		3	282572	1.06168e-05	0	0	3	24966	0	0	0	35432	0	0	0	10362	0	0	0	19950	0	0	0	25124	0	0	0	128906	0	0	0	7216	0	0	0	30616
		2	88874448	rs772383156	A	G	gnomAD Exomes	PASS	NA	p.Ala851Ala	c.2553T>C(p.=)	c.2553T>C	synonymous_variant		1	251170	3.98137e-06	0	0	0	16256	0	0	0	34584	0	0	0	10070	0	0	0	18388	0	0	0	21648	0	0	1	113478	0	0	0	6130	0	0	0	30616
		2	88874449	rs773451477	G	A	gnomAD Exomes	PASS	NA	p.Ala851Val	p.Ala851Val	c.2552C>T	missense_variant		1	251188	3.98108e-06	0	0	0	16256	0	0	0	34584	0	0	0	10070	0	0	0	18384	0	0	0	21648	0	0	0	113500	0	0	0	6130	0	0	1	30616
		2	88874453	rs758593623	C	G	gnomAD Exomes	PASS	NA	p.Glu850Gln	p.Glu850Gln	c.2548G>C	missense_variant		1	251204	3.98083e-06	0	0	0	16256	0	0	0	34586	0	0	0	10072	0	0	0	18388	0	0	1	21646	0	0	0	113510	0	0	0	6130	0	0	0	30616
		2	88874453	rs758593623	CAGA	C	gnomAD Exomes	PASS	NA	p.Ser849del	p.Ser849del	c.2545_2547delTCT	inframe_deletion		2	251204	7.96166e-06	0	0	1	16256	0	0	0	34586	0	0	0	10072	0	0	0	18388	0	0	0	21646	0	0	1	113510	0	0	0	6130	0	0	0	30616
		2	88874455	rs1421873804	G	A	gnomAD Exomes	PASS	NA	p.Ser849Phe	p.Ser849Phe	c.2546C>T	missense_variant		1	251222	3.98054e-06	0	0	1	16256	0	0	0	34588	0	0	0	10074	0	0	0	18390	0	0	0	21648	0	0	0	113522	0	0	0	6128	0	0	0	30616
		2	88874461		G	A	gnomAD Genomes	NA	PASS	p.Ser847Phe	p.Ser847Phe	c.2540C>T	missense_variant		1	31404	3.18431e-05	0	0	0	8714	0	0	0	848	0	0	0	290	0	0	0	1560	0	0	0	3476	0	0	1	15430	0	0	0	1086	0	0	0	0
		2	88874467	rs369602164	C	G	gnomAD Exomes	PASS	NA	p.Ser845Thr	p.Ser845Thr	c.2534G>C	missense_variant		1	251232	3.98038e-06	0	0	1	16256	0	0	0	34586	0	0	0	10074	0	0	0	18386	0	0	0	21646	0	0	0	113540	0	0	0	6128	0	0	0	30616
		2	88874469	rs56094918	A	G	gnomAD Exomes,gnomAD Genomes	PASS	PASS	p.Ser844Ser	c.2532T>C(p.=)	c.2532T>C	synonymous_variant		308	282642	0.00108972	3	0	3	24968	0	0	1	35432	0	0	0	10360	0	0	291	19946	3	0	0	25122	0	0	1	128982	0	0	7	7216	0	0	5	30616
		2	88874470	rs765936619	C	T	gnomAD Exomes,gnomAD Genomes	PASS	PASS	p.Ser844Asn	p.Ser844Asn	c.2531G>A	missense_variant		2	282622	7.07659e-06	0	0	0	24968	0	0	0	35434	0	0	0	10358	0	0	0	19946	0	0	0	25122	0	0	2	128962	0	0	0	7216	0	0	0	30616
		2	88874471	rs1393852682	T	C	gnomAD Exomes	PASS	NA	p.Ser844Gly	p.Ser844Gly	c.2530A>G	missense_variant		1	251250	3.9801e-06	0	0	0	16256	0	0	0	34586	0	0	0	10072	0	0	0	18390	0	0	0	21648	0	0	1	113552	0	0	0	6130	0	0	0	30616
		2	88874477	rs776415401	G	C	gnomAD Exomes	PASS	NA	p.Pro842Ala	p.Pro842Ala	c.2524C>G	missense_variant		1	251234	3.98035e-06	0	0	0	16256	0	0	0	34584	0	0	0	10070	0	0	0	18384	0	0	0	21646	0	0	0	113548	0	0	0	6130	0	0	1	30616
		2	88874480	rs759089652	T	G	gnomAD Exomes	PASS	NA	p.Lys841Gln	p.Lys841Gln	c.2521A>C	missense_variant		2	251254	7.96007e-06	0	0	0	16256	0	0	0	34586	0	0	0	10068	0	0	0	18388	0	0	0	21648	0	0	2	113562	0	0	0	6130	0	0	0	30616
		2	88874487	rs764889727	A	C	gnomAD Exomes	PASS	NA	p.Thr838Thr	c.2514T>G(p.=)	c.2514T>G	synonymous_variant		1	251268	3.97981e-06	0	0	0	16256	0	0	0	34584	0	0	0	10072	0	0	0	18388	0	0	0	21648	0	0	0	113576	0	0	0	6128	0	0	1	30616
		2	88874490	rs752633958	T	C	gnomAD Exomes,gnomAD Genomes	PASS	PASS	p.Leu837Leu	c.2511A>G(p.=)	c.2511A>G	synonymous_variant		9	282624	3.18444e-05	0	0	1	24962	0	0	0	35428	0	0	0	10364	0	0	0	19946	0	0	0	25120	0	0	8	128974	0	0	0	7214	0	0	0	30616
		2	88874491	rs1317118350	A	G	gnomAD Exomes	PASS	NA	p.Leu837Pro	p.Leu837Pro	c.2510T>C	missense_variant		1	251222	3.98054e-06	0	0	0	16256	0	0	1	34580	0	0	0	10072	0	0	0	18384	0	0	0	21646	0	0	0	113542	0	0	0	6128	0	0	0	30614
		2	88874492	rs137868793	G	A	gnomAD Exomes	PASS	NA	p.Leu837Leu	c.2509C>T(p.=)	c.2509C>T	synonymous_variant		2	251216	7.96128e-06	0	0	0	16254	0	0	0	34578	0	0	0	10074	0	0	0	18386	0	0	0	21646	0	0	1	113538	0	0	0	6126	0	0	1	30614
		2	88874494	rs200270016	T	A	gnomAD Exomes	PASS	NA	p.Lys836Ile	p.Lys836Ile	c.2507A>T	missense_variant		12	251248	4.77616e-05	0	0	0	16256	0	0	0	34580	0	0	10	10074	0	0	0	18388	0	0	0	21646	0	0	2	113562	0	0	0	6126	0	0	0	30616
		2	88874497	rs763883904	T	C	gnomAD Exomes	PASS	NA	p.Asn835Ser	p.Asn835Ser	c.2504A>G	missense_variant		1	251254	3.98004e-06	0	0	0	16256	0	0	0	34578	0	0	0	10076	0	0	0	18384	0	0	0	21644	0	0	1	113574	0	0	0	6126	0	0	0	30616
		2	88874498	rs1198813637	T	A	gnomAD Exomes	PASS	NA	p.Asn835Tyr	p.Asn835Tyr	c.2503A>T	missense_variant		1	251266	3.97985e-06	0	0	0	16256	0	0	0	34582	0	0	0	10074	0	0	1	18386	0	0	0	21646	0	0	0	113582	0	0	0	6124	0	0	0	30616
		2	88874501	rs751296708	C	T	gnomAD Exomes	PASS	NA	p.Ala834Thr	p.Ala834Thr	c.2500G>A	missense_variant		1	251248	3.98013e-06	0	0	0	16256	0	0	0	34582	0	0	0	10074	0	0	0	18378	0	0	0	21644	0	0	1	113566	0	0	0	6132	0	0	0	30616
		2	88874506	rs1190282186	T	C	gnomAD Exomes	PASS	NA	p.His832Arg	p.His832Arg	c.2495A>G	missense_variant		1	251256	3.98e-06	0	0	0	16256	0	0	1	34584	0	0	0	10076	0	0	0	18390	0	0	0	21646	0	0	0	113558	0	0	0	6130	0	0	0	30616
		2	88874512	rs1261615597	C	T	gnomAD Exomes	PASS	NA	p.Gly830Asp	p.Gly830Asp	c.2489G>A	missense_variant		1	251240	3.98026e-06	0	0	0	16256	0	0	0	34584	0	0	0	10074	0	0	0	18388	0	0	0	21646	0	0	0	113546	0	0	0	6130	0	0	1	30616
		2	88874518	rs369837691	T	A	gnomAD Exomes	PASS	NA	p.His828Leu	p.His828Leu	c.2483A>T	missense_variant		2	251232	7.96077e-06	0	0	0	16256	0	0	0	34580	0	0	0	10072	0	0	0	18386	0	0	0	21646	0	0	2	113548	0	0	0	6128	0	0	0	30616
		2	88874518	rs369837691	T	G	gnomAD Exomes	PASS	NA	p.His828Pro	p.His828Pro	c.2483A>C	missense_variant		1	251232	3.98038e-06	0	0	1	16256	0	0	0	34580	0	0	0	10072	0	0	0	18386	0	0	0	21646	0	0	0	113548	0	0	0	6128	0	0	0	30616
		2	88874524	rs1171816937	C	T	gnomAD Exomes,gnomAD Genomes	PASS	PASS	p.Arg826Gln	p.Arg826Gln	c.2477G>A	missense_variant		2	282584	7.07754e-06	0	0	1	24962	0	0	0	35430	0	0	0	10364	0	0	0	19946	0	0	0	25120	0	0	0	128932	0	0	1	7214	0	0	0	30616
		2	88874525	rs755001234	G	A	gnomAD Exomes	PASS	NA	p.Arg826Ter	p.Arg826Ter	c.2476C>T	stop_gained		2	251204	7.96166e-06	0	0	0	16256	0	0	0	34586	0	0	0	10074	0	0	0	18384	0	0	0	21648	0	0	2	113512	0	0	0	6128	0	0	0	30616
	Tauopathy	2	88874534	rs374540128	T	C	gnomAD Exomes	PASS	NA	p.Lys823Glu	p.Lys823Glu	c.2467A>G	missense_variant		7	251164	2.78702e-05	0	0	1	16254	0	0	0	34584	0	0	0	10072	0	0	0	18384	0	0	0	21648	0	0	6	113476	0	0	0	6130	0	0	0	30616
		2	88874535	rs748587261	C	T	gnomAD Exomes,gnomAD Genomes	PASS	PASS	p.Pro822Pro	c.2466G>A(p.=)	c.2466G>A	synonymous_variant		8	282530	2.83156e-05	0	0	0	24962	0	0	1	35432	0	0	0	10360	0	0	4	19944	0	0	0	25120	0	0	3	128882	0	0	0	7214	0	0	0	30616
		2	88874536	rs551274166	G	C	gnomAD Exomes	PASS	NA	p.Pro822Arg	p.Pro822Arg	c.2465C>G	missense_variant		1	251134	3.98194e-06	0	0	1	16256	0	0	0	34584	0	0	0	10072	0	0	0	18386	0	0	0	21644	0	0	0	113448	0	0	0	6128	0	0	0	30616
		2	88874536	rs551274166	G	A	gnomAD Exomes	PASS	NA	p.Pro822Leu	p.Pro822Leu	c.2465C>T	missense_variant		4	251134	1.59278e-05	0	0	0	16256	0	0	1	34584	0	0	0	10072	0	0	0	18386	0	0	0	21644	0	0	3	113448	0	0	0	6128	0	0	0	30616
		2	88874538	rs1469352010	CTCT	C	gnomAD Exomes	PASS	NA	p.Glu821del	p.Glu821del	c.2460_2462delAGA	inframe_deletion		13	251112	5.17697e-05	0	0	0	16256	0	0	13	34580	0	0	0	10068	0	0	0	18388	0	0	0	21644	0	0	0	113434	0	0	0	6126	0	0	0	30616
		2	88874538	rs1469352010	C	T	gnomAD Exomes	PASS	NA	p.Glu821Glu	c.2463G>A(p.=)	c.2463G>A	synonymous_variant		1	251112	3.98229e-06	0	0	0	16256	0	0	0	34580	0	0	0	10068	0	0	0	18388	0	0	0	21644	0	0	1	113434	0	0	0	6126	0	0	0	30616
		2	88874549	rs1397242777	T	C	gnomAD Exomes	PASS	NA	p.Ser818Gly	p.Ser818Gly	c.2452A>G	missense_variant		2	251048	7.9666e-06	0	0	0	16254	0	0	0	34584	0	0	0	10066	0	0	0	18386	0	0	0	21642	0	0	1	113376	0	0	0	6124	0	0	1	30616
		2	88874554	rs569324630	G	A	gnomAD Exomes	PASS	NA	p.Ala816Val	p.Ala816Val	c.2447C>T	missense_variant		1	251022	3.98371e-06	0	0	0	16254	0	0	0	34582	0	0	0	10066	0	0	0	18390	0	0	0	21636	0	0	0	113354	0	0	0	6124	0	0	1	30616
		2	88874556	rs771368270	A	G	gnomAD Exomes	PASS	NA	p.Asn815Asn	c.2445T>C(p.=)	c.2445T>C	synonymous_variant		6	251024	2.39021e-05	0	0	0	16254	0	0	0	34582	0	0	0	10068	0	0	6	18388	0	0	0	21644	0	0	0	113348	0	0	0	6124	0	0	0	30616
		2	88874564	rs1244497174	A	C	gnomAD Genomes	NA	PASS	p.Cys813Gly	p.Cys813Gly	c.2437T>G	missense_variant		1	31402	3.18451e-05	0	0	0	8714	0	0	0	848	0	0	0	290	0	0	0	1560	0	0	0	3476	0	0	1	15426	0	0	0	1088	0	0	0	0
		2	88874569	rs776126535	G	C	gnomAD Exomes	PASS	NA	p.Ser811Cys	p.Ser811Cys	c.2432C>G	missense_variant		2	250962	7.96933e-06	0	0	0	16256	0	0	0	34584	0	0	0	10064	0	0	0	18392	0	0	0	21638	0	0	2	113288	0	0	0	6124	0	0	0	30616
		2	88874571		A	T	gnomAD Exomes	PASS	NA	p.Asp810Glu	p.Asp810Glu	c.2430T>A	missense_variant		1	250972	3.98451e-06	0	0	0	16256	0	0	0	34582	0	0	0	10066	0	0	0	18392	0	0	0	21640	0	0	1	113296	0	0	0	6124	0	0	0	30616
		2	88874576	rs1279792355	C	T	gnomAD Exomes	PASS	NA	p.Glu809Lys	p.Glu809Lys	c.2425G>A	missense_variant		1	250940	3.98502e-06	0	0	0	16254	0	0	0	34586	0	0	0	10066	0	0	0	18392	0	0	0	21642	0	0	1	113264	0	0	0	6120	0	0	0	30616
		2	88874596	rs1328430364	G	C	gnomAD Exomes	PASS	NA	p.Thr802Ser	p.Thr802Ser	c.2405C>G	missense_variant		1	250900	3.98565e-06	0	0	0	16256	0	0	0	34584	0	0	0	10066	0	0	0	18390	0	0	0	21640	0	0	0	113222	0	0	0	6126	0	0	1	30616
		2	88874605	rs759288815	C	T	gnomAD Exomes	PASS	NA	p.Arg799Lys	p.Arg799Lys	c.2396G>A	missense_variant		3	250898	1.19571e-05	1	0	1	16256	0	0	0	34584	0	0	0	10064	0	0	0	18392	0	0	0	21632	0	0	2	113232	1	0	0	6122	0	0	0	30616
		2	88874608	rs1255608073	G	A	gnomAD Exomes	PASS	NA	p.Ser798Leu	p.Ser798Leu	c.2393C>T	missense_variant		1	250918	3.98537e-06	0	0	0	16256	0	0	0	34584	0	0	0	10064	0	0	0	18392	0	0	0	21634	0	0	0	113250	0	0	0	6122	0	0	1	30616
		2	88874615	rs764803957	C	T	gnomAD Exomes	PASS	NA	p.Val796Ile	p.Val796Ile	c.2386G>A	missense_variant		4	250896	1.59429e-05	0	0	0	16256	0	0	0	34582	0	0	0	10060	0	0	0	18394	0	0	0	21630	0	0	4	113238	0	0	0	6120	0	0	0	30616
		2	88874616	rs140169510	A	G	gnomAD Exomes,gnomAD Genomes	PASS	PASS	p.Tyr795Tyr	c.2385T>C(p.=)	c.2385T>C	synonymous_variant		13	282298	4.60506e-05	0	0	12	24970	0	0	0	35430	0	0	0	10346	0	0	0	19954	0	0	0	25102	0	0	1	128672	0	0	0	7208	0	0	0	30616
		2	88874626	rs1488218683	G	A	gnomAD Exomes	PASS	NA	p.Ala792Val	p.Ala792Val	c.2375C>T	missense_variant		2	250888	7.97168e-06	0	0	0	16256	0	0	0	34578	0	0	0	10056	0	0	0	18394	0	0	0	21638	0	0	2	113226	0	0	0	6124	0	0	0	30616
		2	88874630	rs976895681	C	T	gnomAD Exomes	PASS	NA	p.Glu791Lys	p.Glu791Lys	c.2371G>A	missense_variant		1	250878	3.986e-06	0	0	0	16256	0	0	0	34576	0	0	0	10060	0	0	0	18394	0	0	0	21632	0	0	1	113224	0	0	0	6120	0	0	0	30616
		2	88874638	rs1431121237	C	T	gnomAD Exomes	PASS	NA	p.Cys788Tyr	p.Cys788Tyr	c.2363G>A	missense_variant		1	250862	3.98626e-06	0	0	0	16256	0	0	0	34574	0	0	0	10058	0	0	0	18392	0	0	0	21628	0	0	1	113222	0	0	0	6120	0	0	0	30612
		2	88874640	rs199715839	A	G	gnomAD Exomes	PASS	NA	p.Leu787Leu	c.2361T>C(p.=)	c.2361T>C	synonymous_variant		1	250896	3.98572e-06	0	0	0	16256	0	0	0	34574	0	0	0	10058	0	0	1	18390	0	0	0	21632	0	0	0	113252	0	0	0	6120	0	0	0	30614
		2	88874642	rs1467191584	G	A	gnomAD Exomes	PASS	NA	p.Leu787Phe	p.Leu787Phe	c.2359C>T	missense_variant		2	250888	7.97168e-06	0	0	0	16256	0	0	0	34574	0	0	0	10058	0	0	2	18392	0	0	0	21630	0	0	0	113242	0	0	0	6122	0	0	0	30614
		2	88874643	rs762928284	T	G	gnomAD Exomes	PASS	NA	p.Glu786Asp	p.Glu786Asp	c.2358A>C	missense_variant		1	250898	3.98568e-06	0	0	0	16256	0	0	0	34576	0	0	0	10058	0	0	0	18390	0	0	0	21632	0	0	1	113248	0	0	0	6124	0	0	0	30614
		2	88874649	rs1359836458	G	A	gnomAD Exomes	PASS	NA	p.Ser784Ser	c.2352C>T(p.=)	c.2352C>T	synonymous_variant		1	250880	3.98597e-06	0	0	0	16256	0	0	0	34570	0	0	0	10058	0	0	0	18392	0	0	0	21628	0	0	1	113246	0	0	0	6116	0	0	0	30614
		2	88874656	rs1420157803	C	T	gnomAD Exomes	PASS	NA	p.Gly782Glu	p.Gly782Glu	c.2345G>A	missense_variant		1	250868	3.98616e-06	0	0	0	16256	0	0	0	34572	0	0	0	10058	0	0	1	18392	0	0	0	21622	0	0	0	113236	0	0	0	6116	0	0	0	30616
		2	88874658	rs763931688	C	T	gnomAD Exomes	PASS	NA	p.Glu781Glu	c.2343G>A(p.=)	c.2343G>A	synonymous_variant		1	250880	3.98597e-06	0	0	0	16256	0	0	0	34568	0	0	0	10058	0	0	0	18394	0	0	0	21620	0	0	0	113256	0	0	0	6116	0	0	1	30612
		2	88874663	rs1365163126	C	A	gnomAD Exomes	PASS	NA	p.Asp780Tyr	p.Asp780Tyr	c.2338G>T	missense_variant		1	250902	3.98562e-06	0	0	0	16256	0	0	0	34568	0	0	0	10056	0	0	0	18392	0	0	0	21618	0	0	0	113284	0	0	0	6114	0	0	1	30614
		2	88874664	rs751553557	A	T	gnomAD Exomes	PASS	NA	p.Asn779Lys	p.Asn779Lys	c.2337T>A	missense_variant		1	250914	3.98543e-06	0	0	0	16256	0	0	0	34568	0	0	0	10058	0	0	1	18392	0	0	0	21618	0	0	0	113296	0	0	0	6114	0	0	0	30612
		2	88874665	rs752973018	T	C	gnomAD Exomes	PASS	NA	p.Asn779Ser	p.Asn779Ser	c.2336A>G	missense_variant		1	250920	3.98533e-06	0	0	0	16256	0	0	1	34568	0	0	0	10058	0	0	0	18394	0	0	0	21620	0	0	0	113298	0	0	0	6114	0	0	0	30612
		2	88874666	rs1331889033	T	C	gnomAD Exomes	PASS	NA	p.Asn779Asp	p.Asn779Asp	c.2335A>G	missense_variant		1	250924	3.98527e-06	0	0	0	16256	0	0	1	34566	0	0	0	10060	0	0	0	18392	0	0	0	21620	0	0	0	113304	0	0	0	6114	0	0	0	30612
		2	88874667	rs548535215	G	A	gnomAD Exomes,gnomAD Genomes	PASS	PASS	p.Gly778Gly	c.2334C>T(p.=)	c.2334C>T	synonymous_variant		3	282304	1.06268e-05	0	0	0	24966	0	0	3	35418	0	0	0	10348	0	0	0	19950	0	0	0	25088	0	0	0	128724	0	0	0	7202	0	0	0	30608
		2	88874673	rs754018522	C	T	gnomAD Exomes	PASS	NA	p.Met776Ile	p.Met776Ile	c.2328G>A	missense_variant		2	250926	7.97048e-06	0	0	0	16256	0	0	1	34564	0	0	0	10062	0	0	0	18394	0	0	0	21616	0	0	1	113314	0	0	0	6114	0	0	0	30606
		2	88874674	rs755197043	A	T	gnomAD Exomes	PASS	NA	p.Met776Lys	p.Met776Lys	c.2327T>A	missense_variant		1	250924	3.98527e-06	0	0	0	16256	0	0	0	34564	0	0	1	10062	0	0	0	18390	0	0	0	21614	0	0	0	113318	0	0	0	6114	0	0	0	30606
		2	88874686	rs778904290	T	A	gnomAD Exomes,gnomAD Genomes	PASS	PASS	p.Glu772Val	p.Glu772Val	c.2315A>T	missense_variant		16	282260	5.66853e-05	0	0	0	24970	0	0	0	35404	0	0	0	10342	0	0	0	19954	0	0	3	25074	0	0	12	128720	0	0	1	7202	0	0	0	30594
		2	88874693	rs566226789	C	G	gnomAD Exomes,gnomAD Genomes	PASS	PASS	p.Asp770His	p.Asp770His	c.2308G>C	missense_variant		11	282200	3.89794e-05	0	0	0	24970	0	0	0	35398	0	0	0	10340	0	0	11	19954	0	0	0	25056	0	0	0	128694	0	0	0	7200	0	0	0	30588
		2	88874701	rs758572014	G	T	gnomAD Exomes	PASS	NA	p.Thr767Lys	p.Thr767Lys	c.2300C>A	missense_variant		1	250690	3.98899e-06	0	0	0	16256	0	0	0	34544	0	0	0	10036	0	0	0	18394	0	0	0	21554	0	0	1	113226	0	0	0	6108	0	0	0	30572
		2	88874701	rs758572014	G	C	gnomAD Exomes	PASS	NA	p.Thr767Arg	p.Thr767Arg	c.2300C>G	missense_variant		1	250690	3.98899e-06	0	0	0	16256	0	0	0	34544	0	0	0	10036	0	0	0	18394	0	0	0	21554	0	0	1	113226	0	0	0	6108	0	0	0	30572
		2	88874705	rs778113344	G	A	gnomAD Exomes	PASS	NA	p.Leu766Phe	p.Leu766Phe	c.2296C>T	missense_variant		1	250684	3.98909e-06	0	0	0	16256	0	0	0	34540	0	0	0	10038	0	0	0	18390	0	0	0	21554	0	0	1	113228	0	0	0	6108	0	0	0	30570
		2	88874709	rs747601591	A	T	gnomAD Exomes,gnomAD Genomes	PASS	PASS	p.Ser764Arg	p.Ser764Arg	c.2292T>A	missense_variant		2	282020	7.0917e-06	0	0	0	24970	0	0	0	35378	0	0	0	10314	0	0	0	19946	0	0	0	25020	0	0	2	128634	0	0	0	7196	0	0	0	30562
		2	88874710	rs771151381	C	T	gnomAD Exomes	PASS	NA	p.Ser764Asn	p.Ser764Asn	c.2291G>A	missense_variant		2	250598	7.98091e-06	0	0	0	16254	0	0	2	34528	0	0	0	10016	0	0	0	18392	0	0	0	21544	0	0	0	113206	0	0	0	6104	0	0	0	30554
		2	88874715	rs777171158	C	A	gnomAD Exomes,gnomAD Genomes	PASS	PASS	p.Gln762His	p.Gln762His	c.2286G>T	missense_variant		152	282012	0.000538984	0	0	0	24968	0	0	150	35386	0	0	0	10314	0	0	0	19950	0	0	0	25020	0	0	0	128634	0	0	2	7196	0	0	0	30544
		2	88874715	rs777171158	C	T	gnomAD Exomes	PASS	NA	p.Gln762Gln	c.2286G>A(p.=)	c.2286G>A	synonymous_variant		1	250610	3.99026e-06	0	0	0	16256	0	0	0	34538	0	0	0	10024	0	0	0	18392	0	0	0	21544	0	0	1	113204	0	0	0	6108	0	0	0	30544
		2	88874720	rs1379109787	G	A	gnomAD Exomes	PASS	NA	p.Leu761Phe	p.Leu761Phe	c.2281C>T	missense_variant		2	250534	7.98295e-06	0	0	0	16256	0	0	2	34532	0	0	0	10010	0	0	0	18392	0	0	0	21530	0	0	0	113186	0	0	0	6104	0	0	0	30524
		2	88874729	rs1160426248	C	G	gnomAD Exomes	PASS	NA	p.Ala758Pro	p.Ala758Pro	c.2272G>C	missense_variant		1	250336	3.99463e-06	0	0	0	16256	0	0	0	34526	0	0	0	9960	0	0	0	18390	0	0	0	21504	0	0	1	113106	0	0	0	6096	0	0	0	30498
		2	88874730	rs775346668	T	C	gnomAD Exomes	PASS	NA	p.Ala757Ala	c.2271A>G(p.=)	c.2271A>G	synonymous_variant		1	250478	3.99237e-06	0	0	0	16256	0	0	0	34532	0	0	0	9992	0	0	1	18392	0	0	0	21516	0	0	0	113172	0	0	0	6094	0	0	0	30524
		2	88874740	rs762335106	G	C	gnomAD Exomes	PASS	NA	p.Ser754Ter	p.Ser754Ter	c.2261C>G	stop_gained		1	250580	3.99074e-06	0	0	0	16254	0	0	1	34536	0	0	0	9994	0	0	0	18392	0	0	0	21534	0	0	0	113212	0	0	0	6104	0	0	0	30554
		2	88874746	rs376905155	C	T	gnomAD Exomes,gnomAD Genomes	PASS	PASS	p.Ser752Asn	p.Ser752Asn	c.2255G>A	missense_variant		3	282016	1.06377e-05	0	0	3	24968	0	0	0	35394	0	0	0	10290	0	0	0	19950	0	0	0	25014	0	0	0	128640	0	0	0	7196	0	0	0	30564
		2	88874749	rs774103568	AT	A	gnomAD Exomes	PASS	NA	p.Ile751SerfsTer46	p.Ile751SerfsTer46	c.2251delA	frameshift_variant		1	250686	3.98905e-06	0	0	0	16256	0	0	0	34544	0	0	0	10016	0	0	0	18392	0	0	0	21536	0	0	1	113252	0	0	0	6108	0	0	0	30582
		2	88874749	rs774103568	A	G	gnomAD Exomes	PASS	NA	p.Ile751Thr	p.Ile751Thr	c.2252T>C	missense_variant		1	250686	3.98905e-06	0	0	0	16256	0	0	0	34544	0	0	0	10016	0	0	0	18392	0	0	0	21536	0	0	1	113252	0	0	0	6108	0	0	0	30582
		2	88874754	rs761841704	C	T	gnomAD Exomes	PASS	NA	p.Glu749Glu	c.2247G>A(p.=)	c.2247G>A	synonymous_variant		1	250674	3.98924e-06	0	0	0	16256	0	0	1	34556	0	0	0	10002	0	0	0	18394	0	0	0	21542	0	0	0	113242	0	0	0	6110	0	0	0	30572
		2	88874761	rs1443330902	T	C	gnomAD Exomes	PASS	NA	p.Asp747Gly	p.Asp747Gly	c.2240A>G	missense_variant		3	250804	1.19615e-05	0	0	0	16256	0	0	0	34562	0	0	0	10028	0	0	0	18394	0	0	0	21554	0	0	0	113316	0	0	0	6112	0	0	3	30582
		2	88874762	rs1329425023	C	G	gnomAD Exomes	PASS	NA	p.Asp747His	p.Asp747His	c.2239G>C	missense_variant		1	250764	3.98781e-06	0	0	0	16256	0	0	0	34558	0	0	0	10024	0	0	0	18394	0	0	0	21558	0	0	1	113288	0	0	0	6110	0	0	0	30576
		2	88874764	rs201662849	A	G	gnomAD Exomes,gnomAD Genomes	PASS	PASS	p.Met746Thr	p.Met746Thr	c.2237T>C	missense_variant		27	282234	9.56653e-05	0	0	0	24968	0	0	0	35408	0	0	0	10326	0	0	26	19954	0	0	0	25040	0	0	1	128744	0	0	0	7204	0	0	0	30590
		2	88874774		A	G	gnomAD Exomes	PASS	NA	p.Phe743Leu	p.Phe743Leu	c.2227T>C	missense_variant		1	250880	3.98597e-06	0	0	0	16256	0	0	0	34556	0	0	0	10042	0	0	1	18394	0	0	0	21574	0	0	0	113344	0	0	0	6116	0	0	0	30598
		2	88874775	rs750231254	T	C	gnomAD Exomes	PASS	NA	p.Glu742Glu	c.2226A>G(p.=)	c.2226A>G	synonymous_variant		1	250878	3.986e-06	0	0	0	16256	0	0	0	34560	0	0	0	10042	0	0	0	18392	0	0	0	21570	0	0	1	113340	0	0	0	6118	0	0	0	30600
		2	88874776	rs1309864268	T	G	gnomAD Exomes	PASS	NA	p.Glu742Ala	p.Glu742Ala	c.2225A>C	missense_variant		1	250888	3.98584e-06	0	0	0	16256	0	0	0	34560	0	0	0	10048	0	0	0	18394	0	0	0	21572	0	0	0	113346	0	0	0	6116	0	0	1	30596
		2	88874780	rs558089047	G	A	gnomAD Exomes	PASS	NA	p.Leu741Leu	c.2221C>T(p.=)	c.2221C>T	synonymous_variant		1	250930	3.98518e-06	0	0	0	16256	0	0	1	34562	0	0	0	10050	0	0	0	18394	0	0	0	21578	0	0	0	113372	0	0	0	6118	0	0	0	30600
		2	88874790	rs765442506	C	T	gnomAD Exomes	PASS	NA	p.Gln737Gln	c.2211G>A(p.=)	c.2211G>A	synonymous_variant		1	250998	3.9841e-06	0	0	0	16256	0	0	0	34566	0	0	0	10064	0	0	1	18392	0	0	0	21604	0	0	0	113396	0	0	0	6118	0	0	0	30602
		2	88874796	rs1266334890	C	T	gnomAD Exomes	PASS	NA	p.Glu735Glu	c.2205G>A(p.=)	c.2205G>A	synonymous_variant		1	251032	3.98356e-06	0	0	0	16256	0	0	0	34566	0	0	0	10064	0	0	0	18394	0	0	0	21616	0	0	1	113412	0	0	0	6120	0	0	0	30604
		2	88874802	rs1421972119	T	A	gnomAD Genomes	NA	PASS	p.Ser733Ser	c.2199A>T(p.=)	c.2199A>T	synonymous_variant		1	31404	3.18431e-05	0	0	0	8716	0	0	1	848	0	0	0	290	0	0	0	1560	0	0	0	3476	0	0	0	15426	0	0	0	1088	0	0	0	0
		2	88874809	rs752958536	G	T	gnomAD Exomes	PASS	NA	p.Thr731Lys	p.Thr731Lys	c.2192C>A	missense_variant		1	251066	3.98302e-06	0	0	0	16256	0	0	0	34578	0	0	0	10068	0	0	0	18392	0	0	0	21618	0	0	0	113424	0	0	0	6122	0	0	1	30608
		2	88874819	rs758386944	A	G	gnomAD Exomes	PASS	NA	p.Cys728Arg	p.Cys728Arg	c.2182T>C	missense_variant		2	251100	7.96495e-06	0	0	0	16256	0	0	0	34582	0	0	0	10066	0	0	2	18392	0	0	0	21632	0	0	0	113432	0	0	0	6124	0	0	0	30616
		2	88874825	rs777932006	T	C	gnomAD Exomes	PASS	NA	p.Ile726Val	p.Ile726Val	c.2176A>G	missense_variant		1	251124	3.9821e-06	0	0	1	16256	0	0	0	34584	0	0	0	10072	0	0	0	18394	0	0	0	21640	0	0	0	113440	0	0	0	6126	0	0	0	30612
		2	88874825	rs777932006	T	A	gnomAD Exomes	PASS	NA	p.Ile726Phe	p.Ile726Phe	c.2176A>T	missense_variant		4	251124	1.59284e-05	0	0	0	16256	0	0	0	34584	0	0	0	10072	0	0	0	18394	0	0	0	21640	0	0	4	113440	0	0	0	6126	0	0	0	30612
		2	88874826	rs1457876452	C	G	gnomAD Exomes	PASS	NA	p.Gly725Gly	c.2175G>C(p.=)	c.2175G>C	synonymous_variant		1	251104	3.98241e-06	0	0	0	16256	0	0	0	34584	0	0	0	10074	0	0	0	18394	0	0	0	21634	0	0	0	113424	0	0	0	6124	0	0	1	30614
		2	88874835	rs757790144	A	G	gnomAD Exomes	PASS	NA	p.Phe722Phe	c.2166T>C(p.=)	c.2166T>C	synonymous_variant		1	251134	3.98194e-06	0	0	0	16256	0	0	0	34586	0	0	0	10072	0	0	0	18394	0	0	0	21636	0	0	0	113450	0	0	0	6124	0	0	1	30616
		2	88874836	rs781644116	A	G	gnomAD Exomes	PASS	NA	p.Phe722Ser	p.Phe722Ser	c.2165T>C	missense_variant		2	251144	7.96356e-06	0	0	0	16256	0	0	0	34584	0	0	0	10074	0	0	2	18394	0	0	0	21642	0	0	0	113454	0	0	0	6124	0	0	0	30616
		2	88874839	rs947040918	G	T	gnomAD Exomes,gnomAD Genomes	PASS	PASS	p.Ser721Tyr	p.Ser721Tyr	c.2162C>A	missense_variant		8	282526	2.8316e-05	0	0	0	24964	0	0	0	35432	0	0	0	10362	0	0	0	19954	0	0	0	25116	0	0	7	128872	0	0	1	7212	0	0	0	30614
		2	88874841		CCTG	C	gnomAD Exomes	PASS	NA	p.Ser719del	p.Ser719del	c.2157_2159delCAG	inframe_deletion		1	251116	3.98222e-06	0	0	0	16256	0	0	0	34586	0	0	0	10074	0	0	0	18394	0	0	0	21638	0	0	1	113430	0	0	0	6122	0	0	0	30616
		2	88874845	rs746223755	C	T	gnomAD Exomes	PASS	NA	p.Ser719Asn	p.Ser719Asn	c.2156G>A	missense_variant		1	251118	3.98219e-06	0	0	0	16256	0	0	0	34584	0	0	0	10074	0	0	0	18394	0	0	0	21640	0	0	1	113430	0	0	0	6124	0	0	0	30616
		2	88874846	rs770320288	T	G	gnomAD Exomes	PASS	NA	p.Ser719Arg	p.Ser719Arg	c.2155A>C	missense_variant		2	251140	7.96369e-06	0	0	0	16256	0	0	2	34586	0	0	0	10072	0	0	0	18394	0	0	0	21640	0	0	0	113452	0	0	0	6124	0	0	0	30616
		2	88874847	rs779827181	T	C	gnomAD Exomes	PASS	NA	p.Arg718Arg	c.2154A>G(p.=)	c.2154A>G	synonymous_variant		1	251128	3.98203e-06	0	0	0	16256	0	0	0	34584	0	0	0	10072	0	0	0	18394	0	0	0	21640	0	0	0	113442	0	0	1	6124	0	0	0	30616
		2	88874847	rs779827181	T	G	gnomAD Exomes	PASS	NA	p.Arg718Ser	p.Arg718Ser	c.2154A>C	missense_variant		3	251128	1.19461e-05	0	0	0	16256	0	0	0	34584	0	0	0	10072	0	0	0	18394	0	0	0	21640	0	0	3	113442	0	0	0	6124	0	0	0	30616
		2	88874851	rs768007461	T	C	gnomAD Exomes	PASS	NA	p.Gln717Arg	p.Gln717Arg	c.2150A>G	missense_variant		2	251140	7.96369e-06	0	0	0	16256	0	0	2	34584	0	0	0	10074	0	0	0	18394	0	0	0	21638	0	0	0	113454	0	0	0	6124	0	0	0	30616
	Tauopathy	2	88874854	rs55861585	G	A	gnomAD Exomes,gnomAD Genomes	PASS	PASS	p.Pro716Leu	p.Pro716Leu	c.2147C>T	missense_variant		83	282536	0.000293768	0	0	4	24966	0	0	0	35434	0	0	0	10364	0	0	0	19950	0	0	12	25110	0	0	65	128882	0	0	2	7214	0	0	0	30616
		2	88874855	rs574976232	G	T	gnomAD Exomes	PASS	NA	p.Pro716Thr	p.Pro716Thr	c.2146C>A	missense_variant		1	251136	3.98191e-06	0	0	0	16256	0	0	0	34584	0	0	0	10072	0	0	0	18394	0	0	0	21636	0	0	1	113452	0	0	0	6126	0	0	0	30616
		2	88874859	rs771982638	A	G	gnomAD Exomes	PASS	NA	p.Pro714Pro	c.2142T>C(p.=)	c.2142T>C	synonymous_variant		1	251172	3.98134e-06	0	0	0	16256	0	0	0	34584	0	0	0	10074	0	0	0	18392	0	0	0	21636	0	0	1	113486	0	0	0	6128	0	0	0	30616
		2	88874864	rs773198802	C	T	gnomAD Exomes	PASS	NA	p.Ala713Thr	p.Ala713Thr	c.2137G>A	missense_variant		2	251128	7.96407e-06	0	0	2	16256	0	0	0	34584	0	0	0	10072	0	0	0	18384	0	0	0	21630	0	0	0	113458	0	0	0	6128	0	0	0	30616
		2	88874866	rs760433148	A	G	gnomAD Exomes	PASS	NA	p.Ile712Thr	p.Ile712Thr	c.2135T>C	missense_variant		1	251150	3.98168e-06	0	0	0	16256	0	0	0	34584	0	0	0	10072	0	0	0	18384	0	0	0	21632	0	0	1	113482	0	0	0	6124	0	0	0	30616
		2	88874867	rs766212381	T	C	gnomAD Exomes	PASS	NA	p.Ile712Val	p.Ile712Val	c.2134A>G	missense_variant		2	251152	7.96331e-06	0	0	0	16256	0	0	0	34584	0	0	0	10072	0	0	0	18386	0	0	0	21632	0	0	1	113480	0	0	0	6126	0	0	1	30616
		2	88874875	rs374554600	A	G	gnomAD Exomes	PASS	NA	p.Ile709Thr	p.Ile709Thr	c.2126T>C	missense_variant		6	251118	2.38931e-05	0	0	1	16256	0	0	0	34584	0	0	0	10074	0	0	0	18384	0	0	0	21624	0	0	0	113458	0	0	0	6122	0	0	5	30616
		2	88874877	rs1217179624	A	G	gnomAD Exomes	PASS	NA	p.His708His	c.2124T>C(p.=)	c.2124T>C	synonymous_variant		1	251144	3.98178e-06	0	0	0	16256	0	0	1	34586	0	0	0	10074	0	0	0	18388	0	0	0	21620	0	0	0	113480	0	0	0	6124	0	0	0	30616
		2	88874881	rs570127757	T	C	gnomAD Exomes	PASS	NA	p.Glu707Gly	p.Glu707Gly	c.2120A>G	missense_variant		18	251110	7.16817e-05	0	0	0	16254	0	0	0	34584	0	0	0	10074	0	0	0	18386	0	0	0	21608	0	0	0	113462	0	0	1	6126	0	0	17	30616
		2	88874885	rs764017694	T	C	gnomAD Exomes	PASS	NA	p.Lys706Glu	p.Lys706Glu	c.2116A>G	missense_variant		1	251098	3.98251e-06	0	0	0	16254	0	0	0	34582	0	0	0	10074	0	0	0	18384	0	0	1	21594	0	0	0	113468	0	0	0	6126	0	0	0	30616
		2	88874888	rs542707362	T	A	gnomAD Exomes	PASS	NA	p.Thr705Ser	p.Thr705Ser	c.2113A>T	missense_variant		1	251064	3.98305e-06	0	0	0	16254	0	0	0	34582	0	0	0	10074	0	0	0	18380	0	0	0	21558	0	0	0	113476	0	0	0	6126	0	0	1	30614
Haplotype A	Tauopathy	2	88874891	rs1805165	C	A	gnomAD Exomes,gnomAD Genomes	PASS	PASS	p.Ala704Ser	p.Ala704Ser	c.2110G>T	missense_variant		199173	282366	0.705372	71799	0	23687	24954	11249	0	24068	35428	8203	0	8052	10364	3132	0	10075	19934	2600	0	16346	25008	5344	0	92992	128852	33529	0	5015	7212	1762	0	18938	30614
		2	88874891	rs1805165	C	T	gnomAD Exomes	PASS	NA	p.Ala704Thr	p.Ala704Thr	c.2110G>A	missense_variant		2	251010	7.96781e-06	0	0	0	16250	0	0	0	34582	0	0	0	10074	0	0	0	18380	0	0	0	21536	0	0	1	113450	0	0	0	6124	0	0	1	30614
		2	88874892	rs376505511	G	A	gnomAD Exomes	PASS	NA	p.Phe703Phe	c.2109C>T(p.=)	c.2109C>T	synonymous_variant		4	250962	1.59387e-05	0	0	0	16252	0	0	0	34582	0	0	0	10074	0	0	0	18380	0	0	0	21468	0	0	4	113464	0	0	0	6126	0	0	0	30616
		2	88874895	rs1182428837	A	T	gnomAD Exomes,gnomAD Genomes	PASS	PASS	p.Pro702Pro	c.2106T>A(p.=)	c.2106T>A	synonymous_variant		2	282344	7.08356e-06	0	0	0	24958	0	0	0	35430	0	0	0	10364	0	0	0	19944	0	0	0	24936	0	0	2	128882	0	0	0	7214	0	0	0	30616
		2	88874897	rs781754103	G	C	gnomAD Exomes	PASS	NA	p.Pro702Ala	p.Pro702Ala	c.2104C>G	missense_variant		25	250844	9.96635e-05	0	0	0	16254	0	0	24	34582	0	0	0	10072	0	0	0	18388	0	0	0	21350	0	0	0	113456	0	0	1	6126	0	0	0	30616
		2	88874902	rs751013573	A	G	gnomAD Exomes	PASS	NA	p.Met700Thr	p.Met700Thr	c.2099T>C	missense_variant		1	250670	3.98931e-06	0	0	0	16254	0	0	1	34580	0	0	0	10074	0	0	0	18388	0	0	0	21194	0	0	0	113442	0	0	0	6124	0	0	0	30614
		2	88874902	rs751013573	A	T	gnomAD Genomes	NA	PASS	p.Met700Lys	p.Met700Lys	c.2099T>A	missense_variant		1	31400	3.18471e-05	0	0	0	8708	0	0	0	846	0	0	0	290	0	0	1	1558	0	0	0	3476	0	0	0	15434	0	0	0	1088	0	0	0	0
		2	88874903	rs756493851	T	C	gnomAD Exomes	PASS	NA	p.Met700Val	p.Met700Val	c.2098A>G	missense_variant		1	250620	3.9901e-06	0	0	0	16254	0	0	0	34584	0	0	0	10072	0	0	0	18386	0	0	0	21138	0	0	1	113450	0	0	0	6122	0	0	0	30614
		2	88874908	rs780592115	C	T	gnomAD Exomes	PASS	NA	p.Arg698His	p.Arg698His	c.2093G>A	missense_variant		12	250276	4.79471e-05	0	0	1	16254	0	0	2	34580	0	0	0	10074	0	0	0	18386	0	0	0	20846	0	0	6	113406	0	0	0	6116	0	0	3	30614
		2	88874908	rs780592115	C	A	gnomAD Exomes	PASS	NA	p.Arg698Leu	p.Arg698Leu	c.2093G>T	missense_variant		1	250276	3.99559e-06	0	0	0	16254	0	0	0	34580	0	0	0	10074	0	0	0	18386	0	0	0	20846	0	0	1	113406	0	0	0	6116	0	0	0	30614
		2	88874909	rs189064501	G	A	gnomAD Exomes,gnomAD Genomes	PASS	PASS	p.Arg698Cys	p.Arg698Cys	c.2092C>T	missense_variant		17	281666	6.03552e-05	0	0	1	24960	0	0	0	35428	0	0	0	10364	0	0	0	19942	0	0	0	24324	0	0	7	128828	0	0	0	7206	0	0	9	30614
		2	88874909	rs189064501	G	GT	gnomAD Exomes	PASS	NA	p.Arg698ThrfsTer13	p.Arg698ThrfsTer13	c.2091dupA	frameshift_variant		1	250270	3.99568e-06	0	0	0	16250	0	0	0	34580	0	0	0	10074	0	0	0	18384	0	0	0	20848	0	0	1	113400	0	0	0	6120	0	0	0	30614
		2	88874909	rs189064501	G	T	gnomAD Exomes	PASS	NA	p.Arg698Ser	p.Arg698Ser	c.2092C>A	missense_variant		4	250270	1.59827e-05	0	0	0	16250	0	0	0	34580	0	0	0	10074	0	0	4	18384	0	0	0	20848	0	0	0	113400	0	0	0	6120	0	0	0	30614
		2	88874918	rs974345812	C	T	gnomAD Genomes	NA	PASS	p.Val695Ile	p.Val695Ile	c.2083G>A	missense_variant		1	31404	3.18431e-05	0	0	1	8712	0	0	0	848	0	0	0	290	0	0	0	1560	0	0	0	3476	0	0	0	15432	0	0	0	1086	0	0	0	0
		2	88874928	rs747687191	A	G	gnomAD Exomes	PASS	NA	p.Asp691Asp	c.2073T>C(p.=)	c.2073T>C	synonymous_variant		3	248700	1.20627e-05	0	0	0	16238	0	0	3	34578	0	0	0	10066	0	0	0	18376	0	0	0	19410	0	0	0	113312	0	0	0	6110	0	0	0	30610
		2	88874929	rs1465588512	T	C	gnomAD Exomes	PASS	NA	p.Asp691Gly	p.Asp691Gly	c.2072A>G	missense_variant		1	248480	4.02447e-06	0	0	0	16240	0	0	0	34572	0	0	0	10066	0	0	0	18378	0	0	0	19196	0	0	0	113312	0	0	0	6106	0	0	1	30610
		2	88874937	rs771612567	G	T	gnomAD Exomes	PASS	NA	p.Ser688Arg	p.Ser688Arg	c.2064C>A	missense_variant		6	247250	2.42669e-05	0	0	0	16226	0	0	0	34564	0	0	0	10060	0	0	0	18362	0	0	0	18116	0	0	5	113212	0	0	1	6104	0	0	0	30606
		2	88874944	rs773112872	G	A	gnomAD Exomes	PASS	NA	p.Ser686Phe	p.Ser686Phe	c.2057C>T	missense_variant		1	246592	4.05528e-06	0	0	0	16206	0	0	0	34556	0	0	0	10064	0	0	0	18354	0	0	0	17516	0	0	1	113186	0	0	0	6102	0	0	0	30608
		2	88874946	rs746972131	G	C	gnomAD Exomes	PASS	NA	p.Ser685Arg	p.Ser685Arg	c.2055C>G	missense_variant		2	246488	8.11399e-06	0	0	0	16202	0	0	0	34554	0	0	0	10062	0	0	0	18350	0	0	0	17428	0	0	2	113184	0	0	0	6100	0	0	0	30608
		2	88874949	rs1013032001	G	C	gnomAD Exomes	PASS	NA	p.Leu684Leu	c.2052C>G(p.=)	c.2052C>G	synonymous_variant		1	246032	4.06451e-06	0	0	1	16184	0	0	0	34544	0	0	0	10058	0	0	0	18346	0	0	0	17096	0	0	0	113106	0	0	0	6094	0	0	0	30604
		2	88874951	rs770672534	G	A	gnomAD Exomes	PASS	NA	p.Leu684Phe	p.Leu684Phe	c.2050C>T	missense_variant		1	245848	4.06755e-06	0	0	0	16182	0	0	0	34542	0	0	0	10062	0	0	1	18346	0	0	0	16912	0	0	0	113108	0	0	0	6094	0	0	0	30602
		2	88874958	rs776493747	G	A	gnomAD Exomes	PASS	NA	p.Asp681Asp	c.2043C>T(p.=)	c.2043C>T	synonymous_variant		13	244700	5.31263e-05	0	0	0	16162	0	0	5	34530	0	0	0	10056	0	0	0	18314	0	0	0	15958	0	0	8	112992	0	0	0	6086	0	0	0	30602
		2	88874971	rs1276045385	G	A	gnomAD Exomes	PASS	NA	c.2037-7C>T		c.2037-7C>T	splice_region_variant		2	242730	8.23961e-06	0	0	0	16074	0	0	0	34510	0	0	0	10048	0	0	0	18280	0	0	0	14430	0	0	2	112734	0	0	0	6072	0	0	0	30582
		2	88874979	rs763030610	A	G	gnomAD Exomes	PASS	NA	c.2037-15T>C		c.2037-15T>C	intron_variant		3	241504	1.24222e-05	0	0	0	16020	0	0	3	34486	0	0	0	10044	0	0	0	18234	0	0	0	13622	0	0	0	112474	0	0	0	6048	0	0	0	30576
		2	88874979	rs763030610	A	C	gnomAD Exomes	PASS	NA	c.2037-15T>G		c.2037-15T>G	intron_variant		1	241504	4.14072e-06	0	0	0	16020	0	0	0	34486	0	0	0	10044	0	0	0	18234	0	0	0	13622	0	0	1	112474	0	0	0	6048	0	0	0	30576
		2	88874981	rs774507165	T	C	gnomAD Exomes	PASS	NA	c.2037-17A>G		c.2037-17A>G	intron_variant		4	240726	1.66164e-05	0	0	0	15964	0	0	0	34470	0	0	3	10038	0	0	0	18212	0	0	0	13170	0	0	1	112258	0	0	0	6034	0	0	0	30580
		2	88874983	rs1282452652	C	G	gnomAD Exomes	PASS	NA	c.2037-19G>C		c.2037-19G>C	intron_variant		1	240660	4.15524e-06	0	0	0	15950	0	0	0	34470	0	0	0	10036	0	0	0	18214	0	0	0	13172	0	0	0	112210	0	0	1	6032	0	0	0	30576
		2	88874987	rs1304066721	G	C	gnomAD Exomes,gnomAD Genomes	PASS	PASS	c.2037-23C>G		c.2037-23C>G	intron_variant		2	271540	7.3654e-06	0	0	1	24632	0	0	0	35314	0	0	0	10320	0	0	0	19748	0	0	0	16362	0	0	1	127482	0	0	0	7108	0	0	0	30574
		2	88874990	rs761959434	G	A	gnomAD Exomes	PASS	NA	c.2037-26C>T		c.2037-26C>T	intron_variant		1	239678	4.17226e-06	0	0	0	15880	0	0	0	34458	0	0	0	10018	0	0	1	18178	0	0	0	12648	0	0	0	111906	0	0	0	6014	0	0	0	30576
		2	88874990	rs761959434	G	C	gnomAD Exomes	PASS	NA	c.2037-26C>G		c.2037-26C>G	intron_variant		3	239678	1.25168e-05	0	0	0	15880	0	0	2	34458	0	0	0	10018	0	0	0	18178	0	0	0	12648	0	0	0	111906	0	0	1	6014	0	0	0	30576
		2	88874990	rs761959434	G	GT	gnomAD Genomes	NA	PASS	c.2037-27dupA		c.2037-27dupA	intron_variant		1	31402	3.18451e-05	0	0	1	8710	0	0	0	848	0	0	0	290	0	0	0	1558	0	0	0	3476	0	0	0	15432	0	0	0	1088	0	0	0	0
		2	88874994	rs757728228	G	C	gnomAD Exomes,gnomAD Genomes	PASS	PASS	c.2037-30C>G		c.2037-30C>G	intron_variant		31	270482	0.00011461	1	0	0	24500	0	0	0	35286	0	0	0	10306	0	0	0	19710	0	0	0	15910	0	0	4	127118	0	0	0	7088	0	0	27	30564
		2	88875001	rs1263577481	T	C	gnomAD Exomes	PASS	NA	c.2037-37A>G		c.2037-37A>G	intron_variant		1	237840	4.20451e-06	0	0	0	15616	0	0	0	34406	0	0	0	9982	0	0	1	18092	0	0	0	12106	0	0	0	111086	0	0	0	5992	0	0	0	30560
		2	88875004	rs1475876622	A	G	gnomAD Exomes	PASS	NA	c.2037-40T>C		c.2037-40T>C	intron_variant		1	237446	4.21148e-06	0	0	0	15560	0	0	0	34402	0	0	0	9986	0	0	0	18076	0	0	0	12050	0	0	0	110838	0	0	1	5982	0	0	0	30552
		2	88875005	rs1188556604	T	C	gnomAD Exomes	PASS	NA	c.2037-41A>G		c.2037-41A>G	intron_variant		1	237426	4.21184e-06	0	0	0	15548	0	0	0	34406	0	0	0	9990	0	0	0	18078	0	0	0	12054	0	0	1	110828	0	0	0	5976	0	0	0	30546
		2	88875011	rs756689823	T	C	gnomAD Genomes	NA	PASS	c.2037-47A>G		c.2037-47A>G	intron_variant		1	31396	3.18512e-05	0	0	1	8710	0	0	0	848	0	0	0	290	0	0	0	1560	0	0	0	3474	0	0	0	15428	0	0	0	1086	0	0	0	0
		2	88875013	rs201038359	C	G	gnomAD Exomes	PASS	NA	c.2037-49G>C		c.2037-49G>C	intron_variant		5	236056	2.11814e-05	0	0	5	15374	0	0	0	34336	0	0	0	9974	0	0	0	17996	0	0	0	11932	0	0	0	110022	0	0	0	5944	0	0	0	30478
		2	88875015	rs754216989	A	C	gnomAD Exomes	PASS	NA	c.2037-51T>G		c.2037-51T>G	intron_variant		1	236242	4.23295e-06	0	0	0	15376	0	0	0	34342	0	0	0	9972	0	0	0	18012	0	0	0	11924	0	0	1	110128	0	0	0	5972	0	0	0	30516
		2	88875016	rs755363429	G	A	gnomAD Genomes	NA	PASS	c.2037-52C>T		c.2037-52C>T	intron_variant		1	31400	3.18471e-05	0	0	0	8708	0	0	0	848	0	0	0	290	0	0	0	1560	0	0	0	3474	0	0	1	15432	0	0	0	1088	0	0	0	0
		2	88875016	rs755363429	G	C	gnomAD Exomes	PASS	NA	c.2037-52C>G		c.2037-52C>G	intron_variant		4	235964	1.69517e-05	0	0	0	15330	0	0	0	34334	0	0	0	9970	0	0	0	17986	0	0	0	11922	0	0	3	109990	0	0	1	5952	0	0	0	30480
		2	88875030	rs992664198	C	T	gnomAD Genomes	NA	PASS	c.2037-66G>A		c.2037-66G>A	intron_variant		1	31390	3.18573e-05	0	0	1	8708	0	0	0	848	0	0	0	290	0	0	0	1558	0	0	0	3472	0	0	0	15428	0	0	0	1086	0	0	0	0
		2	88875035	rs1318185992	T	C	gnomAD Genomes	NA	PASS	c.2037-71A>G		c.2037-71A>G	intron_variant		3	31398	9.55475e-05	0	0	0	8712	0	0	0	848	0	0	0	290	0	0	3	1558	0	0	0	3470	0	0	0	15432	0	0	0	1088	0	0	0	0
		2	88875999	rs1397754265	A	C	gnomAD Genomes	NA	PASS	c.2036+73T>G		c.2036+73T>G	intron_variant		2	31378	6.37389e-05	0	0	0	8706	0	0	2	848	0	0	0	290	0	0	0	1560	0	0	0	3470	0	0	0	15416	0	0	0	1088	0	0	0	0
		2	88876027	rs778594582	C	T	gnomAD Exomes	PASS	NA	c.2036+45G>A		c.2036+45G>A	intron_variant		1	248634	4.02198e-06	0	0	0	16212	0	0	0	34370	0	0	0	10016	0	0	0	18298	0	0	0	21160	0	0	1	112734	0	0	0	6074	0	0	0	29770
		2	88876031	rs747806646	C	T	gnomAD Exomes	PASS	NA	c.2036+41G>A		c.2036+41G>A	intron_variant		2	249332	8.02143e-06	0	0	0	16230	0	0	0	34406	0	0	0	10034	0	0	0	18316	0	0	0	21250	0	0	2	112922	0	0	0	6086	0	0	0	30088
		2	88876036	rs1361633195	A	C	gnomAD Exomes	PASS	NA	c.2036+36T>G		c.2036+36T>G	intron_variant		1	250364	3.99418e-06	0	0	0	16244	0	0	0	34466	0	0	0	10052	0	0	0	18360	0	0	0	21448	0	0	1	113290	0	0	0	6100	0	0	0	30404
		2	88876042	rs1433291734	C	T	gnomAD Exomes	PASS	NA	c.2036+30G>A		c.2036+30G>A	intron_variant		3	250776	1.19629e-05	0	0	0	16250	0	0	3	34538	0	0	0	10066	0	0	0	18380	0	0	0	21464	0	0	0	113390	0	0	0	6114	0	0	0	30574
		2	88876049	rs757856112	G	C	gnomAD Exomes	PASS	NA	c.2036+23C>G		c.2036+23C>G	intron_variant		4	251034	1.59341e-05	0	0	2	16248	0	0	2	34574	0	0	0	10064	0	0	0	18386	0	0	0	21546	0	0	0	113486	0	0	0	6122	0	0	0	30608
		2	88876049	rs757856112	G	T	gnomAD Genomes	NA	PASS	c.2036+23C>A		c.2036+23C>A	intron_variant		1	31292	3.1957e-05	0	0	0	8692	0	0	0	838	0	0	0	290	0	0	0	1560	0	0	0	3440	0	0	0	15392	0	0	1	1080	0	0	0	0
		2	88876050	rs144925799	T	C	gnomAD Exomes,gnomAD Genomes	PASS	PASS	c.2036+22A>G		c.2036+22A>G	intron_variant		33	282458	0.000116832	0	0	0	24956	0	0	0	35422	0	0	0	10360	0	0	29	19946	0	0	0	25028	0	0	4	128928	0	0	0	7212	0	0	0	30606
		2	88876051	rs958033123	A	G	gnomAD Exomes,gnomAD Genomes	PASS	PASS	c.2036+21T>C		c.2036+21T>C	intron_variant		2	282452	7.08085e-06	0	0	2	24954	0	0	0	35422	0	0	0	10358	0	0	0	19942	0	0	0	25030	0	0	0	128918	0	0	0	7216	0	0	0	30612
		2	88876052	rs746882748	T	C	gnomAD Exomes	PASS	NA	c.2036+20A>G		c.2036+20A>G	intron_variant		3	251106	1.19471e-05	0	0	0	16252	0	0	0	34580	0	0	0	10068	0	0	0	18386	0	0	0	21574	0	0	3	113506	0	0	0	6128	0	0	0	30612
		2	88876053	rs770872746	G	A	gnomAD Exomes	PASS	NA	c.2036+19C>T		c.2036+19C>T	intron_variant		1	251060	3.98311e-06	0	0	0	16244	0	0	0	34578	0	0	0	10068	0	0	0	18384	0	0	0	21566	0	0	0	113482	0	0	0	6128	0	0	1	30610
		2	88876055	rs568343479	G	A	gnomAD Exomes	PASS	NA	c.2036+17C>T		c.2036+17C>T	intron_variant		1	251092	3.9826e-06	0	0	0	16252	0	0	1	34580	0	0	0	10068	0	0	0	18382	0	0	0	21560	0	0	0	113510	0	0	0	6130	0	0	0	30610
		2	88876055	rs568343479	G	T	gnomAD Exomes	PASS	NA	c.2036+17C>A		c.2036+17C>A	intron_variant		3	251092	1.19478e-05	0	0	0	16252	0	0	0	34580	0	0	0	10068	0	0	0	18382	0	0	0	21560	0	0	0	113510	0	0	0	6130	0	0	3	30610
		2	88876071	rs867482835	C	G	gnomAD Genomes	NA	PASS	c.2036+1G>C		c.2036+1G>C	splice_donor_variant		1	31374	3.18735e-05	0	0	0	8706	0	0	0	846	0	0	0	290	0	0	0	1558	0	0	0	3470	0	0	0	15416	0	0	1	1088	0	0	0	0
		2	88876072	rs745674404	C	T	gnomAD Exomes	PASS	NA	p.Ser679Asn	p.Ser679Asn	c.2036G>A	missense_variant		1	251152	3.98165e-06	0	0	0	16254	0	0	0	34580	0	0	0	10068	0	0	0	18384	0	0	0	21624	0	0	1	113506	0	0	0	6124	0	0	0	30612
		2	88876074	rs988120049	T	C	gnomAD Exomes	PASS	NA	c.2034A>G	c.2034A>G(p.=)	c.2034A>G	splice_region_variant		1	251262	3.97991e-06	0	0	1	16254	0	0	0	34584	0	0	0	10074	0	0	0	18384	0	0	0	21640	0	0	0	113586	0	0	0	6128	0	0	0	30612
		2	88876078	rs769523936	T	C	gnomAD Exomes	PASS	NA	p.Asp677Gly	p.Asp677Gly	c.2030A>G	missense_variant		2	251224	7.96102e-06	0	0	0	16254	0	0	0	34584	0	0	0	10076	0	0	2	18390	0	0	0	21636	0	0	0	113548	0	0	0	6122	0	0	0	30614
		2	88876079	rs1245216593	C	G	gnomAD Exomes	PASS	NA	p.Asp677His	p.Asp677His	c.2029G>C	missense_variant		1	251214	3.98067e-06	0	0	0	16254	0	0	0	34584	0	0	0	10072	0	0	0	18390	0	0	0	21634	0	0	0	113546	0	0	0	6120	0	0	1	30614
		2	88876090	rs774582330	A	G	gnomAD Exomes,gnomAD Genomes	PASS	PASS	p.Ile673Thr	p.Ile673Thr	c.2018T>C	missense_variant		3	282630	1.06146e-05	0	0	0	24958	0	0	0	35434	0	0	0	10360	0	0	0	19950	0	0	0	25118	0	0	3	128984	0	0	0	7214	0	0	0	30612
		2	88876094	rs35226268	C	T	gnomAD Exomes,gnomAD Genomes	PASS	PASS	p.Glu672Lys	p.Glu672Lys	c.2014G>A	missense_variant		543	282646	0.00192113	4	0	0	24974	0	0	0	35434	0	0	0	10360	0	0	456	19948	4	0	50	25108	0	0	28	128992	0	0	5	7216	0	0	4	30614
		2	88876099	rs767634201	A	G	gnomAD Exomes	PASS	NA	p.Met670Thr	p.Met670Thr	c.2009T>C	missense_variant		1	251234	3.98035e-06	0	0	0	16256	0	0	0	34586	0	0	0	10066	0	0	1	18392	0	0	0	21646	0	0	0	113550	0	0	0	6124	0	0	0	30614
		2	88876100	rs999686631	T	A	gnomAD Exomes	PASS	NA	p.Met670Leu	p.Met670Leu	c.2008A>T	missense_variant		3	251226	1.19414e-05	0	0	0	16256	0	0	2	34586	0	0	0	10068	0	0	0	18392	0	0	0	21646	0	0	1	113540	0	0	0	6124	0	0	0	30614
		2	88876104	rs1158619663	T	C	gnomAD Exomes	PASS	NA	p.Glu668Glu	c.2004A>G(p.=)	c.2004A>G	synonymous_variant		1	251246	3.98016e-06	0	0	0	16256	0	0	0	34586	0	0	0	10068	0	0	0	18390	0	0	0	21648	0	0	1	113558	0	0	0	6126	0	0	0	30614
		2	88876112	rs1409352536	A	G	gnomAD Exomes	PASS	NA	p.Trp666Arg	p.Trp666Arg	c.1996T>C	missense_variant		1	251192	3.98102e-06	0	0	0	16256	0	0	0	34588	0	0	0	10070	0	0	0	18388	0	0	0	21648	0	0	1	113502	0	0	0	6124	0	0	0	30616
		2	88876118	rs773438842	C	G	gnomAD Exomes	PASS	NA	p.Glu664Gln	p.Glu664Gln	c.1990G>C	missense_variant		5	251194	1.99049e-05	0	0	0	16256	0	0	0	34586	0	0	0	10070	0	0	1	18386	0	0	0	21648	0	0	4	113506	0	0	0	6126	0	0	0	30616
		2	88876123	rs760895791	G	T	gnomAD Exomes	PASS	NA	p.Pro662Gln	p.Pro662Gln	c.1985C>A	missense_variant		1	251186	3.98111e-06	0	0	0	16256	0	0	0	34584	0	0	0	10074	0	0	0	18386	0	0	0	21648	0	0	0	113498	0	0	0	6124	0	0	1	30616
		2	88876127	rs142325107	C	T	gnomAD Exomes	PASS	NA	p.Ala661Thr	p.Ala661Thr	c.1981G>A	missense_variant		1	251218	3.98061e-06	0	0	1	16256	0	0	0	34586	0	0	0	10074	0	0	0	18386	0	0	0	21646	0	0	0	113530	0	0	0	6124	0	0	0	30616
		2	88876131	rs754342086	G	A	gnomAD Exomes	PASS	NA	p.Leu659Leu	c.1977C>T(p.=)	c.1977C>T	synonymous_variant		3	251188	1.19432e-05	0	0	1	16256	0	0	0	34586	0	0	0	10070	0	0	0	18386	0	0	0	21646	0	0	2	113506	0	0	0	6124	0	0	0	30614
		2	88876146	rs755349853	A	G	gnomAD Exomes	PASS	NA	p.Tyr654Tyr	c.1962T>C(p.=)	c.1962T>C	synonymous_variant		2	251246	7.96033e-06	0	0	0	16256	0	0	0	34582	0	0	0	10070	0	0	0	18384	0	0	0	21646	0	0	2	113568	0	0	0	6126	0	0	0	30614
		2	88876161	rs765544171	C	T	gnomAD Exomes	PASS	NA	p.Pro649Pro	c.1947G>A(p.=)	c.1947G>A	synonymous_variant		21	251242	8.35848e-05	0	0	0	16256	0	0	1	34584	0	0	0	10072	0	0	0	18378	0	0	0	21646	0	0	8	113564	0	0	0	6126	0	0	12	30616
		2	88876162	rs752306602	G	A	gnomAD Exomes	PASS	NA	p.Pro649Leu	p.Pro649Leu	c.1946C>T	missense_variant		7	251248	2.78609e-05	0	0	0	16256	0	0	0	34584	0	0	0	10070	0	0	0	18384	0	0	0	21644	0	0	1	113566	0	0	0	6128	0	0	6	30616
		2	88876164	rs758052102	G	A	gnomAD Exomes	PASS	NA	p.His648His	c.1944C>T(p.=)	c.1944C>T	synonymous_variant		1	251254	3.98004e-06	0	0	1	16256	0	0	0	34584	0	0	0	10072	0	0	0	18384	0	0	0	21646	0	0	0	113568	0	0	0	6128	0	0	0	30616
		2	88876187	rs777211078	T	A	gnomAD Exomes	PASS	NA	p.Lys641Ter	p.Lys641Ter	c.1921A>T	stop_gained		1	251194	3.98099e-06	0	0	0	16256	0	0	0	34584	0	0	1	10062	0	0	0	18374	0	0	0	21648	0	0	0	113530	0	0	0	6124	0	0	0	30616
		2	88876188	rs746512903	A	G	gnomAD Exomes	PASS	NA	p.Val640Val	c.1920T>C(p.=)	c.1920T>C	synonymous_variant		3	251202	1.19426e-05	0	0	0	16256	0	0	3	34582	0	0	0	10068	0	0	0	18376	0	0	0	21648	0	0	0	113532	0	0	0	6124	0	0	0	30616
		2	88876191	rs756829920	T	C	gnomAD Exomes	PASS	NA	p.Glu639Glu	c.1917A>G(p.=)	c.1917A>G	synonymous_variant		4	251174	1.59252e-05	0	0	0	16256	0	0	2	34582	0	0	0	10062	0	0	0	18376	0	0	0	21648	0	0	0	113512	0	0	0	6122	0	0	2	30616
		2	88876193	rs180939276	C	T	gnomAD Exomes	PASS	NA	p.Glu639Lys	p.Glu639Lys	c.1915G>A	missense_variant		1	251142	3.98181e-06	0	0	0	16256	0	0	1	34574	0	0	0	10060	0	0	0	18372	0	0	0	21648	0	0	0	113492	0	0	0	6124	0	0	0	30616
		2	88876195	rs1288833379	C	T	gnomAD Exomes	PASS	NA	p.Arg638Gln	p.Arg638Gln	c.1913G>A	missense_variant		1	251146	3.98175e-06	0	0	0	16256	0	0	0	34574	0	0	0	10066	0	0	0	18374	0	0	0	21648	0	0	1	113488	0	0	0	6124	0	0	0	30616
		2	88876196	rs200307027	G	T	gnomAD Exomes,gnomAD Genomes	PASS	PASS	p.Arg638Arg	c.1912C>A(p.=)	c.1912C>A	synonymous_variant		10	282520	3.53957e-05	0	0	0	24966	0	0	0	35420	0	0	0	10354	0	0	0	19930	0	0	0	25118	0	0	10	128904	0	0	0	7212	0	0	0	30616
		2	88876203	rs186112888	C	T	gnomAD Exomes	PASS	NA	p.Lys635Lys	c.1905G>A(p.=)	c.1905G>A	synonymous_variant		4	251050	1.59331e-05	0	0	0	16254	0	0	4	34566	0	0	0	10064	0	0	0	18370	0	0	0	21638	0	0	0	113424	0	0	0	6120	0	0	0	30614
		2	88876205	rs1255091514	T	C	gnomAD Exomes	PASS	NA	p.Lys635Glu	p.Lys635Glu	c.1903A>G	missense_variant		7	251058	2.7882e-05	0	0	0	16254	0	0	7	34568	0	0	0	10066	0	0	0	18368	0	0	0	21648	0	0	0	113422	0	0	0	6118	0	0	0	30614
		2	88876209	rs779713603	C	T	gnomAD Exomes	PASS	NA	p.Arg633Arg	c.1899G>A(p.=)	c.1899G>A	synonymous_variant		1	251000	3.98406e-06	0	0	0	16254	0	0	0	34564	0	0	0	10066	0	0	0	18364	0	0	0	21644	0	0	1	113380	0	0	0	6116	0	0	0	30612
	Wolcott-Rallison Syndrome	2	88876211	rs748318874	G	A	gnomAD Exomes	PASS	NA	p.Arg633Trp	p.Arg633Trp	c.1897C>T	missense_variant		3	250898	1.19571e-05	0	0	0	16250	0	0	0	34560	0	0	0	10062	0	0	1	18362	0	0	0	21642	0	0	1	113294	0	0	0	6116	0	0	1	30612
		2	88876213	rs1233975926	G	A	gnomAD Exomes	PASS	NA	p.Ala632Val	p.Ala632Val	c.1895C>T	missense_variant		1	250878	3.986e-06	0	0	0	16246	0	0	1	34558	0	0	0	10062	0	0	0	18356	0	0	0	21642	0	0	0	113290	0	0	0	6114	0	0	0	30610
		2	88876217	rs540704378	A	C	gnomAD Exomes	PASS	NA	p.Leu631Val	p.Leu631Val	c.1891T>G	missense_variant		27	250796	0.000107657	0	0	0	16236	0	0	0	34556	0	0	0	10056	0	0	0	18350	0	0	0	21632	0	0	0	113238	0	0	0	6118	0	0	27	30610
		2	88876217	rs540704378	A	G	gnomAD Exomes	PASS	NA	p.Leu631Leu	c.1891T>C(p.=)	c.1891T>C	synonymous_variant		1	250796	3.9873e-06	0	0	0	16236	0	0	0	34556	0	0	0	10056	0	0	1	18350	0	0	0	21632	0	0	0	113238	0	0	0	6118	0	0	0	30610
		2	88876226	rs773635212	A	C	gnomAD Exomes	PASS	NA	c.1887-5T>G		c.1887-5T>G	splice_region_variant		1	250490	3.99218e-06	0	0	0	16202	0	0	0	34532	0	0	0	10050	0	0	0	18324	0	0	0	21610	0	0	1	113068	0	0	0	6102	0	0	0	30602
		2	88876231	rs760803985	A	G	gnomAD Exomes	PASS	NA	c.1887-10T>C		c.1887-10T>C	intron_variant		1	250284	3.99546e-06	0	0	0	16186	0	0	0	34504	0	0	0	10050	0	0	0	18302	0	0	0	21592	0	0	1	112966	0	0	0	6100	0	0	0	30584
		2	88876231	rs760803985	A	T	gnomAD Exomes	PASS	NA	c.1887-10T>A		c.1887-10T>A	intron_variant		1	250284	3.99546e-06	0	0	0	16186	0	0	0	34504	0	0	0	10050	0	0	0	18302	0	0	0	21592	0	0	1	112966	0	0	0	6100	0	0	0	30584
		2	88876239	rs777149123	T	C	gnomAD Exomes	PASS	NA	c.1887-18A>G		c.1887-18A>G	intron_variant		1	249568	4.00692e-06	0	0	0	16094	0	0	0	34474	0	0	0	10034	0	0	0	18256	0	0	0	21562	0	0	1	112528	0	0	0	6078	0	0	0	30542
		2	88876240	rs759994814	T	G	gnomAD Exomes	PASS	NA	c.1887-19A>C		c.1887-19A>C	intron_variant		1	249564	4.00699e-06	0	0	0	16102	0	0	0	34464	0	0	0	10036	0	0	0	18250	0	0	0	21562	0	0	1	112530	0	0	0	6078	0	0	0	30542
		2	88876240	rs759994814	T	C	gnomAD Exomes	PASS	NA	c.1887-19A>G		c.1887-19A>G	intron_variant		2	249564	8.01398e-06	0	0	0	16102	0	0	0	34464	0	0	0	10036	0	0	0	18250	0	0	0	21562	0	0	0	112530	0	0	0	6078	0	0	2	30542
		2	88876241	rs1397667688	T	A	gnomAD Exomes	PASS	NA	c.1887-20A>T		c.1887-20A>T	intron_variant		6	249438	2.40541e-05	1	0	0	16078	0	0	6	34454	1	0	0	10034	0	0	0	18244	0	0	0	21550	0	0	0	112454	0	0	0	6080	0	0	0	30544
		2	88876246	rs765571893	T	C	gnomAD Exomes	PASS	NA	c.1887-25A>G		c.1887-25A>G	intron_variant		26	248344	0.000104693	0	0	0	15978	0	0	0	34390	0	0	0	9998	0	0	0	18154	0	0	0	21528	0	0	3	111800	0	0	0	6054	0	0	23	30442
		2	88876246	rs765571893	T	G	gnomAD Exomes	PASS	NA	c.1887-25A>C		c.1887-25A>C	intron_variant		1	248344	4.02667e-06	0	0	0	15978	0	0	0	34390	0	0	0	9998	0	0	0	18154	0	0	0	21528	0	0	0	111800	0	0	0	6054	0	0	1	30442
		2	88876247	rs753074961	G	A	gnomAD Exomes	PASS	NA	c.1887-26C>T		c.1887-26C>T	intron_variant		1	248214	4.02878e-06	0	0	0	15962	0	0	0	34376	0	0	0	9994	0	0	0	18144	0	0	0	21522	0	0	1	111704	0	0	0	6046	0	0	0	30466
		2	88876251	rs1337499831	G	A	gnomAD Exomes	PASS	NA	c.1887-30C>T		c.1887-30C>T	intron_variant		5	247364	2.02131e-05	0	0	0	15836	0	0	2	34324	0	0	0	9962	0	0	0	18090	0	0	0	21508	0	0	3	111198	0	0	0	6024	0	0	0	30422
		2	88876253	rs777442179	TATTC	T	gnomAD Exomes,gnomAD Genomes	PASS	PASS	c.1887-36_1887-33delGAAT		c.1887-36_1887-33delGAAT	intron_variant		5	278154	1.79757e-05	0	0	5	24496	0	0	0	35132	0	0	0	10248	0	0	0	19614	0	0	0	24952	0	0	0	126240	0	0	0	7092	0	0	0	30380
		2	88876260	rs763369256	A	T	gnomAD Exomes	PASS	NA	c.1887-39T>A		c.1887-39T>A	intron_variant		1	243468	4.10732e-06	0	0	0	15390	0	0	0	34020	0	0	0	9878	0	0	1	17836	0	0	0	21386	0	0	0	108886	0	0	0	5930	0	0	0	30142
		2	88876260	rs763369256	A	G	gnomAD Exomes	PASS	NA	c.1887-39T>C		c.1887-39T>C	intron_variant		7	243468	2.87512e-05	0	0	0	15390	0	0	6	34020	0	0	0	9878	0	0	0	17836	0	0	0	21386	0	0	0	108886	0	0	0	5930	0	0	1	30142
		2	88876262	rs763736045	T	C	gnomAD Exomes,gnomAD Genomes	PASS	PASS	c.1887-41A>G		c.1887-41A>G	intron_variant		4	273730	1.46129e-05	0	0	0	23984	0	0	0	34790	0	0	0	10152	0	0	4	19316	0	0	0	24800	0	0	0	123604	0	0	0	6992	0	0	0	30092
		2	88876264	rs559073381	C	T	gnomAD Exomes	PASS	NA	c.1887-43G>A		c.1887-43G>A	intron_variant		1	241498	4.14082e-06	0	0	0	15202	0	0	0	33874	0	0	0	9858	0	0	0	17666	0	0	0	21300	0	0	0	107694	0	0	0	5886	0	0	1	30018
		2	88876266	rs375591308	C	G	gnomAD Exomes,gnomAD Genomes	PASS	PASS	c.1887-45G>C		c.1887-45G>C	intron_variant		23	270396	8.50604e-05	0	0	1	23694	0	0	3	34476	0	0	0	10096	0	0	0	19078	0	0	0	24706	0	0	18	121570	0	0	1	6928	0	0	0	29848
		2	88876266	rs375591308	C	T	gnomAD Exomes	PASS	NA	c.1887-45G>A		c.1887-45G>A	intron_variant		1	239010	4.18393e-06	0	0	0	14980	0	0	0	33630	0	0	0	9806	0	0	0	17522	0	0	0	21242	0	0	0	106142	0	0	0	5840	0	0	1	29848
		2	88876273	rs780596411	G	T	gnomAD Exomes	PASS	NA	c.1887-52C>A		c.1887-52C>A	intron_variant		9	235798	3.81683e-05	0	0	0	14668	0	0	0	33302	0	0	0	9766	0	0	0	17290	0	0	0	21096	0	0	0	104294	0	0	0	5776	0	0	9	29606
		2	88876289	rs1013487461	A	G	gnomAD Genomes	NA	PASS	c.1887-68T>C		c.1887-68T>C	intron_variant		2	31406	6.36821e-05	0	0	2	8718	0	0	0	848	0	0	0	290	0	0	0	1558	0	0	0	3472	0	0	0	15432	0	0	0	1088	0	0	0	0
		2	88878969	rs186898538	A	G	gnomAD Genomes	NA	PASS	c.1886+67T>C		c.1886+67T>C	intron_variant		20	31406	0.000636821	0	0	20	8712	0	0	0	848	0	0	0	290	0	0	0	1558	0	0	0	3476	0	0	0	15434	0	0	0	1088	0	0	0	0
		2	88878987	rs1198090410	T	C	gnomAD Exomes	PASS	NA	c.1886+49A>G		c.1886+49A>G	intron_variant		1	250844	3.98654e-06	0	0	0	16254	0	0	0	34554	0	0	0	10064	0	0	1	18382	0	0	0	21592	0	0	0	113280	0	0	0	6118	0	0	0	30600
		2	88878990	rs372145962	A	T	gnomAD Exomes	PASS	NA	c.1886+46T>A		c.1886+46T>A	intron_variant		1	250922	3.9853e-06	0	0	0	16254	0	0	1	34568	0	0	0	10064	0	0	0	18384	0	0	0	21604	0	0	0	113322	0	0	0	6116	0	0	0	30610
		2	88878990	rs372145962	A	G	gnomAD Exomes	PASS	NA	c.1886+46T>C		c.1886+46T>C	intron_variant		1	250922	3.9853e-06	0	0	1	16254	0	0	0	34568	0	0	0	10064	0	0	0	18384	0	0	0	21604	0	0	0	113322	0	0	0	6116	0	0	0	30610
		2	88878994	rs756015759	C	T	gnomAD Exomes	PASS	NA	c.1886+42G>A		c.1886+42G>A	intron_variant		1	250884	3.98591e-06	0	0	0	16252	0	0	1	34572	0	0	0	10058	0	0	0	18384	0	0	0	21600	0	0	0	113300	0	0	0	6116	0	0	0	30602
		2	88878996	rs748920365	C	A	gnomAD Exomes	PASS	NA	c.1886+40G>T		c.1886+40G>T	intron_variant		1	250914	3.98543e-06	0	0	0	16254	0	0	0	34572	0	0	0	10060	0	0	0	18382	0	0	0	21614	0	0	0	113312	0	0	0	6114	0	0	1	30606
		2	88878996	rs748920365	CTG	C	gnomAD Exomes,gnomAD Genomes	PASS	PASS	c.1886+38_1886+39delCA		c.1886+38_1886+39delCA	intron_variant		9	282322	3.18785e-05	0	0	3	24970	0	0	2	35420	0	0	0	10350	0	0	0	19940	0	0	0	25090	0	0	3	128744	0	0	1	7202	0	0	0	30606
		2	88878998	rs374622367	G	A	gnomAD Exomes	PASS	NA	c.1886+38C>T		c.1886+38C>T	intron_variant		1	250922	3.9853e-06	0	0	0	16254	0	0	0	34576	0	0	0	10060	0	0	0	18382	0	0	0	21606	0	0	1	113330	0	0	0	6114	0	0	0	30600
		2	88879010	rs1237382471	A	G	gnomAD Exomes	PASS	NA	c.1886+26T>C		c.1886+26T>C	intron_variant		1	251058	3.98314e-06	0	0	0	16256	0	0	1	34576	0	0	0	10066	0	0	0	18386	0	0	0	21640	0	0	0	113402	0	0	0	6120	0	0	0	30612
		2	88879011	rs780096326	G	A	gnomAD Exomes	PASS	NA	c.1886+25C>T		c.1886+25C>T	intron_variant		1	251048	3.9833e-06	0	0	0	16256	0	0	0	34572	0	0	0	10066	0	0	0	18384	0	0	0	21634	0	0	1	113400	0	0	0	6122	0	0	0	30614
		2	88879014	rs749090374	T	A	gnomAD Exomes	PASS	NA	c.1886+22A>T		c.1886+22A>T	intron_variant		7	251066	2.78811e-05	1	0	0	16256	0	0	0	34578	0	0	0	10066	0	0	0	18386	0	0	0	21640	0	0	0	113408	0	0	0	6118	0	0	7	30614
		2	88879016	rs768610782	C	T	gnomAD Exomes	PASS	NA	c.1886+20G>A		c.1886+20G>A	intron_variant		4	251080	1.59312e-05	0	0	0	16256	0	0	0	34580	0	0	0	10066	0	0	0	18386	0	0	0	21644	0	0	0	113418	0	0	0	6120	0	0	4	30610
		2	88879018	rs1290294103	G	A	gnomAD Exomes	PASS	NA	c.1886+18C>T		c.1886+18C>T	intron_variant		1	251084	3.98273e-06	0	0	1	16256	0	0	0	34580	0	0	0	10066	0	0	0	18384	0	0	0	21642	0	0	0	113424	0	0	0	6122	0	0	0	30610
		2	88879018	rs1290294103	GA	G	gnomAD Exomes	PASS	NA	c.1886+17delT		c.1886+17delT	intron_variant		1	251084	3.98273e-06	0	0	0	16256	0	0	0	34580	0	0	0	10066	0	0	0	18384	0	0	0	21642	0	0	0	113424	0	0	0	6122	0	0	1	30610
		2	88879022	rs1464741735	G	A	gnomAD Exomes	PASS	NA	c.1886+14C>T		c.1886+14C>T	intron_variant		1	251098	3.98251e-06	0	0	1	16256	0	0	0	34580	0	0	0	10066	0	0	0	18388	0	0	0	21638	0	0	0	113436	0	0	0	6120	0	0	0	30614
		2	88879023	rs778118471	T	C	gnomAD Exomes	PASS	NA	c.1886+13A>G		c.1886+13A>G	intron_variant		2	251102	7.96489e-06	0	0	0	16256	0	0	0	34582	0	0	0	10068	0	0	2	18388	0	0	0	21642	0	0	0	113430	0	0	0	6122	0	0	0	30614
		2	88879024		A	C	gnomAD Exomes	PASS	NA	c.1886+12T>G		c.1886+12T>G	intron_variant		1	251090	3.98264e-06	0	0	0	16256	0	0	0	34578	0	0	0	10068	0	0	0	18388	0	0	0	21642	0	0	1	113422	0	0	0	6124	0	0	0	30612
		2	88879026	rs778574906	CACCCATT	C	gnomAD Exomes	PASS	NA	c.1886+3_1886+9delAATGGGT		c.1886+3_1886+9delAATGGGT	splice_region_variant	lc_lof,os_lof	1	251090	3.98264e-06	0	0	0	16256	0	0	1	34580	0	0	0	10068	0	0	0	18388	0	0	0	21642	0	0	0	113420	0	0	0	6124	0	0	0	30612
		2	88879038	rs747258023	A	G	gnomAD Exomes	PASS	NA	c.1884T>C	c.1884T>C(p.=)	c.1884T>C	splice_region_variant		3	251120	1.19465e-05	0	0	1	16256	0	0	0	34582	0	0	0	10070	0	0	0	18388	0	0	0	21646	0	0	1	113440	0	0	0	6124	0	0	1	30614
		2	88879038	rs747258023	A	C	gnomAD Exomes	PASS	NA	p.Asn628Lys	p.Asn628Lys	c.1884T>G	missense_variant		1	251120	3.98216e-06	0	0	0	16256	0	0	0	34582	0	0	0	10070	0	0	0	18388	0	0	0	21646	0	0	0	113440	0	0	0	6124	0	0	1	30614
		2	88879039	rs776579341	T	C	gnomAD Exomes	PASS	NA	p.Asn628Ser	p.Asn628Ser	c.1883A>G	missense_variant		11	251116	4.38045e-05	0	0	0	16256	0	0	0	34578	0	0	0	10070	0	0	0	18388	0	0	0	21644	0	0	5	113442	0	0	0	6124	0	0	6	30614
		2	88879041	rs1355992491	G	A	gnomAD Exomes	PASS	NA	p.Pro627Pro	c.1881C>T(p.=)	c.1881C>T	synonymous_variant		2	251094	7.96514e-06	0	0	0	16256	0	0	0	34578	0	0	0	10070	0	0	0	18388	0	0	1	21640	0	0	1	113424	0	0	0	6126	0	0	0	30612
		2	88879047	rs1416401444	A	G	gnomAD Exomes	PASS	NA	p.Arg625Arg	c.1875T>C(p.=)	c.1875T>C	synonymous_variant		1	251100	3.98248e-06	0	0	0	16256	0	0	1	34578	0	0	0	10068	0	0	0	18388	0	0	0	21644	0	0	0	113424	0	0	0	6126	0	0	0	30616
		2	88879048	rs374308160	C	T	gnomAD Exomes,gnomAD Genomes	PASS	PASS	p.Arg625His	p.Arg625His	c.1874G>A	missense_variant		5	282466	1.77012e-05	0	0	2	24972	0	0	0	35422	0	0	0	10360	0	0	2	19946	0	0	1	25114	0	0	0	128826	0	0	0	7212	0	0	0	30614
		2	88879049	rs770192517	G	A	gnomAD Exomes,gnomAD Genomes	PASS	PASS	p.Arg625Cys	p.Arg625Cys	c.1873C>T	missense_variant		7	282452	2.4783e-05	0	0	0	24966	0	0	1	35420	0	0	0	10358	0	0	3	19946	0	0	0	25112	0	0	1	128824	0	0	0	7212	0	0	2	30614
		2	88879049	rs770192517	G	C	gnomAD Exomes	PASS	NA	p.Arg625Gly	p.Arg625Gly	c.1873C>G	missense_variant		2	251056	7.96635e-06	0	0	0	16254	0	0	1	34574	0	0	0	10068	0	0	0	18388	0	0	0	21638	0	0	1	113396	0	0	0	6124	0	0	0	30614
		2	88879063	rs763275495	G	A	gnomAD Exomes	PASS	NA	p.Ala620Val	p.Ala620Val	c.1859C>T	missense_variant		1	251038	3.98346e-06	0	0	0	16256	0	0	0	34580	0	0	0	10066	0	0	0	18386	0	0	0	21638	0	0	1	113376	0	0	0	6120	0	0	0	30616
		2	88879101	rs764494796	A	G	gnomAD Exomes	PASS	NA	p.Val607Val	c.1821T>C(p.=)	c.1821T>C	synonymous_variant		4	250998	1.59364e-05	0	0	0	16256	0	0	0	34570	0	0	0	10060	0	0	0	18378	0	0	0	21642	0	0	4	113360	0	0	0	6120	0	0	0	30612
		2	88879104		A	T	gnomAD Exomes	PASS	NA	p.Val606Val	c.1818T>A(p.=)	c.1818T>A	synonymous_variant		1	250990	3.98422e-06	0	0	0	16256	0	0	0	34568	0	0	0	10060	0	0	0	18376	0	0	0	21642	0	0	1	113354	0	0	0	6120	0	0	0	30614
		2	88879120	rs367551388	C	T	gnomAD Exomes	PASS	NA	p.Arg601His	p.Arg601His	c.1802G>A	missense_variant		4	250902	1.59425e-05	0	0	0	16256	0	0	0	34554	0	0	0	10058	0	0	1	18360	0	0	0	21638	0	0	3	113298	0	0	0	6122	0	0	0	30616
		2	88879120	rs367551388	C	A	gnomAD Exomes	PASS	NA	p.Arg601Leu	p.Arg601Leu	c.1802G>T	missense_variant		1	250902	3.98562e-06	0	0	0	16256	0	0	0	34554	0	0	0	10058	0	0	0	18360	0	0	0	21638	0	0	1	113298	0	0	0	6122	0	0	0	30616
		2	88879121	rs761374228	G	A	gnomAD Exomes	PASS	NA	p.Arg601Cys	p.Arg601Cys	c.1801C>T	missense_variant		2	250858	7.97264e-06	0	0	0	16254	0	0	0	34550	0	0	0	10058	0	0	1	18340	0	0	0	21632	0	0	1	113288	0	0	0	6120	0	0	0	30616
		2	88879131	rs1805164	T	C	gnomAD Exomes,gnomAD Genomes	PASS	PASS	p.Gln597Gln	c.1791A>G(p.=)	c.1791A>G	synonymous_variant		82209	281970	0.291552	12552	0	5558	24940	613	0	13414	35358	2601	0	2903	10350	414	0	6091	19880	920	0	8643	25064	1478	0	38644	128572	5785	0	2108	7196	327	0	4848	30610
		2	88879143	rs749884034	A	G	gnomAD Exomes	PASS	NA	p.Phe593Phe	c.1779T>C(p.=)	c.1779T>C	synonymous_variant		1	250746	3.9881e-06	0	0	0	16246	0	0	0	34526	0	0	0	10060	0	0	0	18304	0	0	0	21614	0	0	0	113270	0	0	0	6116	0	0	1	30610
		2	88879149	rs755716344	A	C	gnomAD Exomes	PASS	NA	p.Thr591Thr	c.1773T>G(p.=)	c.1773T>G	synonymous_variant		1	250654	3.98956e-06	0	0	0	16234	0	0	0	34500	0	0	0	10056	0	0	0	18300	0	0	0	21608	0	0	1	113240	0	0	0	6110	0	0	0	30606
		2	88879154	rs780109289	G	A	gnomAD Exomes	PASS	NA	p.Leu590Leu	c.1768C>T(p.=)	c.1768C>T	synonymous_variant		1	250280	3.99553e-06	0	0	0	16148	0	0	0	34486	0	0	0	10054	0	0	0	18260	0	0	0	21586	0	0	1	113064	0	0	0	6092	0	0	0	30590
		2	88879155	rs371389672	A	G	gnomAD Exomes	PASS	NA	p.Tyr589Tyr	c.1767T>C(p.=)	c.1767T>C	synonymous_variant		2	250228	7.99271e-06	0	0	2	16130	0	0	0	34488	0	0	0	10058	0	0	0	18246	0	0	0	21576	0	0	0	113050	0	0	0	6092	0	0	0	30588
		2	88879155	rs371389672	A	C	gnomAD Exomes	PASS	NA	p.Tyr589Ter	p.Tyr589Ter	c.1767T>G	stop_gained		1	250228	3.99636e-06	0	0	0	16130	0	0	0	34488	0	0	0	10058	0	0	0	18246	0	0	0	21576	0	0	1	113050	0	0	0	6092	0	0	0	30588
		2	88879162		T	TA	gnomAD Exomes	PASS	NA	c.1764-5dupT		c.1764-5dupT	splice_region_variant		2	248838	8.03736e-06	0	0	0	15916	0	0	0	34390	0	0	0	10030	0	0	0	18150	0	0	0	21454	0	0	2	112334	0	0	0	6062	0	0	0	30502
		2	88879168	rs754770015	G	A	gnomAD Exomes	PASS	NA	c.1764-10C>T		c.1764-10C>T	intron_variant		1	248624	4.02214e-06	0	0	1	15882	0	0	0	34368	0	0	0	10022	0	0	0	18128	0	0	0	21434	0	0	0	112256	0	0	0	6048	0	0	0	30486
		2	88879170	rs778883322	G	T	gnomAD Exomes	PASS	NA	c.1764-12C>A		c.1764-12C>A	intron_variant		3	248188	1.20876e-05	0	0	0	15820	0	0	3	34330	0	0	0	10016	0	0	0	18104	0	0	0	21418	0	0	0	111988	0	0	0	6036	0	0	0	30476
		2	88879170	rs778883322	G	A	gnomAD Exomes	PASS	NA	c.1764-12C>T		c.1764-12C>T	intron_variant		1	248188	4.0292e-06	0	0	0	15820	0	0	0	34330	0	0	0	10016	0	0	0	18104	0	0	1	21418	0	0	0	111988	0	0	0	6036	0	0	0	30476
		2	88879172	rs747189880	T	G	gnomAD Exomes	PASS	NA	c.1764-14A>C		c.1764-14A>C	intron_variant		1	246864	4.05081e-06	0	0	0	15652	0	0	0	34304	0	0	0	9998	0	0	0	17960	0	0	0	21332	0	0	1	111202	0	0	0	6026	0	0	0	30390
		2	88879172	rs747189880	T	C	gnomAD Exomes	PASS	NA	c.1764-14A>G		c.1764-14A>G	intron_variant		2	246864	8.10163e-06	0	0	0	15652	0	0	0	34304	0	0	0	9998	0	0	0	17960	0	0	0	21332	0	0	0	111202	0	0	0	6026	0	0	2	30390
		2	88879177		T	C	gnomAD Exomes	PASS	NA	c.1764-19A>G		c.1764-19A>G	intron_variant		1	245098	4.08e-06	0	0	0	15452	0	0	0	34222	0	0	0	9982	0	0	0	17796	0	0	0	21216	0	0	1	110156	0	0	0	5996	0	0	0	30278
		2	88879178	rs757433581	T	G	gnomAD Exomes	PASS	NA	c.1764-20A>C		c.1764-20A>C	intron_variant		1	245086	4.0802e-06	0	0	0	15444	0	0	0	34228	0	0	0	9974	0	0	0	17790	0	0	0	21218	0	0	1	110158	0	0	0	5998	0	0	0	30276
		2	88879178	rs757433581	T	C	gnomAD Exomes	PASS	NA	c.1764-20A>G		c.1764-20A>G	intron_variant		1	245086	4.0802e-06	0	0	0	15444	0	0	1	34228	0	0	0	9974	0	0	0	17790	0	0	0	21218	0	0	0	110158	0	0	0	5998	0	0	0	30276
		2	88879185	rs1171420865	G	A	gnomAD Exomes	PASS	NA	c.1764-27C>T		c.1764-27C>T	intron_variant		1	242738	4.11967e-06	0	0	0	15246	0	0	0	34104	0	0	0	9942	0	0	0	17610	0	0	0	20988	0	0	0	108812	0	0	0	5972	0	0	1	30064
		2	88879188	rs1375992762	T	C	gnomAD Exomes	PASS	NA	c.1764-30A>G		c.1764-30A>G	intron_variant		1	239162	4.18127e-06	0	0	0	14920	0	0	0	33856	0	0	0	9880	0	0	1	17344	0	0	0	20768	0	0	0	106696	0	0	0	5904	0	0	0	29794
		2	88879190	rs79609641	G	A	gnomAD Exomes,gnomAD Genomes	PASS	PASS	c.1764-32C>T		c.1764-32C>T	intron_variant		235	270374	0.000869166	0	0	5	23618	0	0	26	34670	0	0	0	10178	0	0	0	18882	0	0	11	24172	0	0	187	122070	0	0	6	6992	0	0	0	29792
		2	88879192	rs745356956	AAC	A	gnomAD Exomes,gnomAD Genomes	PASS	PASS	c.1764-36_1764-35delGT		c.1764-36_1764-35delGT	intron_variant		9	267512	3.36434e-05	0	0	1	23402	0	0	0	34464	0	0	0	10142	0	0	0	18656	0	0	0	23992	0	0	8	120354	0	0	0	6938	0	0	0	29564
		2	88879205	rs1359722090	T	G	gnomAD Exomes	PASS	NA	c.1764-47A>C		c.1764-47A>C	intron_variant		1	225536	4.43388e-06	0	0	0	14072	0	0	1	32622	0	0	0	9728	0	0	0	16308	0	0	0	19572	0	0	0	98852	0	0	0	5658	0	0	0	28724
		2	88879210	rs754178209	G	A	gnomAD Exomes,gnomAD Genomes	PASS	PASS	c.1764-52C>T		c.1764-52C>T	intron_variant		2	253608	7.88619e-06	0	0	2	22552	0	0	0	33108	0	0	0	9966	0	0	0	17576	0	0	0	22670	0	0	0	112504	0	0	0	6718	0	0	0	28514
		2	88882903	rs769961895	C	T	gnomAD Exomes	PASS	NA	c.1763+45G>A		c.1763+45G>A	intron_variant		1	244660	4.0873e-06	0	0	0	16102	0	0	1	33546	0	0	0	9852	0	0	0	18146	0	0	0	20916	0	0	0	111560	0	0	0	5976	0	0	0	28562
		2	88882914	rs775956287	T	C	gnomAD Exomes	PASS	NA	c.1763+34A>G		c.1763+34A>G	intron_variant		1	245422	4.07461e-06	0	0	0	16150	0	0	0	33586	0	0	0	9854	0	0	0	18200	0	0	0	21202	0	0	1	111860	0	0	0	5992	0	0	0	28578
		2	88882921	rs749819675	G	T	gnomAD Exomes	PASS	NA	c.1763+27C>A		c.1763+27C>A	intron_variant		2	247442	8.0827e-06	0	0	0	16144	0	0	0	34046	0	0	0	9962	0	0	0	18292	0	0	0	21230	0	0	2	112250	0	0	0	6040	0	0	0	29478
		2	88882921	rs749819675	G	C	gnomAD Exomes	PASS	NA	c.1763+27C>G		c.1763+27C>G	intron_variant		5	247442	2.02068e-05	0	0	0	16144	0	0	0	34046	0	0	0	9962	0	0	0	18292	0	0	0	21230	0	0	0	112250	0	0	0	6040	0	0	5	29478
		2	88882921	rs749819675	G	A	gnomAD Exomes	PASS	NA	c.1763+27C>T		c.1763+27C>T	intron_variant		1	247442	4.04135e-06	0	0	0	16144	0	0	1	34046	0	0	0	9962	0	0	0	18292	0	0	0	21230	0	0	0	112250	0	0	0	6040	0	0	0	29478
		2	88882925	rs372270336	G	T	gnomAD Exomes,gnomAD Genomes	PASS	PASS	c.1763+23C>A		c.1763+23C>A	intron_variant		3	279850	1.072e-05	0	0	0	24842	0	0	0	35066	0	0	0	10318	0	0	0	19842	0	0	0	24726	0	0	3	127940	0	0	0	7140	0	0	0	29976
		2	88882931	rs767071009	T	C	gnomAD Exomes	PASS	NA	c.1763+17A>G		c.1763+17A>G	intron_variant		2	249736	8.00846e-06	0	0	0	16232	0	0	0	34382	0	0	0	10062	0	0	1	18368	0	0	0	21396	0	0	1	113082	0	0	0	6092	0	0	0	30122
		2	88882935	rs772957216	A	G	gnomAD Exomes	PASS	NA	c.1763+13T>C		c.1763+13T>C	intron_variant		3	250002	1.19999e-05	0	0	0	16238	0	0	0	34414	0	0	0	10060	0	0	0	18372	0	0	0	21408	0	0	0	113122	0	0	0	6092	0	0	3	30296
		2	88882936	rs760079007	T	C	gnomAD Exomes	PASS	NA	c.1763+12A>G		c.1763+12A>G	intron_variant		4	250000	1.6e-05	0	0	0	16234	0	0	0	34410	0	0	0	10058	0	0	3	18366	0	0	0	21414	0	0	1	113140	0	0	0	6094	0	0	0	30284
		2	88882939	rs766008824	G	T	gnomAD Exomes	PASS	NA	c.1763+9C>A		c.1763+9C>A	intron_variant		1	249868	4.00211e-06	0	0	0	16232	0	0	0	34386	0	0	0	10058	0	0	1	18348	0	0	0	21420	0	0	0	113046	0	0	0	6088	0	0	0	30290
		2	88882941	rs1449445268	C	T	gnomAD Exomes	PASS	NA	c.1763+7G>A		c.1763+7G>A	splice_region_variant		1	250498	3.99205e-06	0	0	0	16240	0	0	0	34514	0	0	0	10074	0	0	0	18378	0	0	0	21446	0	0	0	113232	0	0	0	6100	0	0	1	30514
		2	88882942	rs6750998	T	A	gnomAD Exomes,gnomAD Genomes	PASS	PASS	c.1763+6A>T		c.1763+6A>T	splice_region_variant		69196	281640	0.24569	9511	0	3125	24936	169	0	5247	35346	436	0	3842	10350	693	0	3243	19928	262	0	4654	24860	440	0	36891	128568	5389	0	1944	7180	283	0	10250	30472
		2	88882946	rs771626697	AC	A	gnomAD Exomes	PASS	NA	c.1763+1delG		c.1763+1delG	splice_donor_variant		1	250606	3.99033e-06	0	0	0	16248	0	0	0	34524	0	0	0	10072	0	0	0	18384	0	0	0	21466	0	0	1	113266	0	0	0	6102	0	0	0	30544
	Wolcott-Rallison Syndrome	2	88882949	rs754973185	G	A	gnomAD Exomes	PASS	NA	p.Arg588Ter	p.Arg588Ter	c.1762C>T	stop_gained		1	250618	3.99014e-06	0	0	0	16244	0	0	0	34526	0	0	0	10070	0	0	0	18384	0	0	0	21476	0	0	0	113266	0	0	0	6106	0	0	1	30546
	Tauopathy	2	88882955	rs75385605	T	A	gnomAD Exomes,gnomAD Genomes	PASS	PASS	p.Ile586Leu	p.Ile586Leu	c.1756A>T	missense_variant		901	282128	0.00319359	14	0	829	24952	14	0	52	35400	0	0	0	10360	0	0	0	19940	0	0	0	24966	0	0	14	128734	0	0	6	7198	0	0	0	30578
		2	88882957	rs1031732785	T	G	gnomAD Exomes	PASS	NA	p.Tyr585Ser	p.Tyr585Ser	c.1754A>C	missense_variant		1	250806	3.98715e-06	0	0	0	16250	0	0	0	34550	0	0	0	10074	0	0	0	18384	0	0	0	21516	0	0	1	113342	0	0	0	6110	0	0	0	30580
		2	88882960	rs150314450	C	T	gnomAD Exomes,gnomAD Genomes	PASS	PASS	p.Gly584Glu	p.Gly584Glu	c.1751G>A	missense_variant		58	282146	0.000205567	0	0	56	24950	0	0	2	35390	0	0	0	10362	0	0	0	19942	0	0	0	24962	0	0	0	128750	0	0	0	7200	0	0	0	30590
		2	88882962	rs758284517	A	G	gnomAD Exomes	PASS	NA	p.Ser583Ser	c.1749T>C(p.=)	c.1749T>C	synonymous_variant		1	250816	3.98699e-06	0	0	0	16250	0	0	0	34552	0	0	0	10070	0	0	0	18388	0	0	0	21516	0	0	1	113338	0	0	0	6116	0	0	0	30586
		2	88882965	rs776056726	G	GT	gnomAD Exomes	PASS	NA	p.Asn582LysfsTer11	p.Asn582LysfsTer11	c.1745dupA	frameshift_variant		1	250790	3.9874e-06	0	0	0	16250	0	0	0	34554	0	0	0	10074	0	0	0	18390	0	0	0	21504	0	0	1	113328	0	0	0	6112	0	0	0	30578
		2	88882971	rs1385257447	T	A	gnomAD Exomes	PASS	NA	p.Ile580Ile	c.1740A>T(p.=)	c.1740A>T	synonymous_variant		1	250898	3.98568e-06	0	0	0	16250	0	0	0	34554	0	0	0	10076	0	0	0	18388	0	0	0	21542	0	0	1	113386	0	0	0	6116	0	0	0	30586
		2	88882980	rs781244752	C	T	gnomAD Exomes	PASS	NA	p.Trp577Ter	p.Trp577Ter	c.1731G>A	stop_gained		3	250868	1.19585e-05	0	0	0	16250	0	0	0	34562	0	0	0	10074	0	0	0	18386	0	0	0	21538	0	0	3	113354	0	0	0	6116	0	0	0	30588
		2	88882982	rs746152711	A	G	gnomAD Exomes	PASS	NA	p.Trp577Arg	p.Trp577Arg	c.1729T>C	missense_variant		1	250914	3.98543e-06	0	0	0	16250	0	0	0	34576	0	0	0	10074	0	0	0	18392	0	0	0	21540	0	0	1	113370	0	0	0	6118	0	0	0	30594
		2	88882991	rs756141427	C	G	gnomAD Genomes	NA	PASS	p.Asp574His	p.Asp574His	c.1720G>C	missense_variant		1	31382	3.18654e-05	0	0	0	8710	0	0	0	848	0	0	0	290	0	0	0	1556	0	0	0	3470	0	0	1	15420	0	0	0	1088	0	0	0	0
		2	88882991	rs756141427	C	T	gnomAD Exomes	PASS	NA	p.Asp574Asn	p.Asp574Asn	c.1720G>A	missense_variant		2	250908	7.97105e-06	0	0	0	16250	0	0	1	34570	0	0	0	10072	0	0	0	18392	0	0	0	21526	0	0	1	113374	0	0	0	6124	0	0	0	30600
		2	88882992	rs137927384	A	G	gnomAD Exomes,gnomAD Genomes	PASS	PASS	p.Asn573Asn	c.1719T>C(p.=)	c.1719T>C	synonymous_variant		51	282296	0.000180661	0	0	0	24962	0	0	0	35420	0	0	40	10364	0	0	0	19944	0	0	0	25004	0	0	9	128790	0	0	1	7212	0	0	1	30600
		2	88882994	rs749734822	T	G	gnomAD Exomes,gnomAD Genomes	PASS	PASS	p.Asn573His	p.Asn573His	c.1717A>C	missense_variant		3	282300	1.0627e-05	0	0	3	24962	0	0	0	35420	0	0	0	10366	0	0	0	19944	0	0	0	24996	0	0	0	128798	0	0	0	7212	0	0	0	30602
		2	88882997	rs139037041	C	T	gnomAD Exomes	PASS	NA	p.Ala572Thr	p.Ala572Thr	c.1714G>A	missense_variant		1	250886	3.98587e-06	0	0	1	16250	0	0	0	34574	0	0	0	10072	0	0	0	18390	0	0	0	21508	0	0	0	113372	0	0	0	6124	0	0	0	30596
		2	88882998	rs1262820332	T	C	gnomAD Exomes	PASS	NA	p.Glu571Glu	c.1713A>G(p.=)	c.1713A>G	synonymous_variant		1	250918	3.98537e-06	0	0	0	16250	0	0	0	34576	0	0	0	10072	0	0	0	18388	0	0	0	21518	0	0	1	113394	0	0	0	6124	0	0	0	30596
		2	88883001	rs774985393	A	T	gnomAD Exomes	PASS	NA	p.Gly570Gly	c.1710T>A(p.=)	c.1710T>A	synonymous_variant		1	250852	3.98641e-06	0	0	0	16250	0	0	0	34576	0	0	0	10068	0	0	0	18388	0	0	0	21502	0	0	0	113354	0	0	0	6120	0	0	1	30594
		2	88883001	rs774985393	A	C	gnomAD Exomes	PASS	NA	p.Gly570Gly	c.1710T>G(p.=)	c.1710T>G	synonymous_variant		1	250852	3.98641e-06	0	0	1	16250	0	0	0	34576	0	0	0	10068	0	0	0	18388	0	0	0	21502	0	0	0	113354	0	0	0	6120	0	0	0	30594
	Tauopathy	2	88883014	rs55791823	T	A	gnomAD Exomes,gnomAD Genomes	PASS	PASS	p.Asp566Val	p.Asp566Val	c.1697A>T	missense_variant		730	282242	0.00258643	1	0	18	24966	0	0	9	35414	0	0	9	10358	0	0	0	19948	0	0	61	24962	0	0	615	128790	1	0	17	7208	0	0	1	30596
		2	88883014	rs55791823	T	C	gnomAD Exomes	PASS	NA	p.Asp566Gly	p.Asp566Gly	c.1697A>G	missense_variant		7	250846	2.79056e-05	0	0	0	16250	0	0	7	34566	0	0	0	10068	0	0	0	18390	0	0	0	21488	0	0	0	113368	0	0	0	6120	0	0	0	30596
		2	88883015	rs772689343	C	T	gnomAD Exomes	PASS	NA	p.Asp566Asn	p.Asp566Asn	c.1696G>A	missense_variant		1	250848	3.98648e-06	0	0	0	16250	0	0	0	34566	0	0	0	10070	0	0	0	18390	0	0	0	21488	0	0	0	113368	0	0	0	6120	0	0	1	30596
		2	88883016	rs760405033	A	G	gnomAD Exomes	PASS	NA	p.Tyr565Tyr	c.1695T>C(p.=)	c.1695T>C	synonymous_variant		1	250872	3.9861e-06	0	0	0	16250	0	0	0	34566	0	0	0	10070	0	0	0	18390	0	0	0	21490	0	0	1	113388	0	0	0	6122	0	0	0	30596
		2	88883017	rs1176222628	T	C	gnomAD Exomes	PASS	NA	p.Tyr565Cys	p.Tyr565Cys	c.1694A>G	missense_variant		1	250866	3.98619e-06	0	0	0	16250	0	0	0	34570	0	0	0	10070	0	0	1	18388	0	0	0	21486	0	0	0	113388	0	0	0	6122	0	0	0	30592
		2	88883018	rs765922890	A	G	gnomAD Exomes	PASS	NA	p.Tyr565His	p.Tyr565His	c.1693T>C	missense_variant		1	250862	3.98626e-06	0	0	0	16250	0	0	0	34570	0	0	0	10068	0	0	1	18388	0	0	0	21488	0	0	0	113384	0	0	0	6122	0	0	0	30592
		2	88883023	rs776297256	T	G	gnomAD Exomes	PASS	NA	p.Asn563Thr	p.Asn563Thr	c.1688A>C	missense_variant		1	250846	3.98651e-06	0	0	0	16250	0	0	1	34574	0	0	0	10066	0	0	0	18388	0	0	0	21476	0	0	0	113368	0	0	0	6124	0	0	0	30600
		2	88883024	rs759175402	T	C	gnomAD Exomes	PASS	NA	p.Asn563Asp	p.Asn563Asp	c.1687A>G	missense_variant		1	250862	3.98626e-06	0	0	0	16250	0	0	0	34576	0	0	0	10070	0	0	0	18388	0	0	0	21476	0	0	1	113370	0	0	0	6124	0	0	0	30608
		2	88883029	rs765262030	G	A	gnomAD Exomes	PASS	NA	p.Thr561Ile	p.Thr561Ile	c.1682C>T	missense_variant		1	250818	3.98695e-06	0	0	0	16250	0	0	0	34572	0	0	0	10066	0	0	0	18386	0	0	0	21468	0	0	0	113358	0	0	0	6114	0	0	1	30604
		2	88883030	rs752723076	T	A	gnomAD Exomes	PASS	NA	p.Thr561Ser	p.Thr561Ser	c.1681A>T	missense_variant		2	250842	7.97315e-06	0	0	0	16250	0	0	2	34574	0	0	0	10062	0	0	0	18386	0	0	0	21470	0	0	0	113376	0	0	0	6118	0	0	0	30606
		2	88883054	rs758108455	T	C	gnomAD Exomes	PASS	NA	p.Lys553Glu	p.Lys553Glu	c.1657A>G	missense_variant		1	250742	3.98816e-06	0	0	0	16250	0	0	0	34582	0	0	0	10062	0	0	0	18386	0	0	0	21370	0	0	1	113374	0	0	0	6114	0	0	0	30604
		2	88883055	rs763975741	C	T	gnomAD Exomes	PASS	NA	p.Arg552Arg	c.1656G>A(p.=)	c.1656G>A	synonymous_variant		1	250700	3.98883e-06	0	0	0	16250	0	0	0	34568	0	0	0	10062	0	0	0	18384	0	0	0	21360	0	0	1	113360	0	0	0	6112	0	0	0	30604
		2	88883058	rs1443211137	T	C	gnomAD Exomes	PASS	NA	c.1653A>G	c.1653A>G(p.=)	c.1653A>G	splice_region_variant		4	250692	1.59558e-05	0	0	0	16250	0	0	0	34570	0	0	0	10062	0	0	0	18384	0	0	0	21358	0	0	4	113352	0	0	0	6112	0	0	0	30604
		2	88883064	rs750573955	A	C	gnomAD Exomes	PASS	NA	c.1651-4T>G		c.1651-4T>G	splice_region_variant		1	250552	3.99119e-06	0	0	0	16244	0	0	0	34560	0	0	0	10062	0	0	0	18376	0	0	0	21260	0	0	0	113336	0	0	0	6110	0	0	1	30604
		2	88883064	rs750573955	A	G	gnomAD Exomes,gnomAD Genomes	PASS	PASS	c.1651-4T>C		c.1651-4T>C	splice_region_variant		19	281938	6.73907e-05	0	0	0	24958	0	0	0	35408	0	0	0	10352	0	0	19	19930	0	0	0	24736	0	0	0	128752	0	0	0	7198	0	0	0	30604
		2	88883071	rs756339598	G	A	gnomAD Exomes	PASS	NA	c.1651-11C>T		c.1651-11C>T	intron_variant		2	250390	7.98754e-06	0	0	0	16242	0	0	0	34548	0	0	0	10066	0	0	1	18376	0	0	0	21156	0	0	1	113300	0	0	0	6108	0	0	0	30594
		2	88883081	rs190858420	A	T	gnomAD Exomes,gnomAD Genomes	PASS	PASS	c.1651-21T>A		c.1651-21T>A	intron_variant		1065	281618	0.00378172	12	0	5	24944	0	0	41	35384	0	0	173	10354	2	0	1	19934	0	0	5	24508	0	0	306	128714	1	0	30	7188	0	0	504	30592
		2	88883083	rs753907131	C	T	gnomAD Exomes	PASS	NA	c.1651-23G>A		c.1651-23G>A	intron_variant		1	250120	3.99808e-06	0	0	0	16228	0	0	0	34540	0	0	0	10064	0	0	0	18368	0	0	0	20950	0	0	1	113274	0	0	0	6100	0	0	0	30596
		2	88883085	rs747471936	C	CT	gnomAD Exomes,gnomAD Genomes	PASS	PASS	c.1651-26dupA		c.1651-26dupA	intron_variant		7	281438	2.48723e-05	0	0	0	24926	0	0	7	35370	0	0	0	10352	0	0	0	19928	0	0	0	24388	0	0	0	128698	0	0	0	7184	0	0	0	30592
		2	88883088	rs755089029	C	A	gnomAD Exomes	PASS	NA	c.1651-28G>T		c.1651-28G>T	intron_variant		6	249930	2.40067e-05	0	0	0	16210	0	0	0	34522	0	0	0	10060	0	0	0	18374	0	0	0	20838	0	0	4	113240	0	0	2	6096	0	0	0	30590
		2	88883092	rs574706105	T	C	gnomAD Exomes	PASS	NA	c.1651-32A>G		c.1651-32A>G	intron_variant		7	249632	2.80413e-05	0	0	0	16194	0	0	0	34490	0	0	0	10060	0	0	7	18358	0	0	0	20736	0	0	0	113182	0	0	0	6088	0	0	0	30524
		2	88883094	rs780738607	C	CA	gnomAD Exomes	PASS	NA	c.1651-35dupT		c.1651-35dupT	intron_variant		18	249202	7.22306e-05	0	0	0	16182	0	0	2	34418	0	0	1	10056	0	0	0	18358	0	0	2	20668	0	0	13	113052	0	0	0	6084	0	0	0	30384
		2	88883094	rs780738607	CA	C	gnomAD Genomes	NA	PASS	c.1651-35delT		c.1651-35delT	intron_variant		1	31358	3.18898e-05	0	0	0	8698	0	0	0	846	0	0	0	290	0	0	1	1558	0	0	0	3470	0	0	0	15408	0	0	0	1088	0	0	0	0
		2	88883097	rs748711595	A	G	gnomAD Exomes	PASS	NA	c.1651-37T>C		c.1651-37T>C	intron_variant		2	249036	8.03097e-06	0	0	0	16180	0	0	0	34412	0	0	0	10060	0	0	0	18356	0	0	1	20598	0	0	1	112998	0	0	0	6076	0	0	0	30356
		2	88883098	rs776886561	GCTGAA	G	gnomAD Exomes,gnomAD Genomes	PASS	PASS	c.1651-43_1651-39delTTCAG		c.1651-43_1651-39delTTCAG	intron_variant		50	280228	0.000178426	0	0	3	24878	0	0	1	35250	0	0	0	10344	0	0	43	19904	0	0	0	23984	0	0	0	128378	0	0	3	7156	0	0	0	30334
		2	88883099	rs1178919041	C	CCTG	gnomAD Exomes	PASS	NA	c.1651-40_1651-39insCAG		c.1651-40_1651-39insCAG	intron_variant		1	248770	4.01978e-06	0	0	0	16170	0	0	0	34358	0	0	0	10052	0	0	0	18338	0	0	0	20522	0	0	0	112944	0	0	0	6072	0	0	1	30314
		2	88883104	rs887681290	C	A	gnomAD Exomes	PASS	NA	c.1651-44G>T		c.1651-44G>T	intron_variant		1	246372	4.0589e-06	0	0	1	16070	0	0	0	34020	0	0	0	9986	0	0	0	18196	0	0	0	20170	0	0	0	112286	0	0	0	6032	0	0	0	29612
		2	88883113	rs972777191	G	C	gnomAD Genomes	NA	PASS	c.1651-53C>G		c.1651-53C>G	intron_variant		1	31390	3.18573e-05	0	0	1	8712	0	0	0	848	0	0	0	290	0	0	0	1558	0	0	0	3472	0	0	0	15422	0	0	0	1088	0	0	0	0
		2	88883119	rs535673886	A	G	gnomAD Genomes	NA	PASS	c.1651-59T>C		c.1651-59T>C	intron_variant		1	31398	3.18492e-05	0	0	0	8714	0	0	0	846	0	0	0	290	0	0	1	1560	0	0	0	3474	0	0	0	15426	0	0	0	1088	0	0	0	0
		2	88885288	rs941640336	CTG	C	gnomAD Genomes	NA	PASS	c.1650+69_1650+70delCA		c.1650+69_1650+70delCA	intron_variant		2	31402	6.36902e-05	0	0	0	8716	0	0	0	848	0	0	0	290	0	0	2	1558	0	0	0	3474	0	0	0	15428	0	0	0	1088	0	0	0	0
		2	88885289	rs1038605495	T	A	gnomAD Genomes	NA	PASS	c.1650+70A>T		c.1650+70A>T	intron_variant		1	31398	3.18492e-05	0	0	0	8714	0	0	0	848	0	0	0	290	0	0	0	1558	0	0	0	3476	0	0	1	15424	0	0	0	1088	0	0	0	0
		2	88885305	rs1370865141	G	A	gnomAD Genomes	NA	PASS	c.1650+54C>T		c.1650+54C>T	intron_variant		1	31404	3.18431e-05	0	0	0	8712	0	0	0	848	0	0	0	290	0	0	0	1560	0	0	0	3476	0	0	1	15430	0	0	0	1088	0	0	0	0
		2	88885309	rs1474790286	A	C	gnomAD Exomes	PASS	NA	c.1650+50T>G		c.1650+50T>G	intron_variant		1	232470	4.30163e-06	0	0	0	15920	0	0	0	33422	0	0	0	8554	0	0	0	17920	0	0	0	20198	0	0	1	104362	0	0	0	5714	0	0	0	26380
		2	88885310	rs1170766579	T	C	gnomAD Exomes,gnomAD Genomes	PASS	PASS	c.1650+49A>G		c.1650+49A>G	intron_variant		2	264598	7.55864e-06	0	0	0	24634	0	0	0	34292	0	0	0	8890	0	0	0	19500	0	0	0	23742	0	0	2	120102	0	0	0	6810	0	0	0	26628
		2	88885310	rs1170766579	TAGG	T	gnomAD Exomes	PASS	NA	c.1650+46_1650+48delCCT		c.1650+46_1650+48delCCT	intron_variant		37	233230	0.000158642	0	0	0	15930	0	0	21	33446	0	0	0	8600	0	0	0	17946	0	0	0	20268	0	0	14	104690	0	0	2	5722	0	0	0	26628
		2	88885317	rs1418849926	T	C	gnomAD Exomes	PASS	NA	c.1650+42A>G		c.1650+42A>G	intron_variant		1	236992	4.21955e-06	0	0	1	16016	0	0	0	33758	0	0	0	8984	0	0	0	18010	0	0	0	20518	0	0	0	106312	0	0	0	5816	0	0	0	27578
		2	88885318	rs772283654	G	A	gnomAD Exomes	PASS	NA	c.1650+41C>T		c.1650+41C>T	intron_variant		4	239870	1.66757e-05	0	0	0	16124	0	0	4	33942	0	0	0	9178	0	0	0	18118	0	0	0	20706	0	0	0	107738	0	0	0	5858	0	0	0	28206
		2	88885319	rs778205834	G	C	gnomAD Exomes,gnomAD Genomes	PASS	PASS	c.1650+40C>G		c.1650+40C>G	intron_variant		4	271960	1.4708e-05	0	0	4	24848	0	0	0	34850	0	0	0	9542	0	0	0	19688	0	0	0	24206	0	0	0	123498	0	0	0	6958	0	0	0	28370
		2	88885320	rs746603538	G	T	gnomAD Exomes	PASS	NA	c.1650+39C>A		c.1650+39C>A	intron_variant		1	241300	4.14422e-06	0	0	0	16156	0	0	0	34034	0	0	0	9318	0	0	0	18130	0	0	0	20768	0	0	1	108490	0	0	0	5882	0	0	0	28522
		2	88885326	rs770696302	G	A	gnomAD Exomes	PASS	NA	c.1650+33C>T		c.1650+33C>T	intron_variant		2	244300	8.18666e-06	0	0	0	16188	0	0	0	34186	0	0	0	9530	0	0	0	18192	0	0	0	21036	0	0	0	109938	0	0	0	5958	0	0	2	29272
		2	88885331	rs776494331	C	T	gnomAD Exomes	PASS	NA	c.1650+28G>A		c.1650+28G>A	intron_variant		1	246036	4.06445e-06	0	0	0	16226	0	0	1	34296	0	0	0	9620	0	0	0	18240	0	0	0	21188	0	0	0	110830	0	0	0	6004	0	0	0	29632
		2	88885333	rs369640508	A	T	gnomAD Exomes,gnomAD Genomes	PASS	PASS	c.1650+26T>A		c.1650+26T>A	intron_variant		5	278524	1.79518e-05	0	0	1	24954	0	0	0	35198	0	0	0	10014	0	0	0	19828	0	0	0	24752	0	0	4	126766	0	0	0	7112	0	0	0	29900
		2	88885335	rs751638558	A	G	gnomAD Exomes	PASS	NA	c.1650+24T>C		c.1650+24T>C	intron_variant		2	247698	8.07435e-06	0	0	0	16242	0	0	0	34390	0	0	0	9764	0	0	0	18274	0	0	0	21310	0	0	2	111644	0	0	0	6034	0	0	0	30040
		2	88885339	rs775247141	T	A	gnomAD Exomes	PASS	NA	c.1650+20A>T		c.1650+20A>T	intron_variant		1	248562	4.02314e-06	0	0	1	16244	0	0	0	34434	0	0	0	9860	0	0	0	18286	0	0	0	21376	0	0	0	112120	0	0	0	6056	0	0	0	30186
		2	88885341	rs762982470	A	G	gnomAD Exomes	PASS	NA	c.1650+18T>C		c.1650+18T>C	intron_variant		1	248932	4.01716e-06	0	0	0	16248	0	0	0	34470	0	0	0	9890	0	0	1	18302	0	0	0	21412	0	0	0	112286	0	0	0	6064	0	0	0	30260
		2	88885343	rs540479895	C	CATT	gnomAD Exomes,gnomAD Genomes	PASS	PASS	c.1650+15_1650+16insAAT		c.1650+15_1650+16insAAT	intron_variant		6	280386	2.13991e-05	0	0	6	24962	0	0	0	35306	0	0	0	10194	0	0	0	19858	0	0	0	24918	0	0	0	127722	0	0	0	7160	0	0	0	30266
		2	88885343	rs540479895	C	T	gnomAD Exomes	PASS	NA	c.1650+16G>A		c.1650+16G>A	intron_variant		1	248990	4.01623e-06	0	0	0	16248	0	0	0	34458	0	0	0	9904	0	0	0	18302	0	0	0	21444	0	0	1	112296	0	0	0	6072	0	0	0	30266
		2	88885347	rs763735070	C	A	gnomAD Exomes	PASS	NA	c.1650+12G>T		c.1650+12G>T	intron_variant		1	249670	4.00529e-06	0	0	0	16250	0	0	0	34500	0	0	0	9966	0	0	0	18318	0	0	0	21512	0	0	1	112620	0	0	0	6092	0	0	0	30412
		2	88885348	rs751351610	A	G	gnomAD Exomes	PASS	NA	c.1650+11T>C		c.1650+11T>C	intron_variant		2	249970	8.00096e-06	0	0	2	16252	0	0	0	34514	0	0	0	9980	0	0	0	18324	0	0	0	21526	0	0	0	112822	0	0	0	6088	0	0	0	30464
		2	88885350	rs1307640164	G	A	gnomAD Exomes	PASS	NA	c.1650+9C>T		c.1650+9C>T	intron_variant		1	250018	3.99971e-06	0	0	0	16254	0	0	0	34512	0	0	0	9994	0	0	0	18334	0	0	0	21512	0	0	0	112846	0	0	0	6092	0	0	1	30474
		2	88885358	rs1205989324	C	G	gnomAD Exomes	PASS	NA	c.1650+1G>C		c.1650+1G>C	splice_donor_variant		1	250414	3.99339e-06	0	0	0	16256	0	0	0	34546	0	0	0	10014	0	0	0	18342	0	0	1	21536	0	0	0	113082	0	0	0	6104	0	0	0	30534
		2	88885359	rs1254187256	C	G	gnomAD Exomes	PASS	NA	p.Arg550Ser	p.Arg550Ser	c.1650G>C	missense_variant		1	250482	3.9923e-06	0	0	0	16256	0	0	0	34552	0	0	0	10028	0	0	0	18340	0	0	0	21556	0	0	1	113112	0	0	0	6096	0	0	0	30542
		2	88885360	rs761661210	C	T	gnomAD Exomes	PASS	NA	p.Arg550Lys	p.Arg550Lys	c.1649G>A	missense_variant		1	250560	3.99106e-06	0	0	0	16254	0	0	0	34560	0	0	0	10030	0	0	0	18344	0	0	0	21552	0	0	1	113154	0	0	0	6102	0	0	0	30564
		2	88885364	rs766554136	G	C	gnomAD Exomes	PASS	NA	p.His549Asp	p.His549Asp	c.1645C>G	missense_variant		1	250744	3.98813e-06	0	0	0	16256	0	0	1	34566	0	0	0	10052	0	0	0	18358	0	0	0	21570	0	0	0	113250	0	0	0	6106	0	0	0	30586
		2	88885364	rs766554136	G	A	gnomAD Exomes	PASS	NA	p.His549Tyr	p.His549Tyr	c.1645C>T	missense_variant		3	250744	1.19644e-05	0	0	0	16256	0	0	0	34566	0	0	0	10052	0	0	0	18358	0	0	0	21570	0	0	3	113250	0	0	0	6106	0	0	0	30586
		2	88885366	rs755000762	G	A	gnomAD Exomes	PASS	NA	p.Pro548Leu	p.Pro548Leu	c.1643C>T	missense_variant		2	250748	7.97614e-06	0	0	0	16256	0	0	0	34564	0	0	0	10044	0	0	0	18356	0	0	0	21576	0	0	0	113266	0	0	0	6106	0	0	2	30580
		2	88885368	rs779080859	A	T	gnomAD Exomes	PASS	NA	p.His547Gln	p.His547Gln	c.1641T>A	missense_variant		4	250848	1.59459e-05	0	0	0	16254	0	0	0	34570	0	0	0	10042	0	0	0	18360	0	0	0	21596	0	0	0	113330	0	0	0	6106	0	0	4	30590
		2	88885370	rs894772982	G	A	gnomAD Exomes	PASS	NA	p.His547Tyr	p.His547Tyr	c.1639C>T	missense_variant		2	250888	7.97168e-06	0	0	0	16254	0	0	1	34568	0	0	0	10054	0	0	0	18366	0	0	0	21600	0	0	1	113352	0	0	0	6106	0	0	0	30588
		2	88885382	rs753078059	G	A	gnomAD Exomes	PASS	NA	p.Leu543Phe	p.Leu543Phe	c.1627C>T	missense_variant		4	251036	1.5934e-05	0	0	0	16256	0	0	0	34578	0	0	0	10066	0	0	0	18372	0	0	0	21618	0	0	0	113426	0	0	0	6118	0	0	4	30602
		2	88885385	rs1429259695	T	C	gnomAD Exomes	PASS	NA	p.Arg542Gly	p.Arg542Gly	c.1624A>G	missense_variant		1	251112	3.98229e-06	0	0	1	16256	0	0	0	34582	0	0	0	10068	0	0	0	18376	0	0	0	21622	0	0	0	113484	0	0	0	6120	0	0	0	30604
		2	88885387	rs758957898	C	T	gnomAD Exomes,gnomAD Genomes	PASS	PASS	p.Arg541His	p.Arg541His	c.1622G>A	missense_variant		4	282416	1.41635e-05	0	0	1	24964	0	0	0	35424	0	0	0	10356	0	0	0	19932	0	0	0	25092	0	0	3	128844	0	0	0	7204	0	0	0	30600
		2	88885388	rs1034289372	G	A	gnomAD Exomes,gnomAD Genomes	PASS	PASS	p.Arg541Cys	p.Arg541Cys	c.1621C>T	missense_variant		2	282494	7.0798e-06	0	0	1	24968	0	0	0	35428	0	0	0	10360	0	0	1	19932	0	0	0	25094	0	0	0	128904	0	0	0	7204	0	0	0	30604
		2	88885394		T	A	gnomAD Exomes	PASS	NA	p.Ile539Phe	p.Ile539Phe	c.1615A>T	missense_variant		1	251168	3.9814e-06	0	0	0	16256	0	0	0	34588	0	0	0	10072	0	0	0	18376	0	0	0	21622	0	0	1	113524	0	0	0	6122	0	0	0	30608
		2	88885398	rs186435400	C	T	gnomAD Exomes,gnomAD Genomes	PASS	PASS	p.Thr537Thr	c.1611G>A(p.=)	c.1611G>A	synonymous_variant		46	282568	0.000162793	0	0	2	24968	0	0	30	35436	0	0	0	10362	0	0	0	19934	0	0	0	25106	0	0	12	128948	0	0	2	7206	0	0	0	30608
		2	88885398	rs186435400	CGTT	C	gnomAD Exomes	PASS	NA	p.Thr537del	p.Thr537del	c.1608_1610delAAC	inframe_deletion		1	251188	3.98108e-06	0	0	1	16256	0	0	0	34588	0	0	0	10072	0	0	0	18376	0	0	0	21630	0	0	0	113536	0	0	0	6122	0	0	0	30608
		2	88885399	rs1434600602	G	A	gnomAD Exomes	PASS	NA	p.Thr537Met	p.Thr537Met	c.1610C>T	missense_variant		1	251200	3.98089e-06	0	0	0	16256	0	0	0	34588	0	0	0	10072	0	0	0	18374	0	0	0	21634	0	0	1	113546	0	0	0	6120	0	0	0	30610
		2	88885401	rs1313895621	T	C	gnomAD Exomes	PASS	NA	p.Thr536Thr	c.1608A>G(p.=)	c.1608A>G	synonymous_variant		1	251230	3.98042e-06	0	0	0	16256	0	0	1	34590	0	0	0	10074	0	0	0	18376	0	0	0	21638	0	0	0	113564	0	0	0	6122	0	0	0	30610
		2	88885406	rs778201509	C	T	gnomAD Exomes	PASS	NA	p.Ala535Thr	p.Ala535Thr	c.1603G>A	missense_variant		1	251204	3.98083e-06	0	0	0	16256	0	0	0	34588	0	0	0	10066	0	0	1	18376	0	0	0	21630	0	0	0	113554	0	0	0	6122	0	0	0	30612
		2	88885407	rs1398538548	T	C	gnomAD Exomes	PASS	NA	p.Ile534Met	p.Ile534Met	c.1602A>G	missense_variant		1	251200	3.98089e-06	0	0	0	16256	0	0	0	34590	0	0	0	10072	0	0	1	18378	0	0	0	21636	0	0	0	113536	0	0	0	6120	0	0	0	30612
		2	88885408	rs747376208	A	G	gnomAD Exomes,gnomAD Genomes	PASS	PASS	p.Ile534Thr	p.Ile534Thr	c.1601T>C	missense_variant		17	282630	6.01493e-05	0	0	0	24964	0	0	0	35436	0	0	0	10362	0	0	17	19930	0	0	0	25114	0	0	0	129002	0	0	0	7210	0	0	0	30612
		2	88885416	rs1362147404	A	G	gnomAD Exomes	PASS	NA	p.Phe531Phe	c.1593T>C(p.=)	c.1593T>C	synonymous_variant		1	251242	3.98023e-06	0	0	1	16256	0	0	0	34586	0	0	0	10072	0	0	0	18382	0	0	0	21638	0	0	0	113568	0	0	0	6126	0	0	0	30614
		2	88885426	rs200171164	G	A	gnomAD Exomes,gnomAD Genomes	PASS	PASS	p.Thr528Met	p.Thr528Met	c.1583C>T	missense_variant		2	282594	7.07729e-06	0	0	2	24960	0	0	0	35434	0	0	0	10362	0	0	0	19936	0	0	0	25114	0	0	0	128960	0	0	0	7214	0	0	0	30614
		2	88885428	rs1298503837	T	G	gnomAD Genomes	NA	PASS	p.Ala527Ala	c.1581A>C(p.=)	c.1581A>C	synonymous_variant		1	31392	3.18552e-05	0	0	0	8712	0	0	0	848	0	0	0	290	0	0	1	1558	0	0	0	3474	0	0	0	15422	0	0	0	1088	0	0	0	0
		2	88885430	rs763113675	C	CA	gnomAD Exomes	PASS	NA	p.Ala527CysfsTer30	p.Ala527CysfsTer30	c.1578dupT	frameshift_variant		1	251224	3.98051e-06	0	0	0	16256	0	0	0	34586	0	0	0	10072	0	0	0	18378	0	0	0	21646	0	0	1	113548	0	0	0	6124	0	0	0	30614
		2	88885436	rs1223196466	T	C	gnomAD Genomes	NA	PASS	p.Ile525Val	p.Ile525Val	c.1573A>G	missense_variant		1	31406	3.1841e-05	0	0	0	8712	0	0	0	848	0	0	0	290	0	0	1	1560	0	0	0	3476	0	0	0	15432	0	0	0	1088	0	0	0	0
		2	88885440	rs780972290	T	G	gnomAD Exomes	PASS	NA	p.Lys523Asn	p.Lys523Asn	c.1569A>C	missense_variant		1	251240	3.98026e-06	0	0	0	16256	0	0	0	34588	0	0	0	10072	0	0	0	18378	0	0	0	21646	0	0	1	113560	0	0	0	6124	0	0	0	30616
		2	88885454	rs1282347047	A	C	gnomAD Exomes	PASS	NA	p.Leu519Val	p.Leu519Val	c.1555T>G	missense_variant		1	251226	3.98048e-06	0	0	0	16256	0	0	0	34590	0	0	0	10072	0	0	0	18388	0	0	0	21646	0	0	0	113532	0	0	0	6128	0	0	1	30614
		2	88885460	rs1487226765	G	T	gnomAD Exomes	PASS	NA	p.Leu517Ile	p.Leu517Ile	c.1549C>A	missense_variant		1	251218	3.98061e-06	0	0	0	16256	0	0	0	34588	0	0	0	10078	0	0	0	18388	0	0	0	21646	0	0	1	113518	0	0	0	6130	0	0	0	30614
		2	88885463	rs769150243	C	G	gnomAD Exomes	PASS	NA	p.Val516Leu	p.Val516Leu	c.1546G>C	missense_variant		2	251224	7.96102e-06	0	0	0	16256	0	0	0	34590	0	0	0	10072	0	0	1	18388	0	0	0	21646	0	0	1	113528	0	0	0	6130	0	0	0	30614
		2	88885468	rs1278900422	T	A	gnomAD Genomes	NA	PASS	p.Asp514Val	p.Asp514Val	c.1541A>T	missense_variant		1	31394	3.18532e-05	0	0	1	8710	0	0	0	846	0	0	0	290	0	0	0	1556	0	0	0	3476	0	0	0	15430	0	0	0	1086	0	0	0	0
		2	88885470	rs55716350	C	T	gnomAD Exomes,gnomAD Genomes	PASS	PASS	p.Lys513Lys	c.1539G>A(p.=)	c.1539G>A	synonymous_variant		462	282594	0.00163485	5	0	0	24960	0	0	1	35436	0	0	0	10360	0	0	441	19948	5	0	0	25120	0	0	5	128944	0	0	6	7212	0	0	9	30614
		2	88885476	rs1486279252	G	A	gnomAD Exomes	PASS	NA	p.Arg511Arg	c.1533C>T(p.=)	c.1533C>T	synonymous_variant		1	251220	3.98057e-06	0	0	0	16256	0	0	0	34592	0	0	0	10072	0	0	0	18390	0	0	0	21646	0	0	1	113520	0	0	0	6130	0	0	0	30614
		2	88885477	rs1188393423	C	T	gnomAD Exomes	PASS	NA	p.Arg511His	p.Arg511His	c.1532G>A	missense_variant		3	251192	1.19431e-05	0	0	0	16254	0	0	0	34590	0	0	0	10072	0	0	0	18388	0	0	0	21646	0	0	0	113498	0	0	0	6130	0	0	3	30614
		2	88885484	rs762424772	T	A	gnomAD Exomes	PASS	NA	p.Asn509Tyr	p.Asn509Tyr	c.1525A>T	missense_variant		1	251242	3.98023e-06	0	0	0	16254	0	0	0	34592	0	0	0	10076	0	0	0	18388	0	0	0	21646	0	0	0	113544	0	0	0	6128	0	0	1	30614
		2	88885485	rs766435829	CTTG	C	gnomAD Exomes	PASS	NA	p.Asn507del	p.Asn507del	c.1521_1523delCAA	inframe_deletion		1	251210	3.98073e-06	0	0	0	16254	0	0	0	34592	0	0	0	10070	0	0	0	18390	0	0	0	21646	0	0	1	113516	0	0	0	6128	0	0	0	30614
	Tauopathy	2	88885505	rs141901506	C	T	gnomAD Exomes,gnomAD Genomes	PASS	PASS	p.Asp502Asn	p.Asp502Asn	c.1504G>A	missense_variant		107	282592	0.000378638	0	0	4	24970	0	0	1	35436	0	0	0	10364	0	0	0	19950	0	0	11	25116	0	0	89	128928	0	0	2	7214	0	0	0	30614
		2	88885506	rs761573254	G	A	gnomAD Exomes,gnomAD Genomes	PASS	PASS	p.Leu501Leu	c.1503C>T(p.=)	c.1503C>T	synonymous_variant		3	282598	1.06158e-05	0	0	0	24966	0	0	0	35438	0	0	0	10368	0	0	2	19950	0	0	0	25120	0	0	0	128928	0	0	0	7214	0	0	1	30614
		2	88885507	rs564017955	A	G	gnomAD Exomes	PASS	NA	p.Leu501Pro	p.Leu501Pro	c.1502T>C	missense_variant		1	251206	3.9808e-06	0	0	0	16256	0	0	0	34590	0	0	0	10074	0	0	0	18390	0	0	0	21648	0	0	0	113510	0	0	0	6124	0	0	1	30614
		2	88885512	rs754018614	T	G	gnomAD Exomes	PASS	NA	p.Arg499Ser	p.Arg499Ser	c.1497A>C	missense_variant		1	251228	3.98045e-06	0	0	0	16256	0	0	0	34590	0	0	0	10076	0	0	0	18390	0	0	0	21646	0	0	1	113530	0	0	0	6126	0	0	0	30614
		2	88885517	rs1432389199	C	T	gnomAD Exomes	PASS	NA	p.Val498Ile	p.Val498Ile	c.1492G>A	missense_variant		1	251228	3.98045e-06	0	0	0	16256	0	0	0	34592	0	0	0	10074	0	0	0	18390	0	0	0	21648	0	0	1	113528	0	0	0	6126	0	0	0	30614
		2	88885521	rs759758335	A	T	gnomAD Exomes	PASS	NA	p.Ile496Ile	c.1488T>A(p.=)	c.1488T>A	synonymous_variant		1	251216	3.98064e-06	0	0	0	16256	0	0	0	34590	0	0	0	10072	0	0	0	18390	0	0	0	21648	0	0	1	113524	0	0	0	6122	0	0	0	30614
		2	88885526	rs765173142	G	T	gnomAD Exomes	PASS	NA	p.Gln495Lys	p.Gln495Lys	c.1483C>A	missense_variant		4	251200	1.59236e-05	0	0	0	16256	0	0	0	34590	0	0	0	10070	0	0	0	18390	0	0	0	21646	0	0	4	113512	0	0	0	6124	0	0	0	30612
		2	88885527	rs912201439	T	C	gnomAD Exomes	PASS	NA	p.Thr494Thr	c.1482A>G(p.=)	c.1482A>G	synonymous_variant		1	251228	3.98045e-06	0	0	0	16254	0	0	0	34590	0	0	0	10072	0	0	0	18390	0	0	0	21646	0	0	0	113538	0	0	1	6124	0	0	0	30614
		2	88885528	rs965316271	G	A	gnomAD Exomes	PASS	NA	p.Thr494Ile	p.Thr494Ile	c.1481C>T	missense_variant		1	251216	3.98064e-06	0	0	0	16254	0	0	0	34590	0	0	0	10072	0	0	0	18390	0	0	0	21646	0	0	1	113526	0	0	0	6124	0	0	0	30614
		2	88885534	rs377071401	C	T	gnomAD Exomes	PASS	NA	p.Arg492Gln	p.Arg492Gln	c.1475G>A	missense_variant		1	251188	3.98108e-06	0	0	0	16256	0	0	0	34590	0	0	0	10072	0	0	0	18388	0	0	0	21642	0	0	1	113504	0	0	0	6122	0	0	0	30614
		2	88885542	rs1451904764	C	T	gnomAD Genomes	NA	PASS	p.Arg489Arg	c.1467G>A(p.=)	c.1467G>A	synonymous_variant		1	31398	3.18492e-05	0	0	0	8714	0	0	0	848	0	0	0	290	0	0	0	1558	0	0	0	3476	0	0	1	15424	0	0	0	1088	0	0	0	0
		2	88885543	rs758476728	C	T	gnomAD Exomes	PASS	NA	p.Arg489Lys	p.Arg489Lys	c.1466G>A	missense_variant		1	251210	3.98073e-06	0	0	0	16254	0	0	0	34590	0	0	0	10072	0	0	0	18388	0	0	0	21642	0	0	1	113526	0	0	0	6124	0	0	0	30614
		2	88885547	rs1223494806	C	T	gnomAD Genomes	NA	PASS	p.Glu488Lys	p.Glu488Lys	c.1462G>A	missense_variant		1	31384	3.18634e-05	0	0	1	8702	0	0	0	846	0	0	0	290	0	0	0	1558	0	0	0	3474	0	0	0	15426	0	0	0	1088	0	0	0	0
		2	88885548	rs1266593763	C	T	gnomAD Genomes	NA	PASS	p.Arg487Arg	c.1461G>A(p.=)	c.1461G>A	synonymous_variant		1	31400	3.18471e-05	0	0	1	8716	0	0	0	846	0	0	0	290	0	0	0	1558	0	0	0	3474	0	0	0	15428	0	0	0	1088	0	0	0	0
		2	88885556	rs1223004994	A	C	gnomAD Exomes	PASS	NA	p.Tyr485Asp	p.Tyr485Asp	c.1453T>G	missense_variant		1	251152	3.98165e-06	0	0	0	16256	0	0	0	34580	0	0	0	10068	0	0	0	18382	0	0	1	21642	0	0	0	113490	0	0	0	6120	0	0	0	30614
		2	88885559	rs1284650063	A	G	gnomAD Exomes,gnomAD Genomes	PASS	PASS	p.Tyr484His	p.Tyr484His	c.1450T>C	missense_variant		2	282536	7.07874e-06	0	0	2	24972	0	0	0	35416	0	0	0	10358	0	0	0	19940	0	0	0	25120	0	0	0	128918	0	0	0	7204	0	0	0	30608
		2	88885561	rs764632909	G	T	gnomAD Exomes	PASS	NA	p.Pro483Gln	p.Pro483Gln	c.1448C>A	missense_variant		3	251088	1.1948e-05	0	0	0	16256	0	0	0	34570	0	0	0	10066	0	0	0	18376	0	0	0	21644	0	0	3	113452	0	0	0	6116	0	0	0	30608
		2	88885563	rs753150455	T	C	gnomAD Exomes	PASS	NA	p.Leu482Leu	c.1446A>G(p.=)	c.1446A>G	synonymous_variant		2	251094	7.96514e-06	0	0	0	16256	0	0	0	34570	0	0	0	10066	0	0	0	18380	0	0	0	21642	0	0	2	113456	0	0	0	6116	0	0	0	30608
		2	88885567	rs757649885	T	A	gnomAD Exomes	PASS	NA	p.Tyr481Phe	p.Tyr481Phe	c.1442A>T	missense_variant		1	251050	3.98327e-06	0	0	0	16256	0	0	0	34566	0	0	0	10068	0	0	1	18380	0	0	0	21642	0	0	0	113422	0	0	0	6116	0	0	0	30600
		2	88885568	rs781716922	A	G	gnomAD Exomes	PASS	NA	p.Tyr481His	p.Tyr481His	c.1441T>C	missense_variant		1	251056	3.98318e-06	0	0	0	16254	0	0	0	34566	0	0	0	10070	0	0	0	18378	0	0	0	21638	0	0	1	113438	0	0	0	6116	0	0	0	30596
		2	88885574	rs921135222	C	T	gnomAD Exomes	PASS	NA	p.Gly479Ser	p.Gly479Ser	c.1435G>A	missense_variant		1	250964	3.98464e-06	0	0	0	16254	0	0	0	34546	0	0	0	10060	0	0	0	18376	0	0	0	21628	0	0	0	113410	0	0	0	6110	0	0	1	30580
		2	88885576	rs745450434	T	C	gnomAD Exomes	PASS	NA	p.Asn478Ser	p.Asn478Ser	c.1433A>G	missense_variant		1	250950	3.98486e-06	0	0	1	16252	0	0	0	34544	0	0	0	10062	0	0	0	18376	0	0	0	21634	0	0	0	113402	0	0	0	6110	0	0	0	30570
		2	88885577	rs147874614	T	G	gnomAD Exomes	PASS	NA	p.Asn478His	p.Asn478His	c.1432A>C	missense_variant		4	250890	1.59432e-05	0	0	4	16252	0	0	0	34536	0	0	0	10062	0	0	0	18376	0	0	0	21634	0	0	0	113364	0	0	0	6104	0	0	0	30562
		2	88885587	rs779635289	T	C	gnomAD Exomes	PASS	NA	c.1430-8A>G		c.1430-8A>G	splice_region_variant		1	250652	3.9896e-06	0	0	0	16244	0	0	0	34516	0	0	0	10058	0	0	0	18358	0	0	0	21618	0	0	1	113240	0	0	0	6096	0	0	0	30522
		2	88885588	rs748797630	A	G	gnomAD Exomes	PASS	NA	c.1430-9T>C		c.1430-9T>C	intron_variant		2	250636	7.9797e-06	0	0	0	16242	0	0	0	34516	0	0	0	10058	0	0	0	18364	0	0	0	21618	0	0	2	113226	0	0	0	6096	0	0	0	30516
		2	88885589	rs1409233089	G	C	gnomAD Exomes	PASS	NA	c.1430-10C>G		c.1430-10C>G	intron_variant		2	250594	7.98104e-06	0	0	0	16240	0	0	0	34508	0	0	0	10058	0	0	0	18366	0	0	0	21608	0	0	2	113214	0	0	0	6094	0	0	0	30506
		2	88885596	rs1402768943	T	C	gnomAD Exomes	PASS	NA	c.1430-17A>G		c.1430-17A>G	intron_variant		1	250278	3.99556e-06	0	0	0	16170	0	0	0	34472	0	0	0	10058	0	0	1	18352	0	0	0	21600	0	0	0	113086	0	0	0	6084	0	0	0	30456
		2	88885601	rs531483311	C	T	gnomAD Exomes	PASS	NA	c.1430-22G>A		c.1430-22G>A	intron_variant		5	250110	1.99912e-05	0	0	2	16196	0	0	0	34456	0	0	0	10052	0	0	0	18336	0	0	0	21566	0	0	2	112986	0	0	0	6078	0	0	1	30440
		2	88885601	rs531483311	CG	C	gnomAD Exomes,gnomAD Genomes	PASS	PASS	c.1430-23delC		c.1430-23delC	intron_variant		1666	281462	0.00591909	38	0	1452	24892	37	0	111	35302	1	0	16	10342	0	0	7	19892	0	0	0	25036	0	0	46	128392	0	0	23	7166	0	0	11	30440
		2	88885602	rs369961984	G	A	gnomAD Exomes	PASS	NA	c.1430-23C>T		c.1430-23C>T	intron_variant		6	247686	2.42242e-05	0	0	0	16078	0	0	5	34030	0	0	0	9974	0	0	1	18164	0	0	0	21446	0	0	0	112074	0	0	0	6000	0	0	0	29920
		2	88885602	rs369961984	G	GT	gnomAD Exomes,gnomAD Genomes	PASS	PASS	c.1430-24dupA		c.1430-24dupA	intron_variant		32	278960	0.000114712	0	0	5	24750	0	0	4	34876	0	0	0	10264	0	0	0	19714	0	0	0	24896	0	0	22	127456	0	0	0	7084	0	0	1	29920
		2	88885602	rs369961984	GT	G	gnomAD Exomes,gnomAD Genomes	PASS	PASS	c.1430-24delA		c.1430-24delA	intron_variant		20	278960	7.16949e-05	0	0	1	24750	0	0	0	34876	0	0	0	10264	0	0	17	19714	0	0	0	24896	0	0	2	127456	0	0	0	7084	0	0	0	29920
		2	88885604	rs1162440817	T	C	gnomAD Exomes	PASS	NA	c.1430-25A>G		c.1430-25A>G	intron_variant		1	249782	4.00349e-06	0	0	0	16162	0	0	0	34424	0	0	0	10040	0	0	0	18300	0	0	1	21550	0	0	0	112846	0	0	0	6076	0	0	0	30384
		2	88885610	rs748113381	T	A	gnomAD Exomes	PASS	NA	c.1430-31A>T		c.1430-31A>T	intron_variant		1	249506	4.00792e-06	0	0	0	16074	0	0	0	34416	0	0	0	10042	0	0	0	18280	0	0	0	21510	0	0	1	112700	0	0	0	6068	0	0	0	30416
		2	88885611	rs1327256671	A	T	gnomAD Exomes	PASS	NA	c.1430-32T>A		c.1430-32T>A	intron_variant		1	248532	4.02363e-06	0	0	0	15922	0	0	0	34334	0	0	0	10026	0	0	0	18236	0	0	0	21388	0	0	1	112272	0	0	0	6026	0	0	0	30328
		2	88885617	rs771788298	A	G	gnomAD Exomes	PASS	NA	c.1430-38T>C		c.1430-38T>C	intron_variant		3	248202	1.20869e-05	0	0	0	15846	0	0	3	34316	0	0	0	10028	0	0	0	18160	0	0	0	21412	0	0	0	112060	0	0	0	6024	0	0	0	30356
		2	88885619	rs773004375	T	C	gnomAD Exomes	PASS	NA	c.1430-40A>G		c.1430-40A>G	intron_variant		1	247774	4.03594e-06	0	0	0	15800	0	0	0	34290	0	0	0	10016	0	0	0	18130	0	0	0	21386	0	0	1	111872	0	0	0	5998	0	0	0	30282
		2	88885625	rs760446663	A	G	gnomAD Exomes	PASS	NA	c.1430-46T>C		c.1430-46T>C	intron_variant		2	246350	8.11853e-06	0	0	0	15608	0	0	0	34200	0	0	0	9992	0	0	1	18030	0	0	0	21278	0	0	0	110990	0	0	1	5990	0	0	0	30262
		2	88885629	rs756952556	G	T	gnomAD Exomes	PASS	NA	c.1430-50C>A		c.1430-50C>A	intron_variant		1	244448	4.09085e-06	0	0	0	15450	0	0	0	34038	0	0	0	9968	0	0	0	17894	0	0	0	21128	0	0	0	109876	0	0	0	5952	0	0	1	30142
		2	88885630	rs1226386337	C	T	gnomAD Exomes	PASS	NA	c.1430-51G>A		c.1430-51G>A	intron_variant		1	244038	4.09772e-06	0	0	1	15416	0	0	0	33990	0	0	0	9948	0	0	0	17870	0	0	0	21128	0	0	0	109610	0	0	0	5936	0	0	0	30140
		2	88885633	rs543398078	G	A	gnomAD Genomes	NA	PASS	c.1430-54C>T		c.1430-54C>T	intron_variant		1	31300	3.19489e-05	0	0	0	8692	0	0	0	844	0	0	0	290	0	0	0	1546	0	0	0	3468	0	0	1	15376	0	0	0	1084	0	0	0	0
		2	88885637	rs1351451440	TTAAC	T	gnomAD Genomes	NA	PASS	c.1430-62_1430-59delGTTA		c.1430-62_1430-59delGTTA	intron_variant		3	31384	9.55901e-05	0	0	2	8704	0	0	0	846	0	0	0	290	0	0	0	1558	0	0	0	3474	0	0	1	15424	0	0	0	1088	0	0	0	0
		2	88885641	rs561679101	C	G	gnomAD Genomes	NA	PASS	c.1430-62G>C		c.1430-62G>C	intron_variant		7	31376	0.0002231	0	0	7	8700	0	0	0	848	0	0	0	290	0	0	0	1558	0	0	0	3472	0	0	0	15420	0	0	0	1088	0	0	0	0
		2	88885653	rs529343177	AT	A	gnomAD Genomes	NA	PASS	c.1430-75delA		c.1430-75delA	intron_variant		4	31354	0.000127575	0	0	3	8700	0	0	0	846	0	0	0	290	0	0	0	1558	0	0	0	3468	0	0	1	15406	0	0	0	1086	0	0	0	0
		2	88887440	rs1472281694	T	A	gnomAD Genomes	NA	PASS	c.1429+60A>T		c.1429+60A>T	intron_variant		1	31376	3.18715e-05	0	0	1	8716	0	0	0	848	0	0	0	290	0	0	0	1560	0	0	0	3452	0	0	0	15426	0	0	0	1084	0	0	0	0
		2	88887463	rs753597238	AAAAAT	A	gnomAD Exomes	PASS	NA	c.1429+32_1429+36delATTTT		c.1429+32_1429+36delATTTT	intron_variant		1	187788	5.32515e-06	0	0	0	11168	0	0	0	27054	0	0	0	8266	0	0	0	12540	0	0	0	18108	0	0	0	83136	0	0	0	4646	0	0	1	22870
		2	88887469	rs1214426890	AAAAT	A	gnomAD Exomes	PASS	NA	c.1429+27_1429+30delATTT		c.1429+27_1429+30delATTT	intron_variant		1	205162	4.8742e-06	0	0	0	12518	0	0	0	28658	0	0	0	8626	0	0	0	14506	0	0	0	19400	0	0	1	92044	0	0	0	4984	0	0	0	24426
		2	88887474	rs1275073276	AAAT	A	gnomAD Exomes	PASS	NA	c.1429+23_1429+25delATT		c.1429+23_1429+25delATT	intron_variant		1	220856	4.52784e-06	0	0	0	13768	0	0	0	30616	0	0	0	9052	0	0	0	16028	0	0	0	20376	0	0	0	99526	0	0	0	5328	0	0	1	26162
		2	88887477	rs775617650	TAAAA	T	gnomAD Exomes	PASS	NA	c.1429+19_1429+22delTTTT		c.1429+19_1429+22delTTTT	intron_variant		2	225754	8.8592e-06	0	0	0	14364	0	0	0	30542	0	0	0	9034	0	0	0	16488	0	0	0	20718	0	0	0	102918	0	0	2	5424	0	0	0	26266
		2	88887477	rs775617650	T	C	gnomAD Exomes	PASS	NA	c.1429+23A>G		c.1429+23A>G	intron_variant		5	225754	2.2148e-05	0	0	0	14364	0	0	0	30542	0	0	0	9034	0	0	0	16488	0	0	0	20718	0	0	1	102918	0	0	0	5424	0	0	4	26266
		2	88887480	rs1436126570	A	G	gnomAD Exomes	PASS	NA	c.1429+20T>C		c.1429+20T>C	intron_variant		1	230906	4.33077e-06	0	0	0	14866	0	0	0	30986	0	0	0	9188	0	0	0	16812	0	0	0	21012	0	0	1	105836	0	0	0	5530	0	0	0	26676
		2	88887480	rs1436126570	AACTC	A	gnomAD Exomes	PASS	NA	c.1429+16_1429+19delGAGT		c.1429+16_1429+19delGAGT	intron_variant		1	230906	4.33077e-06	0	0	0	14866	0	0	0	30986	0	0	0	9188	0	0	0	16812	0	0	0	21012	0	0	1	105836	0	0	0	5530	0	0	0	26676
		2	88887488	rs763068081	A	G	gnomAD Exomes,gnomAD Genomes	PASS	PASS	c.1429+12T>C		c.1429+12T>C	intron_variant		2	267082	7.48834e-06	0	0	1	24184	0	0	0	32254	0	0	0	9590	0	0	0	18678	0	0	0	24788	0	0	1	123994	0	0	0	6762	0	0	0	26832
		2	88887501	rs778598419	A	G	gnomAD Exomes	PASS	NA	c.1428T>C	c.1428T>C(p.=)	c.1428T>C	splice_region_variant		1	244212	4.0948e-06	0	0	0	15908	0	0	0	33346	0	0	0	9788	0	0	0	17696	0	0	0	21516	0	0	1	111284	0	0	0	5908	0	0	0	28766
		2	88887508	rs1166606987	T	G	gnomAD Genomes	NA	PASS	p.Tyr474Ser	p.Tyr474Ser	c.1421A>C	missense_variant		1	31386	3.18613e-05	0	0	0	8712	0	0	0	848	0	0	0	290	0	0	0	1560	0	0	0	3454	0	0	1	15434	0	0	0	1088	0	0	0	0
		2	88887516	rs1419431433	G	A	gnomAD Genomes	NA	PASS	p.Ile471Ile	c.1413C>T(p.=)	c.1413C>T	synonymous_variant		1	31386	3.18613e-05	0	0	0	8716	0	0	0	848	0	0	0	290	0	0	0	1558	0	0	0	3458	0	0	1	15428	0	0	0	1088	0	0	0	0
		2	88887518	rs764107317	T	C	gnomAD Exomes	PASS	NA	p.Ile471Val	p.Ile471Val	c.1411A>G	missense_variant		7	246710	2.83734e-05	0	0	0	16062	0	0	0	33774	0	0	0	9944	0	0	0	17870	0	0	0	21582	0	0	7	111974	0	0	0	5962	0	0	0	29542
		2	88887525	rs752075875	T	C	gnomAD Exomes	PASS	NA	p.Ala468Ala	c.1404A>G(p.=)	c.1404A>G	synonymous_variant		2	247512	8.08042e-06	0	0	0	16100	0	0	0	33944	0	0	0	9966	0	0	0	17906	0	0	0	21602	0	0	0	112202	0	0	0	5990	0	0	2	29802
		2	88887525	rs752075875	T	G	gnomAD Exomes	PASS	NA	p.Ala468Ala	c.1404A>C(p.=)	c.1404A>C	synonymous_variant		1	247512	4.04021e-06	0	0	0	16100	0	0	0	33944	0	0	0	9966	0	0	1	17906	0	0	0	21602	0	0	0	112202	0	0	0	5990	0	0	0	29802
		2	88887528	rs1406529030	A	G	gnomAD Genomes	NA	PASS	p.Gly467Gly	c.1401T>C(p.=)	c.1401T>C	synonymous_variant		1	31392	3.18552e-05	0	0	0	8718	0	0	0	848	0	0	0	290	0	0	0	1560	0	0	0	3462	0	0	1	15426	0	0	0	1088	0	0	0	0
		2	88887529	rs1416724116	C	T	gnomAD Exomes	PASS	NA	p.Gly467Asp	p.Gly467Asp	c.1400G>A	missense_variant		1	248132	4.03011e-06	0	0	0	16104	0	0	0	34066	0	0	0	10000	0	0	0	17932	0	0	0	21610	0	0	1	112396	0	0	0	6008	0	0	0	30016
		2	88887546	rs757848261	A	G	gnomAD Exomes	PASS	NA	p.His461His	c.1383T>C(p.=)	c.1383T>C	synonymous_variant		1	248818	4.019e-06	0	0	0	16128	0	0	0	34188	0	0	0	10028	0	0	1	18000	0	0	0	21616	0	0	0	112630	0	0	0	6054	0	0	0	30174
		2	88887555	rs767939096	C	T	gnomAD Exomes	PASS	NA	p.Lys458Lys	c.1374G>A(p.=)	c.1374G>A	synonymous_variant		2	248540	8.04699e-06	0	0	0	16108	0	0	0	34148	0	0	0	10016	0	0	0	17968	0	0	0	21606	0	0	2	112506	0	0	0	6032	0	0	0	30156
		2	88887559	rs750810139	T	C	gnomAD Exomes	PASS	NA	p.Asp457Gly	p.Asp457Gly	c.1370A>G	missense_variant		6	248626	2.41326e-05	0	0	0	16118	0	0	3	34146	0	0	0	10026	0	0	0	17970	0	0	2	21608	0	0	1	112570	0	0	0	6044	0	0	0	30144
		2	88887560	rs1329525666	C	T	gnomAD Exomes	PASS	NA	p.Asp457Asn	p.Asp457Asn	c.1369G>A	missense_variant		1	248548	4.02337e-06	0	0	0	16114	0	0	0	34134	0	0	0	10024	0	0	0	17968	0	0	0	21608	0	0	0	112524	0	0	0	6042	0	0	1	30134
		2	88887568	rs756471929	A	G	gnomAD Exomes	PASS	NA	p.Leu454Pro	p.Leu454Pro	c.1361T>C	missense_variant		3	248228	1.20857e-05	0	0	0	16114	0	0	0	34060	0	0	0	10016	0	0	0	17954	0	0	0	21616	0	0	0	112404	0	0	0	6022	0	0	3	30042
		2	88887574	rs149737775	T	C	gnomAD Exomes	PASS	NA	p.Lys452Arg	p.Lys452Arg	c.1355A>G	missense_variant		2	247946	8.06627e-06	0	0	2	16126	0	0	0	34012	0	0	0	10010	0	0	0	17940	0	0	0	21616	0	0	0	112314	0	0	0	6020	0	0	0	29908
		2	88887575	rs1292403664	T	C	gnomAD Exomes	PASS	NA	p.Lys452Glu	p.Lys452Glu	c.1354A>G	missense_variant		1	247906	4.03379e-06	0	0	0	16128	0	0	1	34018	0	0	0	10006	0	0	0	17944	0	0	0	21614	0	0	0	112306	0	0	0	6020	0	0	0	29870
		2	88887594	rs1355084164	T	TAC	gnomAD Exomes	PASS	NA	p.Gly446Ter	p.Gly446Ter	c.1333_1334dupGT	frameshift_variant		1	246760	4.05252e-06	0	0	0	16030	0	0	0	33856	0	0	0	9968	0	0	0	17850	0	0	0	21600	0	0	1	111932	0	0	0	5964	0	0	0	29560
		2	88887597	rs779731596	C	T	gnomAD Exomes	PASS	NA	p.Leu444Leu	c.1332G>A(p.=)	c.1332G>A	synonymous_variant		5	246780	2.0261e-05	0	0	0	16002	0	0	0	33872	0	0	0	9972	0	0	0	17842	0	0	0	21600	0	0	5	111902	0	0	0	5964	0	0	0	29626
		2	88887603	rs1295313751	A	G	gnomAD Exomes	PASS	NA	p.Pro442Pro	c.1326T>C(p.=)	c.1326T>C	synonymous_variant		1	244074	4.09712e-06	0	0	0	15874	0	0	0	33238	0	0	0	9826	0	0	1	17688	0	0	0	21540	0	0	0	111190	0	0	0	5886	0	0	0	28832
		2	88887604	rs748913188	G	C	gnomAD Exomes	PASS	NA	p.Pro442Arg	p.Pro442Arg	c.1325C>G	missense_variant		1	244726	4.0862e-06	0	0	0	15886	0	0	0	33498	0	0	0	9878	0	0	0	17742	0	0	0	21554	0	0	0	111308	0	0	0	5910	0	0	1	28950
		2	88887610	rs990293614	C	T	gnomAD Exomes	PASS	NA	p.Arg440Lys	p.Arg440Lys	c.1319G>A	missense_variant		1	244530	4.08948e-06	0	0	0	15862	0	0	1	33438	0	0	0	9850	0	0	0	17710	0	0	0	21564	0	0	0	111158	0	0	0	5878	0	0	0	29070
		2	88887616	rs754468668	G	C	gnomAD Exomes,gnomAD Genomes	PASS	PASS	p.Pro438Arg	p.Pro438Arg	c.1313C>G	missense_variant		14	273372	5.12123e-05	0	0	0	24242	0	0	0	33874	0	0	0	10016	0	0	0	19102	0	0	13	24930	0	0	0	125694	0	0	1	6892	0	0	0	28622
		2	88887619	rs200574679	G	T	gnomAD Exomes	PASS	NA	p.Ser437Tyr	p.Ser437Tyr	c.1310C>A	missense_variant		9	240796	3.7376e-05	0	0	0	15304	0	0	1	32994	0	0	0	9676	0	0	0	17466	0	0	0	21456	0	0	7	109630	0	0	0	5766	0	0	1	28504
		2	88887626	rs548802949	A	C	gnomAD Exomes	PASS	NA	c.1307-4T>G		c.1307-4T>G	splice_region_variant		123	239174	0.00051427	1	0	0	15034	0	0	0	32892	0	0	0	9614	0	0	0	17398	0	0	0	21380	0	0	0	108628	0	0	2	5710	0	0	121	28518
		2	88887629	rs1031811089	G	T	gnomAD Exomes	PASS	NA	c.1307-7C>A		c.1307-7C>A	splice_region_variant		2	237300	8.42815e-06	0	0	0	14842	0	0	0	32656	0	0	0	9556	0	0	0	17336	0	0	0	21302	0	0	2	107644	0	0	0	5680	0	0	0	28284
		2	88887631	rs771984631	A	G	gnomAD Exomes	PASS	NA	c.1307-9T>C		c.1307-9T>C	intron_variant		2	236074	8.47192e-06	0	0	1	14698	0	0	0	32652	0	0	0	9548	0	0	0	17272	0	0	0	21202	0	0	1	106844	0	0	0	5644	0	0	0	28214
		2	88887643	rs561841889	T	C	gnomAD Exomes	PASS	NA	c.1307-21A>G		c.1307-21A>G	intron_variant		1	211418	4.72997e-06	0	0	0	12084	0	0	0	31786	0	0	0	9206	0	0	0	14306	0	0	0	19252	0	0	0	93254	0	0	0	5160	0	0	1	26370
		2	88887644	rs746790208	C	T	gnomAD Exomes	PASS	NA	c.1307-22G>A		c.1307-22G>A	intron_variant		1	208628	4.79322e-06	0	0	0	11860	0	0	0	31594	0	0	0	9148	0	0	0	13956	0	0	0	18960	0	0	0	91804	0	0	0	5118	0	0	1	26188
		2	88887645	rs954865257	TTAA	T	gnomAD Exomes,gnomAD Genomes	PASS	PASS	c.1307-26_1307-24delTTA		c.1307-26_1307-24delTTA	intron_variant		4	236260	1.69305e-05	0	0	3	20272	0	0	1	32162	0	0	0	9362	0	0	0	15096	0	0	0	22068	0	0	0	105316	0	0	0	6116	0	0	0	25868
		2	88887645	rs954865257	TTAATAA	T	gnomAD Exomes	PASS	NA	c.1307-29_1307-24delTTATTA		c.1307-29_1307-24delTTATTA	intron_variant		1	204944	4.87938e-06	0	0	0	11566	0	0	1	31316	0	0	0	9072	0	0	0	13538	0	0	0	18648	0	0	0	89904	0	0	0	5032	0	0	0	25868
		2	88887651	rs1474801983	A	G	gnomAD Exomes	PASS	NA	c.1307-29T>C		c.1307-29T>C	intron_variant		2	196416	1.01825e-05	1	0	0	11060	0	0	0	30540	0	0	0	8922	0	0	0	12726	0	0	0	18058	0	0	0	85066	0	0	0	4870	0	0	2	25174
		2	88887653	rs75129435	A	G	gnomAD Exomes	PASS	NA	c.1307-31T>C		c.1307-31T>C	intron_variant		2	188128	1.06311e-05	0	0	0	10490	0	0	0	29448	0	0	0	8720	0	0	2	12068	0	0	0	17640	0	0	0	80596	0	0	0	4714	0	0	0	24452
		2	88887654	rs775735766	A	C	gnomAD Exomes	PASS	NA	c.1307-32T>G		c.1307-32T>G	intron_variant		1	188398	5.30791e-06	0	0	0	10524	0	0	0	29528	0	0	0	8736	0	0	0	12072	0	0	0	17640	0	0	1	80714	0	0	0	4726	0	0	0	24458
		2	88887655	rs1432730981	T	C	gnomAD Exomes	PASS	NA	c.1307-33A>G		c.1307-33A>G	intron_variant		1	188356	5.3091e-06	0	0	0	10534	0	0	0	29484	0	0	0	8732	0	0	0	12068	0	0	0	17636	0	0	1	80700	0	0	0	4728	0	0	0	24474
		2	88887660	rs1312171626	C	T	gnomAD Exomes	PASS	NA	c.1307-38G>A		c.1307-38G>A	intron_variant		1	179678	5.56551e-06	0	0	0	9978	0	0	0	28274	0	0	0	8524	0	0	0	11566	0	0	0	17304	0	0	1	75832	0	0	0	4602	0	0	0	23598
		2	88887663	rs946442456	A	G	gnomAD Exomes	PASS	NA	c.1307-41T>C		c.1307-41T>C	intron_variant		1	174476	5.73145e-06	0	0	1	9752	0	0	0	27238	0	0	0	8350	0	0	0	11268	0	0	0	17126	0	0	0	73398	0	0	0	4480	0	0	0	22864
		2	88887679	rs1309421470	G	C	gnomAD Genomes	NA	PASS	c.1307-57C>G		c.1307-57C>G	intron_variant		2	31346	6.3804e-05	0	0	2	8710	0	0	0	846	0	0	0	290	0	0	0	1556	0	0	0	3450	0	0	0	15412	0	0	0	1082	0	0	0	0
		2	88888233	rs763118225	G	C	gnomAD Exomes	PASS	NA	c.1306+46C>G		c.1306+46C>G	intron_variant		4	250488	1.59688e-05	0	0	0	16204	0	0	0	34554	0	0	0	10064	0	0	4	18334	0	0	0	21392	0	0	0	113252	0	0	0	6088	0	0	0	30600
		2	88888235	rs1336468232	C	T	gnomAD Exomes	PASS	NA	c.1306+44G>A		c.1306+44G>A	intron_variant		1	250528	3.99157e-06	0	0	0	16210	0	0	0	34554	0	0	0	10060	0	0	0	18326	0	0	0	21430	0	0	1	113256	0	0	0	6096	0	0	0	30596
		2	88888249	rs764207195	A	G	gnomAD Exomes	PASS	NA	c.1306+30T>C		c.1306+30T>C	intron_variant		2	250894	7.97149e-06	0	0	0	16234	0	0	0	34566	0	0	0	10070	0	0	1	18368	0	0	0	21548	0	0	1	113396	0	0	0	6108	0	0	0	30604
		2	88888250	rs1226798147	G	A	gnomAD Exomes	PASS	NA	c.1306+29C>T		c.1306+29C>T	intron_variant		1	250894	3.98575e-06	0	0	0	16238	0	0	0	34570	0	0	0	10068	0	0	0	18366	0	0	0	21544	0	0	1	113396	0	0	0	6110	0	0	0	30602
		2	88888251	rs374323638	T	G	gnomAD Exomes,gnomAD Genomes	PASS	PASS	c.1306+28A>C		c.1306+28A>C	intron_variant		9	282326	3.1878e-05	0	0	7	24948	0	0	2	35420	0	0	0	10358	0	0	0	19926	0	0	0	25032	0	0	0	128840	0	0	0	7198	0	0	0	30604
		2	88888252	rs375874420	A	G	gnomAD Exomes	PASS	NA	c.1306+27T>C		c.1306+27T>C	intron_variant		1	250960	3.9847e-06	0	0	1	16240	0	0	0	34572	0	0	0	10068	0	0	0	18368	0	0	0	21564	0	0	0	113432	0	0	0	6110	0	0	0	30606
		2	88888252	rs375874420	AT	A	gnomAD Exomes	PASS	NA	c.1306+26delA		c.1306+26delA	intron_variant		1	250960	3.9847e-06	0	0	0	16240	0	0	1	34572	0	0	0	10068	0	0	0	18368	0	0	0	21564	0	0	0	113432	0	0	0	6110	0	0	0	30606
		2	88888263	rs768102560	T	C	gnomAD Exomes	PASS	NA	c.1306+16A>G		c.1306+16A>G	intron_variant		1	251046	3.98333e-06	0	0	0	16244	0	0	0	34578	0	0	0	10072	0	0	0	18370	0	0	0	21590	0	0	1	113472	0	0	0	6116	0	0	0	30604
		2	88888278	rs750939022	C	T	gnomAD Exomes	PASS	NA	c.1306+1G>A		c.1306+1G>A	splice_donor_variant		2	251104	7.96483e-06	0	0	0	16250	0	0	0	34582	0	0	0	10068	0	0	0	18378	0	0	0	21614	0	0	0	113480	0	0	0	6122	0	0	2	30610
		2	88888278	rs750939022	C	G	gnomAD Exomes	PASS	NA	c.1306+1G>C		c.1306+1G>C	splice_donor_variant		1	251104	3.98241e-06	0	0	1	16250	0	0	0	34582	0	0	0	10068	0	0	0	18378	0	0	0	21614	0	0	0	113480	0	0	0	6122	0	0	0	30610
		2	88888279	rs761048614	G	A	gnomAD Exomes	PASS	NA	p.His436Tyr	p.His436Tyr	c.1306C>T	missense_variant		2	251116	7.96445e-06	0	0	0	16250	0	0	0	34584	0	0	0	10070	0	0	2	18374	0	0	0	21618	0	0	0	113490	0	0	0	6120	0	0	0	30610
		2	88888297	rs1486242692	T	C	gnomAD Exomes	PASS	NA	p.Lys430Glu	p.Lys430Glu	c.1288A>G	missense_variant		1	251198	3.98092e-06	0	0	0	16252	0	0	1	34590	0	0	0	10076	0	0	0	18384	0	0	0	21640	0	0	0	113522	0	0	0	6124	0	0	0	30610
		2	88888302	rs766683603	G	T	gnomAD Exomes	PASS	NA	p.Thr428Lys	p.Thr428Lys	c.1283C>A	missense_variant		1	251164	3.98146e-06	0	0	0	16252	0	0	0	34586	0	0	0	10072	0	0	0	18382	0	0	0	21634	0	0	0	113502	0	0	0	6126	0	0	1	30610
		2	88888305	rs868486408	G	A	gnomAD Exomes	PASS	NA	p.Pro427Leu	p.Pro427Leu	c.1280C>T	missense_variant		1	251156	3.98159e-06	0	0	0	16252	0	0	0	34586	0	0	0	10070	0	0	0	18378	0	0	1	21634	0	0	0	113502	0	0	0	6124	0	0	0	30610
		2	88888311	rs1446025106	G	C	gnomAD Exomes	PASS	NA	p.Pro425Arg	p.Pro425Arg	c.1274C>G	missense_variant		1	251166	3.98143e-06	0	0	0	16252	0	0	0	34588	0	0	0	10070	0	0	0	18384	0	0	0	21630	0	0	1	113510	0	0	0	6124	0	0	0	30608
		2	88888318	rs1193307627	T	C	gnomAD Exomes	PASS	NA	p.Ile423Val	p.Ile423Val	c.1267A>G	missense_variant		1	251214	3.98067e-06	0	0	0	16254	0	0	0	34588	0	0	0	10072	0	0	0	18386	0	0	0	21636	0	0	1	113544	0	0	0	6126	0	0	0	30608
		2	88888320	rs947983532	G	C	gnomAD Genomes	NA	PASS	p.Ala422Gly	p.Ala422Gly	c.1265C>G	missense_variant		1	31396	3.18512e-05	0	0	1	8712	0	0	0	848	0	0	0	290	0	0	0	1560	0	0	0	3472	0	0	0	15426	0	0	0	1088	0	0	0	0
		2	88888320	rs947983532	G	A	gnomAD Genomes	NA	PASS	p.Ala422Val	p.Ala422Val	c.1265C>T	missense_variant		1	31396	3.18512e-05	0	0	0	8712	0	0	0	848	0	0	0	290	0	0	0	1560	0	0	0	3472	0	0	1	15426	0	0	0	1088	0	0	0	0
		2	88888321	rs145427892	C	A	gnomAD Exomes	PASS	NA	p.Ala422Ser	p.Ala422Ser	c.1264G>T	missense_variant		1	251194	3.98099e-06	0	0	0	16254	0	0	0	34582	0	0	0	10070	0	0	0	18384	0	0	0	21634	0	0	0	113534	0	0	0	6126	0	0	1	30610
		2	88888321	rs145427892	C	T	gnomAD Exomes,gnomAD Genomes	PASS	PASS	p.Ala422Thr	p.Ala422Thr	c.1264G>A	missense_variant		96	282582	0.000339724	0	0	71	24962	0	0	10	35428	0	0	0	10360	0	0	0	19944	0	0	0	25104	0	0	12	128962	0	0	0	7212	0	0	3	30610
		2	88888322	rs1451994384	G	A	gnomAD Exomes	PASS	NA	p.Asn421Asn	c.1263C>T(p.=)	c.1263C>T	synonymous_variant		1	251220	3.98057e-06	0	0	0	16254	0	0	0	34588	0	0	0	10074	0	0	0	18384	0	0	0	21636	0	0	0	113550	0	0	0	6124	0	0	1	30610
		2	88888335	rs754599917	A	G	gnomAD Exomes	PASS	NA	p.Val417Ala	p.Val417Ala	c.1250T>C	missense_variant		1	251240	3.98026e-06	0	0	0	16256	0	0	0	34590	0	0	0	10074	0	0	0	18386	0	0	0	21644	0	0	1	113552	0	0	0	6126	0	0	0	30612
		2	88888341	rs1395595747	T	G	gnomAD Exomes	PASS	NA	p.Glu415Ala	p.Glu415Ala	c.1244A>C	missense_variant		1	251250	3.9801e-06	0	0	0	16256	0	0	0	34590	0	0	0	10074	0	0	0	18386	0	0	0	21638	0	0	1	113568	0	0	0	6126	0	0	0	30612
		2	88888349	rs778593538	C	T	gnomAD Exomes	PASS	NA	p.Lys412Lys	c.1236G>A(p.=)	c.1236G>A	synonymous_variant		1	251228	3.98045e-06	0	0	0	16256	0	0	0	34590	0	0	0	10072	0	0	0	18382	0	0	0	21642	0	0	1	113550	0	0	0	6124	0	0	0	30612
		2	88888352	rs746892896	G	A	gnomAD Exomes,gnomAD Genomes	PASS	PASS	p.Pro411Pro	c.1233C>T(p.=)	c.1233C>T	synonymous_variant		5	282652	1.76896e-05	0	0	0	24974	0	0	0	35438	0	0	0	10364	0	0	5	19944	0	0	0	25114	0	0	0	128994	0	0	0	7212	0	0	0	30612
		2	88888354	rs757943925	G	T	gnomAD Exomes	PASS	NA	p.Pro411Thr	p.Pro411Thr	c.1231C>A	missense_variant		2	251246	7.96033e-06	0	0	0	16256	0	0	0	34590	0	0	0	10072	0	0	0	18382	0	0	0	21640	0	0	0	113568	0	0	0	6126	0	0	2	30612
		2	88888357	rs777668213	T	C	gnomAD Exomes	PASS	NA	p.Ser410Gly	p.Ser410Gly	c.1228A>G	missense_variant		2	251258	7.95995e-06	0	0	1	16256	0	0	0	34590	0	0	0	10074	0	0	0	18384	0	0	0	21642	0	0	1	113576	0	0	0	6124	0	0	0	30612
		2	88888360	rs1319205117	A	C	gnomAD Exomes	PASS	NA	p.Ser409Ala	p.Ser409Ala	c.1225T>G	missense_variant		1	251238	3.98029e-06	0	0	0	16254	0	0	0	34592	0	0	0	10074	0	0	0	18382	0	0	0	21634	0	0	1	113566	0	0	0	6124	0	0	0	30612
		2	88888366		A	G	gnomAD Exomes	PASS	NA	p.Phe407Leu	p.Phe407Leu	c.1219T>C	missense_variant		1	251248	3.98013e-06	0	0	0	16256	0	0	0	34592	0	0	0	10074	0	0	0	18386	0	0	0	21640	0	0	1	113564	0	0	0	6124	0	0	0	30612
		2	88888367	rs1367491632	C	T	gnomAD Exomes	PASS	NA	p.Lys406Lys	c.1218G>A(p.=)	c.1218G>A	synonymous_variant		1	251248	3.98013e-06	0	0	0	16256	0	0	0	34592	0	0	0	10074	0	0	0	18384	0	0	0	21640	0	0	1	113570	0	0	0	6120	0	0	0	30612
		2	88888377	rs1438799680	A	C	gnomAD Genomes	NA	PASS	p.Ile403Ser	p.Ile403Ser	c.1208T>G	missense_variant		1	31402	3.18451e-05	0	0	0	8716	0	0	0	846	0	0	0	290	0	0	0	1560	0	0	0	3476	0	0	1	15426	0	0	0	1088	0	0	0	0
		2	88888377	rs1438799680	A	G	gnomAD Exomes	PASS	NA	p.Ile403Thr	p.Ile403Thr	c.1208T>C	missense_variant		1	251242	3.98023e-06	0	0	0	16254	0	0	0	34592	0	0	0	10074	0	0	0	18386	0	0	0	21636	0	0	1	113562	0	0	0	6124	0	0	0	30614
		2	88888382	rs1303393995	G	A	gnomAD Exomes	PASS	NA	p.Val401Val	c.1203C>T(p.=)	c.1203C>T	synonymous_variant		1	251234	3.98035e-06	0	0	1	16254	0	0	0	34592	0	0	0	10074	0	0	0	18384	0	0	0	21632	0	0	0	113560	0	0	0	6122	0	0	0	30616
		2	88888391	rs1349144870	C	A	gnomAD Exomes	PASS	NA	p.Gln398His	p.Gln398His	c.1194G>T	missense_variant		1	251194	3.98099e-06	0	0	0	16254	0	0	0	34590	0	0	0	10072	0	0	0	18386	0	0	0	21620	0	0	1	113536	0	0	0	6120	0	0	0	30616
		2	88888398	rs1259281305	T	C	gnomAD Exomes	PASS	NA	p.Tyr396Cys	p.Tyr396Cys	c.1187A>G	missense_variant		1	251078	3.98283e-06	0	0	0	16254	0	0	1	34590	0	0	0	10068	0	0	0	18384	0	0	0	21628	0	0	0	113420	0	0	0	6120	0	0	0	30614
		2	88888403	rs1356957965	C	T	gnomAD Genomes	NA	PASS	p.Gln394Gln	c.1182G>A(p.=)	c.1182G>A	synonymous_variant		1	31394	3.18532e-05	0	0	0	8712	0	0	0	848	0	0	0	290	0	0	0	1560	0	0	0	3476	0	0	1	15420	0	0	0	1088	0	0	0	0
		2	88888412	rs146949180	A	G	gnomAD Exomes,gnomAD Genomes	PASS	PASS	p.Tyr391Tyr	c.1173T>C(p.=)	c.1173T>C	synonymous_variant		33	282418	0.000116848	0	0	26	24968	0	0	6	35434	0	0	0	10356	0	0	0	19948	0	0	0	25086	0	0	0	128812	0	0	0	7202	0	0	1	30612
		2	88888416	rs1253554833	A	G	gnomAD Exomes	PASS	NA	p.Met390Thr	p.Met390Thr	c.1169T>C	missense_variant		2	250864	7.97245e-06	0	0	0	16250	0	0	2	34566	0	0	0	10062	0	0	0	18376	0	0	0	21604	0	0	0	113286	0	0	0	6110	0	0	0	30610
		2	88888424	rs780856258	A	G	gnomAD Exomes	PASS	NA	c.1166-5T>C		c.1166-5T>C	splice_region_variant		2	250864	7.97245e-06	0	0	0	16246	0	0	0	34570	0	0	0	10066	0	0	0	18386	0	0	0	21586	0	0	0	113294	0	0	0	6106	0	0	2	30610
		2	88888426	rs552665840	C	G	gnomAD Exomes	PASS	NA	c.1166-7G>C		c.1166-7G>C	splice_region_variant		6	250740	2.39292e-05	0	0	0	16244	0	0	0	34528	0	0	0	10062	0	0	0	18380	0	0	0	21572	0	0	0	113258	0	0	0	6104	0	0	6	30592
		2	88888427	rs768991026	A	G	gnomAD Exomes	PASS	NA	c.1166-8T>C		c.1166-8T>C	splice_region_variant		1	250782	3.98753e-06	0	0	0	16244	0	0	0	34530	0	0	0	10064	0	0	0	18378	0	0	0	21580	0	0	0	113292	0	0	0	6104	0	0	1	30590
		2	88888432	rs1454093476	G	C	gnomAD Exomes	PASS	NA	c.1166-13C>G		c.1166-13C>G	intron_variant		1	250658	3.9895e-06	0	0	1	16242	0	0	0	34508	0	0	0	10062	0	0	0	18378	0	0	0	21532	0	0	0	113250	0	0	0	6106	0	0	0	30580
		2	88888436	rs774750909	A	G	gnomAD Exomes	PASS	NA	c.1166-17T>C		c.1166-17T>C	intron_variant		4	250298	1.5981e-05	0	0	0	16218	0	0	0	34438	0	0	0	10052	0	0	0	18356	0	0	0	21486	0	0	0	113148	0	0	0	6098	0	0	4	30502
		2	88888439	rs766546593	GT	G	gnomAD Exomes	PASS	NA	c.1166-21delA		c.1166-21delA	intron_variant		1	250412	3.99342e-06	0	0	0	16216	0	0	0	34490	0	0	0	10056	0	0	0	18362	0	0	1	21460	0	0	0	113170	0	0	0	6098	0	0	0	30560
		2	88888439	rs766546593	G	C	gnomAD Exomes	PASS	NA	c.1166-20C>G		c.1166-20C>G	intron_variant		2	250412	7.98684e-06	0	0	0	16216	0	0	0	34490	0	0	0	10056	0	0	0	18362	0	0	0	21460	0	0	2	113170	0	0	0	6098	0	0	0	30560
		2	88888443	rs772296999	A	G	gnomAD Exomes	PASS	NA	c.1166-24T>C		c.1166-24T>C	intron_variant		2	250104	7.99667e-06	0	0	0	16174	0	0	0	34438	0	0	0	10048	0	0	1	18336	0	0	0	21440	0	0	1	113072	0	0	0	6088	0	0	0	30508
		2	88888444	rs773726100	T	G	gnomAD Exomes	PASS	NA	c.1166-25A>C		c.1166-25A>C	intron_variant		1	250050	3.9992e-06	0	0	0	16148	0	0	1	34450	0	0	0	10050	0	0	0	18326	0	0	0	21430	0	0	0	113054	0	0	0	6082	0	0	0	30510
		2	88888445	rs761090074	T	A	gnomAD Exomes	PASS	NA	c.1166-26A>T		c.1166-26A>T	intron_variant		1	249838	4.00259e-06	0	0	0	16108	0	0	0	34426	0	0	0	10044	0	0	0	18306	0	0	0	21422	0	0	1	112972	0	0	0	6074	0	0	0	30486
		2	88888451	rs182582042	T	C	gnomAD Exomes,gnomAD Genomes	PASS	PASS	c.1166-32A>G		c.1166-32A>G	intron_variant		114	280022	0.000407111	0	0	100	24444	0	0	3	35218	0	0	0	10314	0	0	1	19792	0	0	0	24714	0	0	0	127990	0	0	0	7116	0	0	10	30434
		2	88888452	rs1358511808	T	G	gnomAD Genomes	NA	PASS	c.1166-33A>C		c.1166-33A>C	intron_variant		1	31384	3.18634e-05	0	0	0	8714	0	0	0	848	0	0	0	290	0	0	1	1558	0	0	0	3470	0	0	0	15416	0	0	0	1088	0	0	0	0
		2	88888454	rs1389082879	A	G	gnomAD Exomes	PASS	NA	c.1166-35T>C		c.1166-35T>C	intron_variant		1	248018	4.03197e-06	0	0	0	15628	0	0	0	34328	0	0	0	10012	0	0	0	18194	0	0	0	21130	0	0	0	112354	0	0	0	6012	0	0	1	30360
		2	88888455	rs1305447213	T	C	gnomAD Exomes	PASS	NA	c.1166-36A>G		c.1166-36A>G	intron_variant		1	247940	4.03323e-06	0	0	1	15618	0	0	0	34316	0	0	0	10010	0	0	0	18190	0	0	0	21112	0	0	0	112336	0	0	0	6006	0	0	0	30352
		2	88888466	rs1335608556	A	C	gnomAD Exomes	PASS	NA	c.1166-47T>G		c.1166-47T>G	intron_variant		1	244340	4.09266e-06	0	0	0	15110	0	0	0	34098	0	0	0	9900	0	0	0	17964	0	0	0	20638	0	0	0	110676	0	0	0	5924	0	0	1	30030
		2	88888468	rs757833292	G	GT	gnomAD Exomes	PASS	NA	c.1166-50dupA		c.1166-50dupA	intron_variant		2	243512	8.21315e-06	0	0	0	15022	0	0	1	34042	0	0	0	9904	0	0	0	17922	0	0	0	20496	0	0	1	110270	0	0	0	5908	0	0	0	29948
		2	88888468	rs757833292	GT	G	gnomAD Exomes,gnomAD Genomes	PASS	PASS	c.1166-50delA		c.1166-50delA	intron_variant		568	274896	0.00206624	3	0	12	23736	0	0	91	34890	2	0	110	10194	1	0	0	19482	0	0	6	23966	0	0	321	125686	0	0	25	6994	0	0	3	29948
		2	88888468	rs757833292	GTTTT	G	gnomAD Exomes,gnomAD Genomes	PASS	PASS	c.1166-53_1166-50delAAAA		c.1166-53_1166-50delAAAA	intron_variant		6	274896	2.18264e-05	0	0	0	23736	0	0	0	34890	0	0	0	10194	0	0	0	19482	0	0	0	23966	0	0	6	125686	0	0	0	6994	0	0	0	29948
		2	88888488	rs1452477962	T	C	gnomAD Genomes	NA	PASS	c.1166-69A>G		c.1166-69A>G	intron_variant		1	31378	3.18695e-05	0	0	0	8702	0	0	0	848	0	0	0	290	0	0	0	1560	0	0	0	3472	0	0	1	15418	0	0	0	1088	0	0	0	0
		2	88889915	rs372587648	C	A	gnomAD Exomes,gnomAD Genomes	PASS	PASS	c.1165+46G>T		c.1165+46G>T	intron_variant		13	281448	4.61897e-05	0	0	13	24952	0	0	0	35398	0	0	0	10336	0	0	0	19932	0	0	0	24606	0	0	0	128456	0	0	0	7184	0	0	0	30584
		2	88889918	rs759960857	G	T	gnomAD Exomes	PASS	NA	c.1165+43C>A		c.1165+43C>A	intron_variant		1	250148	3.99763e-06	0	0	0	16244	0	0	0	34558	0	0	0	10046	0	0	1	18374	0	0	0	21180	0	0	0	113070	0	0	0	6098	0	0	0	30578
		2	88889921	rs764840142	G	T	gnomAD Exomes	PASS	NA	c.1165+40C>A		c.1165+40C>A	intron_variant		4	250288	1.59816e-05	0	0	0	16242	0	0	0	34560	0	0	0	10046	0	0	0	18376	0	0	0	21254	0	0	0	113114	0	0	0	6102	0	0	4	30594
		2	88889923	rs1287734866	C	T	gnomAD Genomes	NA	PASS	c.1165+38G>A		c.1165+38G>A	intron_variant		1	31400	3.18471e-05	0	0	1	8712	0	0	0	848	0	0	0	290	0	0	0	1558	0	0	0	3476	0	0	0	15428	0	0	0	1088	0	0	0	0
		2	88889924	rs1444710364	AAT	A	gnomAD Genomes	NA	PASS	c.1165+35_1165+36delAT		c.1165+35_1165+36delAT	intron_variant		1	31404	3.18431e-05	0	0	0	8716	0	0	0	848	0	0	0	290	0	0	1	1558	0	0	0	3476	0	0	0	15428	0	0	0	1088	0	0	0	0
		2	88889925	rs752398288	A	G	gnomAD Exomes	PASS	NA	c.1165+36T>C		c.1165+36T>C	intron_variant		3	250436	1.19791e-05	0	0	0	16248	0	0	2	34572	0	0	0	10050	0	0	0	18378	0	0	0	21338	0	0	0	113144	0	0	0	6104	0	0	1	30602
		2	88889927	rs757857799	G	A	gnomAD Exomes	PASS	NA	c.1165+34C>T		c.1165+34C>T	intron_variant		3	250448	1.19785e-05	0	0	0	16248	0	0	1	34574	0	0	0	10050	0	0	0	18378	0	0	0	21354	0	0	2	113142	0	0	0	6104	0	0	0	30598
		2	88889928	rs1191839442	T	C	gnomAD Genomes	NA	PASS	c.1165+33A>G		c.1165+33A>G	intron_variant		1	31398	3.18492e-05	0	0	0	8714	0	0	0	848	0	0	0	290	0	0	0	1558	0	0	0	3476	0	0	1	15424	0	0	0	1088	0	0	0	0
		2	88889929	rs377066259	G	A	gnomAD Exomes	PASS	NA	c.1165+32C>T		c.1165+32C>T	intron_variant		7	250482	2.79461e-05	0	0	0	16246	0	0	0	34582	0	0	0	10048	0	0	4	18380	0	0	0	21366	0	0	1	113146	0	0	0	6104	0	0	2	30610
		2	88889936	rs1237611330	C	T	gnomAD Genomes	NA	PASS	c.1165+25G>A		c.1165+25G>A	intron_variant		1	31398	3.18492e-05	0	0	0	8710	0	0	0	848	0	0	0	290	0	0	0	1556	0	0	0	3476	0	0	1	15430	0	0	0	1088	0	0	0	0
		2	88889937	rs751449746	G	A	gnomAD Exomes,gnomAD Genomes	PASS	PASS	c.1165+24C>T		c.1165+24C>T	intron_variant		4	282060	1.41814e-05	0	0	1	24962	0	0	1	35426	0	0	0	10344	0	0	0	19942	0	0	0	24944	0	0	1	128632	0	0	0	7200	0	0	1	30610
		2	88889938	rs1419516211	T	C	gnomAD Exomes	PASS	NA	c.1165+23A>G		c.1165+23A>G	intron_variant		1	250706	3.98874e-06	0	0	0	16248	0	0	0	34580	0	0	0	10058	0	0	0	18384	0	0	0	21490	0	0	1	113222	0	0	0	6114	0	0	0	30610
		2	88889940	rs757158574	A	T	gnomAD Exomes	PASS	NA	c.1165+21T>A		c.1165+21T>A	intron_variant		5	250716	1.99429e-05	0	0	0	16248	0	0	0	34582	0	0	0	10056	0	0	5	18384	0	0	0	21498	0	0	0	113226	0	0	0	6114	0	0	0	30608
		2	88889941	rs781253477	G	C	gnomAD Exomes	PASS	NA	c.1165+20C>G		c.1165+20C>G	intron_variant		16	250714	6.38177e-05	0	0	0	16248	0	0	3	34582	0	0	8	10054	0	0	0	18384	0	0	0	21494	0	0	4	113230	0	0	1	6114	0	0	0	30608
		2	88889942	rs1186011321	A	G	gnomAD Genomes	NA	PASS	c.1165+19T>C		c.1165+19T>C	intron_variant		1	31396	3.18512e-05	0	0	1	8708	0	0	0	848	0	0	0	290	0	0	0	1558	0	0	0	3476	0	0	0	15428	0	0	0	1088	0	0	0	0
		2	88889943	rs1474320006	T	A	gnomAD Exomes	PASS	NA	c.1165+18A>T		c.1165+18A>T	intron_variant		1	250750	3.98804e-06	0	0	0	16248	0	0	1	34584	0	0	0	10056	0	0	0	18384	0	0	0	21516	0	0	0	113238	0	0	0	6114	0	0	0	30610
		2	88889945	rs1164452278	A	G	gnomAD Exomes	PASS	NA	c.1165+16T>C		c.1165+16T>C	intron_variant		1	250752	3.988e-06	0	0	0	16248	0	0	0	34582	0	0	0	10054	0	0	0	18384	0	0	0	21518	0	0	1	113242	0	0	0	6114	0	0	0	30610
		2	88889948	rs1375165312	T	C	gnomAD Exomes	PASS	NA	c.1165+13A>G		c.1165+13A>G	intron_variant		1	250772	3.98769e-06	0	0	0	16248	0	0	0	34582	0	0	0	10054	0	0	0	18384	0	0	0	21534	0	0	1	113244	0	0	0	6116	0	0	0	30610
		2	88889951	rs745614562	A	G	gnomAD Exomes,gnomAD Genomes	PASS	PASS	c.1165+10T>C		c.1165+10T>C	intron_variant		2	282184	7.08757e-06	0	0	0	24956	0	0	0	35432	0	0	0	10348	0	0	0	19942	0	0	0	25012	0	0	2	128680	0	0	0	7204	0	0	0	30610
		2	88889961	rs1459503137	C	T	gnomAD Exomes	PASS	NA	p.Gly389Arg	p.Gly389Arg	c.1165G>A	missense_variant		1	250858	3.98632e-06	0	0	0	16250	0	0	1	34586	0	0	0	10058	0	0	0	18388	0	0	0	21574	0	0	0	113272	0	0	0	6118	0	0	0	30612
		2	88889967	rs779224696	A	T	gnomAD Exomes,gnomAD Genomes	PASS	PASS	p.Tyr387Asn	p.Tyr387Asn	c.1159T>A	missense_variant		3	282262	1.06284e-05	0	0	3	24954	0	0	0	35434	0	0	0	10346	0	0	0	19946	0	0	0	25078	0	0	0	128686	0	0	0	7206	0	0	0	30612
		2	88889970	rs1159411533	C	T	gnomAD Genomes	NA	PASS	p.Val386Ile	p.Val386Ile	c.1156G>A	missense_variant		2	31362	6.37714e-05	0	0	2	8698	0	0	0	848	0	0	0	290	0	0	0	1556	0	0	0	3474	0	0	0	15410	0	0	0	1086	0	0	0	0
		2	88889981	rs199822416	G	A	gnomAD Exomes	PASS	NA	p.Thr382Ile	p.Thr382Ile	c.1145C>T	missense_variant		1	250876	3.98603e-06	0	0	0	16252	0	0	0	34586	0	0	0	10062	0	0	1	18386	0	0	0	21618	0	0	0	113238	0	0	0	6122	0	0	0	30612
		2	88889987	rs1396329078	C	A	gnomAD Exomes	PASS	NA	p.Gly380Val	p.Gly380Val	c.1139G>T	missense_variant		1	250854	3.98638e-06	0	0	0	16248	0	0	0	34584	0	0	0	10060	0	0	0	18384	0	0	0	21622	0	0	1	113224	0	0	0	6120	0	0	0	30612
		2	88889994	rs748410567	C	A	gnomAD Exomes	PASS	NA	p.Ala378Ser	p.Ala378Ser	c.1132G>T	missense_variant		1	250834	3.9867e-06	0	0	0	16242	0	0	0	34586	0	0	0	10062	0	0	0	18386	0	0	0	21606	0	0	1	113222	0	0	0	6120	0	0	0	30610
		2	88889997	rs1290556322	C	T	gnomAD Exomes	PASS	NA	p.Ala377Thr	p.Ala377Thr	c.1129G>A	missense_variant		1	250846	3.98651e-06	0	0	0	16242	0	0	1	34584	0	0	0	10062	0	0	0	18386	0	0	0	21604	0	0	0	113238	0	0	0	6118	0	0	0	30612
		2	88890001	rs772210750	T	C	gnomAD Exomes	PASS	NA	p.Val375Val	c.1125A>G(p.=)	c.1125A>G	synonymous_variant		1	250818	3.98695e-06	0	0	0	16242	0	0	0	34584	0	0	0	10062	0	0	0	18384	0	0	0	21590	0	0	1	113230	0	0	0	6116	0	0	0	30610
		2	88890003	rs773177236	C	T	gnomAD Exomes	PASS	NA	p.Val375Ile	p.Val375Ile	c.1123G>A	missense_variant		1	250824	3.98686e-06	0	0	1	16246	0	0	0	34584	0	0	0	10062	0	0	0	18384	0	0	0	21592	0	0	0	113228	0	0	0	6118	0	0	0	30610
		2	88890005	rs760865789	A	G	gnomAD Exomes	PASS	NA	p.Ile374Thr	p.Ile374Thr	c.1121T>C	missense_variant		2	250834	7.9734e-06	0	0	1	16242	0	0	0	34584	0	0	0	10060	0	0	0	18386	0	0	0	21596	0	0	1	113240	0	0	0	6116	0	0	0	30610
		2	88890007	rs1399239293	GTCT	G	gnomAD Genomes	NA	PASS	p.Glu372del	p.Glu372del	c.1116_1118delAGA	inframe_deletion		1	31384	3.18634e-05	0	0	0	8702	0	0	0	848	0	0	0	290	0	0	0	1558	0	0	0	3476	0	0	1	15426	0	0	0	1084	0	0	0	0
		2	88890010	rs535701506	T	G	gnomAD Exomes	PASS	NA	p.Glu372Asp	p.Glu372Asp	c.1116A>C	missense_variant		1	250776	3.98762e-06	0	0	0	16238	0	0	0	34582	0	0	0	10062	0	0	0	18382	0	0	0	21588	0	0	1	113202	0	0	0	6112	0	0	0	30610
		2	88890020	rs771337239	T	C	gnomAD Exomes	PASS	NA	p.Glu369Gly	p.Glu369Gly	c.1106A>G	missense_variant		1	250760	3.98788e-06	0	0	0	16232	0	0	0	34578	0	0	0	10060	0	0	0	18378	0	0	0	21580	0	0	0	113206	0	0	0	6114	0	0	1	30612
		2	88890021	rs1480894325	C	T	gnomAD Exomes	PASS	NA	p.Glu369Lys	p.Glu369Lys	c.1105G>A	missense_variant		1	250748	3.98807e-06	0	0	1	16234	0	0	0	34578	0	0	0	10062	0	0	0	18376	0	0	0	21576	0	0	0	113202	0	0	0	6108	0	0	0	30612
		2	88890022	rs1207060777	T	TAAAA	gnomAD Exomes	PASS	NA	p.Leu368PhefsTer5	p.Leu368PhefsTer5	c.1100_1103dupTTTT	frameshift_variant		1	250736	3.98826e-06	0	0	0	16234	0	0	0	34578	0	0	0	10062	0	0	1	18374	0	0	0	21568	0	0	0	113198	0	0	0	6110	0	0	0	30612
		2	88890026	rs747505731	ACAT	A	gnomAD Exomes,gnomAD Genomes	PASS	PASS	p.Asp366del	p.Asp366del	c.1097_1099delATG	inframe_deletion		13	282140	4.60764e-05	0	0	13	24944	0	0	0	35422	0	0	0	10352	0	0	0	19932	0	0	0	25042	0	0	0	128640	0	0	0	7198	0	0	0	30610
		2	88890027	rs1485204178	C	G	gnomAD Exomes	PASS	NA	p.Val367Leu	p.Val367Leu	c.1099G>C	missense_variant		1	250728	3.98839e-06	0	0	0	16232	0	0	1	34570	0	0	0	10062	0	0	0	18380	0	0	0	21560	0	0	0	113206	0	0	0	6110	0	0	0	30608
		2	88890028	rs777235161	A	G	gnomAD Exomes	PASS	NA	p.Asp366Asp	c.1098T>C(p.=)	c.1098T>C	synonymous_variant		2	250744	7.97626e-06	0	0	0	16232	0	0	0	34572	0	0	0	10062	0	0	0	18380	0	0	2	21574	0	0	0	113204	0	0	0	6110	0	0	0	30610
		2	88890034	rs886056417	A	G	gnomAD Exomes	PASS	NA	p.Asn364Asn	c.1092T>C(p.=)	c.1092T>C	synonymous_variant		1	250710	3.98867e-06	0	0	0	16230	0	0	0	34572	0	0	0	10060	0	0	1	18378	0	0	0	21564	0	0	0	113188	0	0	0	6110	0	0	0	30608
		2	88890039	rs1425646551	A	G	gnomAD Exomes	PASS	NA	p.Ser363Pro	p.Ser363Pro	c.1087T>C	missense_variant		1	250704	3.98877e-06	0	0	0	16224	0	0	0	34568	0	0	0	10066	0	0	1	18370	0	0	0	21562	0	0	0	113200	0	0	0	6106	0	0	0	30608
		2	88890040	rs759872794	T	C	gnomAD Exomes	PASS	NA	p.Thr362Thr	c.1086A>G(p.=)	c.1086A>G	synonymous_variant		2	250640	7.97957e-06	0	0	0	16218	0	0	0	34556	0	0	0	10064	0	0	0	18372	0	0	0	21550	0	0	2	113170	0	0	0	6102	0	0	0	30608
		2	88890047	rs765614263	C	T	gnomAD Exomes	PASS	NA	p.Ser360Asn	p.Ser360Asn	c.1079G>A	missense_variant		1	250622	3.99007e-06	0	0	0	16212	0	0	0	34562	0	0	0	10066	0	0	0	18364	0	0	0	21544	0	0	1	113164	0	0	0	6102	0	0	0	30608
		2	88890049	rs775085012	T	G	gnomAD Exomes	PASS	NA	p.Thr359Thr	c.1077A>C(p.=)	c.1077A>C	synonymous_variant		1	250618	3.99014e-06	0	0	0	16212	0	0	0	34558	0	0	0	10066	0	0	0	18364	0	0	0	21544	0	0	1	113170	0	0	0	6098	0	0	0	30606
		2	88890050	rs1310368926	G	C	gnomAD Exomes	PASS	NA	p.Thr359Arg	p.Thr359Arg	c.1076C>G	missense_variant		1	250580	3.99074e-06	0	0	0	16212	0	0	0	34558	0	0	0	10064	0	0	0	18360	0	0	0	21534	0	0	1	113152	0	0	0	6096	0	0	0	30604
		2	88890058	rs1374073234	A	C	gnomAD Exomes	PASS	NA	p.Phe356Leu	p.Phe356Leu	c.1068T>G	missense_variant		1	250538	3.99141e-06	0	0	0	16210	0	0	0	34558	0	0	0	10064	0	0	0	18358	0	0	0	21502	0	0	0	113142	0	0	0	6096	0	0	1	30608
		2	88890063	rs1414546855	G	A	gnomAD Exomes	PASS	NA	p.Leu355Phe	p.Leu355Phe	c.1063C>T	missense_variant		1	250510	3.99186e-06	0	0	0	16206	0	0	0	34556	0	0	0	10062	0	0	0	18354	0	0	0	21478	0	0	1	113150	0	0	0	6100	0	0	0	30604
		2	88890066	rs901651363	T	G	gnomAD Exomes	PASS	NA	p.Ser354Arg	p.Ser354Arg	c.1060A>C	missense_variant		1	250504	3.99195e-06	0	0	0	16202	0	0	0	34552	0	0	0	10062	0	0	0	18360	0	0	0	21480	0	0	1	113152	0	0	0	6092	0	0	0	30604
		2	88890071	rs1380818081	G	A	gnomAD Exomes	PASS	NA	p.Pro352Leu	p.Pro352Leu	c.1055C>T	missense_variant		1	250448	3.99284e-06	0	0	0	16184	0	0	0	34552	0	0	0	10062	0	0	0	18348	0	0	0	21478	0	0	1	113132	0	0	0	6090	0	0	0	30602
		2	88890076	rs762601065	G	A	gnomAD Exomes	PASS	NA	p.Val350Val	c.1050C>T(p.=)	c.1050C>T	synonymous_variant		2	250424	7.98645e-06	0	0	0	16178	0	0	0	34548	0	0	0	10058	0	0	2	18362	0	0	0	21456	0	0	0	113128	0	0	0	6094	0	0	0	30600
		2	88890078	rs1294172310	C	T	gnomAD Exomes	PASS	NA	p.Val350Ile	p.Val350Ile	c.1048G>A	missense_variant		1	250364	3.99418e-06	0	0	0	16140	0	0	0	34550	0	0	0	10062	0	0	0	18354	0	0	0	21452	0	0	1	113112	0	0	0	6090	0	0	0	30604
		2	88890081	rs763604716	T	C	gnomAD Exomes	PASS	NA	p.Lys349Glu	p.Lys349Glu	c.1045A>G	missense_variant		1	250386	3.99383e-06	0	0	0	16138	0	0	0	34550	0	0	0	10062	0	0	0	18356	0	0	1	21474	0	0	0	113120	0	0	0	6084	0	0	0	30602
		2	88890089	rs200315616	T	C	gnomAD Exomes,gnomAD Genomes	PASS	PASS	p.Lys346Arg	p.Lys346Arg	c.1037A>G	missense_variant		4	281640	1.42025e-05	0	0	3	24796	0	0	0	35390	0	0	0	10346	0	0	0	19900	0	0	0	24926	0	0	0	128498	0	0	1	7182	0	0	0	30602
		2	88890089	rs200315616	T	G	gnomAD Exomes,gnomAD Genomes	PASS	PASS	p.Lys346Thr	p.Lys346Thr	c.1037A>C	missense_variant		5	281640	1.77532e-05	0	0	1	24796	0	0	0	35390	0	0	0	10346	0	0	0	19900	0	0	0	24926	0	0	4	128498	0	0	0	7182	0	0	0	30602
		2	88890093	rs767330545	G	A	gnomAD Exomes	PASS	NA	p.Leu345Phe	p.Leu345Phe	c.1033C>T	missense_variant		3	250170	1.19918e-05	0	0	0	16074	0	0	1	34536	0	0	0	10056	0	0	0	18334	0	0	0	21416	0	0	2	113064	0	0	0	6088	0	0	0	30602
		2	88890094	rs750405429	T	C	gnomAD Exomes	PASS	NA	p.Leu344Leu	c.1032A>G(p.=)	c.1032A>G	synonymous_variant		1	250174	3.99722e-06	0	0	0	16070	0	0	0	34534	0	0	0	10058	0	0	0	18336	0	0	0	21434	0	0	1	113056	0	0	0	6086	0	0	0	30600
		2	88890104	rs755930425	G	A	gnomAD Exomes,gnomAD Genomes	PASS	PASS	p.Ser341Phe	p.Ser341Phe	c.1022C>T	missense_variant		3	281254	1.06665e-05	0	0	1	24674	0	0	0	35374	0	0	0	10342	0	0	0	19872	0	0	0	24818	0	0	2	128408	0	0	0	7162	0	0	0	30604
		2	88890111	rs779996738	T	C	gnomAD Exomes	PASS	NA	p.Ile339Val	p.Ile339Val	c.1015A>G	missense_variant		5	249672	2.00263e-05	0	0	1	15904	0	0	0	34522	0	0	0	10046	0	0	0	18316	0	0	0	21340	0	0	4	112876	0	0	0	6072	0	0	0	30596
		2	88890144	rs1171115146	G	A	gnomAD Exomes	PASS	NA	c.1003-21C>T		c.1003-21C>T	intron_variant		1	244946	4.08253e-06	0	0	0	15366	0	0	0	34160	0	0	0	9944	0	0	0	17998	0	0	0	20954	0	0	0	110126	0	0	0	5976	0	0	1	30422
		2	88890145	rs148161560	G	A	gnomAD Exomes	PASS	NA	c.1003-22C>T		c.1003-22C>T	intron_variant		1	244704	4.08657e-06	0	0	1	15368	0	0	0	34126	0	0	0	9946	0	0	0	17958	0	0	0	20940	0	0	0	109998	0	0	0	5968	0	0	0	30400
		2	88890147	rs778124120	C	A	gnomAD Exomes	PASS	NA	c.1003-24G>T		c.1003-24G>T	intron_variant		1	244012	4.09816e-06	0	0	0	15326	0	0	0	34038	0	0	0	9934	0	0	1	17920	0	0	0	20956	0	0	0	109490	0	0	0	5954	0	0	0	30394
		2	88890156	rs747028603	T	C	gnomAD Exomes	PASS	NA	c.1003-33A>G		c.1003-33A>G	intron_variant		1	240458	4.15873e-06	0	0	0	15030	0	0	0	33646	0	0	0	9886	0	0	0	17628	0	0	0	20898	0	0	0	107340	0	0	0	5884	0	0	1	30146
		2	88890157	rs771092486	T	A	gnomAD Exomes	PASS	NA	c.1003-34A>T		c.1003-34A>T	intron_variant		6	239936	2.50067e-05	0	0	0	14992	0	0	0	33602	0	0	0	9892	0	0	0	17580	0	0	0	20868	0	0	0	106994	0	0	0	5878	0	0	6	30130
		2	88890161	rs962623274	G	C	gnomAD Exomes	PASS	NA	c.1003-38C>G		c.1003-38C>G	intron_variant		1	237618	4.20844e-06	0	0	0	14848	0	0	0	33334	0	0	0	9848	0	0	0	17374	0	0	0	20790	0	0	1	105612	0	0	0	5844	0	0	0	29968
		2	88890167	rs769078323	G	GT	gnomAD Exomes,gnomAD Genomes	PASS	PASS	c.1003-45dupA		c.1003-45dupA	intron_variant		10	265018	3.77333e-05	0	0	10	23334	0	0	0	33578	0	0	0	10062	0	0	0	18602	0	0	0	24130	0	0	0	118652	0	0	0	6876	0	0	0	29784
		2	88890171	rs374267588	T	C	gnomAD Exomes,gnomAD Genomes	PASS	PASS	c.1003-48A>G		c.1003-48A>G	intron_variant		2	263898	7.57869e-06	0	0	2	23240	0	0	0	33434	0	0	0	10040	0	0	0	18508	0	0	0	24174	0	0	0	117944	0	0	0	6842	0	0	0	29716
		2	88890174	rs1362125460	A	T	gnomAD Exomes	PASS	NA	c.1003-51T>A		c.1003-51T>A	intron_variant		1	231772	4.31459e-06	0	0	0	14472	0	0	0	32470	0	0	0	9726	0	0	0	16884	0	0	0	20656	0	0	1	102120	0	0	0	5740	0	0	0	29704
		2	88890186	rs927042102	T	A	gnomAD Genomes	NA	PASS	c.1003-63A>T		c.1003-63A>T	intron_variant		1	31388	3.18593e-05	0	0	0	8710	0	0	0	848	0	0	0	290	0	0	0	1556	0	0	0	3474	0	0	1	15424	0	0	0	1086	0	0	0	0
		2	88890186	rs927042102	T	C	gnomAD Genomes	NA	PASS	c.1003-63A>G		c.1003-63A>G	intron_variant		2	31388	6.37186e-05	0	0	2	8710	0	0	0	848	0	0	0	290	0	0	0	1556	0	0	0	3474	0	0	0	15424	0	0	0	1086	0	0	0	0
		2	88890274	rs910102983	A	T	gnomAD Genomes	NA	PASS	c.1002+62T>A		c.1002+62T>A	intron_variant		4	31408	0.000127356	0	0	4	8714	0	0	0	848	0	0	0	290	0	0	0	1558	0	0	0	3476	0	0	0	15434	0	0	0	1088	0	0	0	0
		2	88890289	rs746406718	C	A	gnomAD Exomes	PASS	NA	c.1002+47G>T		c.1002+47G>T	intron_variant		1	250446	3.99288e-06	0	0	0	16238	0	0	0	34532	0	0	0	10054	0	0	0	18342	0	0	0	21620	0	0	0	112966	0	0	0	6102	0	0	1	30592
		2	88890291	rs555011925	G	C	gnomAD Exomes	PASS	NA	c.1002+45C>G		c.1002+45C>G	intron_variant		17	250488	6.78675e-05	0	0	0	16242	0	0	1	34540	0	0	0	10052	0	0	0	18338	0	0	0	21622	0	0	0	113006	0	0	0	6098	0	0	16	30590
		2	88890295	rs1234788710	G	C	gnomAD Exomes,gnomAD Genomes	PASS	PASS	c.1002+41C>G		c.1002+41C>G	intron_variant		2	282104	7.08958e-06	0	0	0	24962	0	0	2	35402	0	0	0	10346	0	0	0	19918	0	0	0	25104	0	0	0	128576	0	0	0	7196	0	0	0	30600
		2	88890296	rs777239034	AG	A	gnomAD Exomes,gnomAD Genomes	PASS	PASS	c.1002+39delC		c.1002+39delC	intron_variant		5	282146	1.77213e-05	0	0	1	24962	0	0	0	35410	0	0	0	10346	0	0	0	19920	0	0	0	25106	0	0	4	128600	0	0	0	7198	0	0	0	30604
		2	88890305	rs775849616	C	G	gnomAD Exomes	PASS	NA	c.1002+31G>C		c.1002+31G>C	intron_variant		2	250910	7.97099e-06	0	0	0	16250	0	0	0	34574	0	0	0	10066	0	0	2	18360	0	0	0	21636	0	0	0	113310	0	0	0	6118	0	0	0	30596
		2	88890305	rs775849616	C	T	gnomAD Exomes,gnomAD Genomes	PASS	PASS	c.1002+31G>A		c.1002+31G>A	intron_variant		6	282300	2.1254e-05	0	0	0	24964	0	0	5	35422	0	0	0	10356	0	0	0	19918	0	0	0	25110	0	0	1	128730	0	0	0	7204	0	0	0	30596
		2	88890306	rs763653333	G	A	gnomAD Exomes,gnomAD Genomes	PASS	PASS	c.1002+30C>T		c.1002+30C>T	intron_variant		4	282324	1.41681e-05	0	0	3	24970	0	0	0	35420	0	0	0	10356	0	0	1	19926	0	0	0	25114	0	0	0	128736	0	0	0	7202	0	0	0	30600
		2	88890317	rs774097248	C	T	gnomAD Exomes	PASS	NA	c.1002+19G>A		c.1002+19G>A	intron_variant		2	251066	7.96603e-06	0	0	0	16256	0	0	0	34578	0	0	0	10070	0	0	0	18380	0	0	0	21642	0	0	0	113410	0	0	0	6122	0	0	2	30608
		2	88890318	rs1465446034	C	G	gnomAD Exomes	PASS	NA	c.1002+18G>C		c.1002+18G>C	intron_variant		1	251074	3.98289e-06	0	0	0	16256	0	0	1	34578	0	0	0	10070	0	0	0	18380	0	0	0	21638	0	0	0	113422	0	0	0	6124	0	0	0	30606
		2	88890324	rs748502724	G	GGT	gnomAD Exomes	PASS	NA	c.1002+10_1002+11dupAC		c.1002+10_1002+11dupAC	intron_variant		1	251134	3.98194e-06	0	0	0	16256	0	0	0	34582	0	0	0	10068	0	0	0	18382	0	0	1	21640	0	0	0	113478	0	0	0	6122	0	0	0	30606
		2	88890330	rs1444316362	A	G	gnomAD Genomes	NA	PASS	c.1002+6T>C		c.1002+6T>C	splice_region_variant		1	31396	3.18512e-05	0	0	0	8704	0	0	0	848	0	0	0	290	0	0	0	1558	0	0	0	3474	0	0	1	15434	0	0	0	1088	0	0	0	0
		2	88890331	rs931792857	G	C	gnomAD Exomes	PASS	NA	c.1002+5C>G		c.1002+5C>G	splice_region_variant		1	251172	3.98134e-06	0	0	0	16256	0	0	0	34580	0	0	0	10068	0	0	0	18382	0	0	0	21640	0	0	1	113514	0	0	0	6126	0	0	0	30606
		2	88890332	rs761175863	G	A	gnomAD Exomes	PASS	NA	c.1002+4C>T		c.1002+4C>T	splice_region_variant		2	251216	7.96128e-06	0	0	1	16256	0	0	0	34582	0	0	0	10072	0	0	0	18384	0	0	0	21644	0	0	1	113538	0	0	0	6126	0	0	0	30614
		2	88890335	rs1192258846	C	A	gnomAD Exomes	PASS	NA	c.1002+1G>T		c.1002+1G>T	splice_donor_variant		1	251196	3.98096e-06	0	0	0	16256	0	0	0	34584	0	0	0	10070	0	0	1	18382	0	0	0	21644	0	0	0	113526	0	0	0	6124	0	0	0	30610
		2	88890339	rs1399317107	G	A	gnomAD Exomes	PASS	NA	p.Tyr333Tyr	c.999C>T(p.=)	c.999C>T	synonymous_variant		1	251204	3.98083e-06	0	0	0	16256	0	0	0	34582	0	0	1	10066	0	0	0	18380	0	0	0	21640	0	0	0	113544	0	0	0	6124	0	0	0	30612
		2	88890342	rs1157996080	C	G	gnomAD Exomes	PASS	NA	p.Glu332Asp	p.Glu332Asp	c.996G>C	missense_variant		1	251224	3.98051e-06	0	0	0	16256	0	0	0	34582	0	0	0	10068	0	0	0	18384	0	0	0	21642	0	0	0	113558	0	0	0	6126	0	0	1	30608
		2	88890344	rs121908570	C	G	gnomAD Exomes	PASS	NA	p.Glu332Gln	p.Glu332Gln	c.994G>C	missense_variant		3	251216	1.19419e-05	0	0	1	16256	0	0	0	34584	0	0	0	10066	0	0	2	18386	0	0	0	21642	0	0	0	113550	0	0	0	6126	0	0	0	30606
		2	88890348		T	TA	gnomAD Exomes	PASS	NA	p.Glu330AspfsTer17	p.Glu330AspfsTer17	c.989_990insT	frameshift_variant		1	251312	3.97912e-06	0	0	0	16256	0	0	0	34588	0	0	0	10070	0	0	0	18388	0	0	0	21648	0	0	1	113618	0	0	0	6130	0	0	0	30614
		2	88890349	rs370390181	T	G	gnomAD Exomes,gnomAD Genomes	PASS	PASS	p.Glu330Ala	p.Glu330Ala	c.989A>C	missense_variant		9	282694	3.18365e-05	0	0	9	24960	0	0	0	35434	0	0	0	10362	0	0	0	19944	0	0	0	25120	0	0	0	129042	0	0	0	7218	0	0	0	30614
		2	88890351	rs756131853	C	G	gnomAD Exomes	PASS	NA	p.Leu329Leu	c.987G>C(p.=)	c.987G>C	synonymous_variant		6	251300	2.38758e-05	0	0	0	16256	0	0	0	34586	0	0	0	10072	0	0	0	18384	0	0	0	21648	0	0	6	113610	0	0	0	6130	0	0	0	30614
		2	88890357	rs766480275	T	C	gnomAD Exomes	PASS	NA	p.Gly327Gly	c.981A>G(p.=)	c.981A>G	synonymous_variant		4	251328	1.59155e-05	0	0	0	16256	0	0	0	34590	0	0	0	10072	0	0	0	18384	0	0	0	21648	0	0	4	113632	0	0	0	6132	0	0	0	30614
		2	88890361	rs753681109	C	G	gnomAD Exomes	PASS	NA	p.Gly326Ala	p.Gly326Ala	c.977G>C	missense_variant		4	251318	1.59161e-05	0	0	0	16256	0	0	0	34590	0	0	0	10072	0	0	0	18388	0	0	0	21644	0	0	0	113624	0	0	0	6130	0	0	4	30614
		2	88890379	rs1276515547	A	G	gnomAD Exomes	PASS	NA	p.Met320Thr	p.Met320Thr	c.959T>C	missense_variant		1	251338	3.97871e-06	0	0	0	16256	0	0	0	34590	0	0	0	10076	0	0	0	18390	0	0	0	21646	0	0	1	113632	0	0	0	6134	0	0	0	30614
		2	88890385	rs754842136	T	C	gnomAD Exomes	PASS	NA	p.Lys318Arg	p.Lys318Arg	c.953A>G	missense_variant		1	251344	3.97861e-06	0	0	0	16256	0	0	0	34590	0	0	0	10078	0	0	0	18390	0	0	0	21648	0	0	1	113634	0	0	0	6134	0	0	0	30614
		2	88890392	rs1222983133	C	T	gnomAD Exomes	PASS	NA	p.Asp316Asn	p.Asp316Asn	c.946G>A	missense_variant		1	251332	3.9788e-06	0	0	0	16256	0	0	1	34592	0	0	0	10078	0	0	0	18390	0	0	0	21646	0	0	0	113622	0	0	0	6134	0	0	0	30614
		2	88890392	rs1222983133	C	G	gnomAD Exomes	PASS	NA	p.Asp316His	p.Asp316His	c.946G>C	missense_variant		1	251332	3.9788e-06	0	0	0	16256	0	0	0	34592	0	0	0	10078	0	0	1	18390	0	0	0	21646	0	0	0	113622	0	0	0	6134	0	0	0	30614
		2	88890393	rs1365971474	A	G	gnomAD Genomes	NA	PASS	p.Ala315Ala	c.945T>C(p.=)	c.945T>C	synonymous_variant		2	31396	6.37024e-05	0	0	0	8708	0	0	0	848	0	0	0	290	0	0	0	1556	0	0	0	3476	0	0	1	15430	0	0	1	1088	0	0	0	0
		2	88890398	rs563686568	C	T	gnomAD Exomes,gnomAD Genomes	PASS	PASS	p.Val314Ile	p.Val314Ile	c.940G>A	missense_variant		28	282696	9.90463e-05	0	0	0	24968	0	0	0	35438	0	0	0	10364	0	0	0	19948	0	0	8	25120	0	0	0	129024	0	0	4	7220	0	0	16	30614
		2	88890399	rs372908548	C	T	gnomAD Exomes	PASS	NA	p.Ser313Ser	c.939G>A(p.=)	c.939G>A	synonymous_variant		4	251274	1.59189e-05	0	0	0	16256	0	0	0	34590	0	0	0	10074	0	0	1	18390	0	0	0	21646	0	0	0	113574	0	0	2	6130	0	0	1	30614
		2	88890400	rs757246219	G	A	gnomAD Exomes	PASS	NA	p.Ser313Leu	p.Ser313Leu	c.938C>T	missense_variant		4	251260	1.59198e-05	0	0	0	16256	0	0	0	34590	0	0	0	10076	0	0	0	18390	0	0	1	21648	0	0	1	113554	0	0	1	6132	0	0	1	30614
		2	88890404	rs781256167	C	T	gnomAD Exomes	PASS	NA	p.Val312Ile	p.Val312Ile	c.934G>A	missense_variant		3	251276	1.19391e-05	0	0	0	16256	0	0	0	34590	0	0	0	10076	0	0	0	18390	0	0	0	21648	0	0	0	113570	0	0	0	6132	0	0	3	30614
		2	88890410	rs191277311	T	A	gnomAD Exomes,gnomAD Genomes	PASS	PASS	p.Ile310Leu	p.Ile310Leu	c.928A>T	missense_variant		32	282664	0.000113209	0	0	2	24968	0	0	2	35438	0	0	0	10364	0	0	24	19946	0	0	0	25124	0	0	0	128990	0	0	4	7220	0	0	0	30614
		2	88890413	rs770275798	C	T	gnomAD Exomes	PASS	NA	p.Val309Met	p.Val309Met	c.925G>A	missense_variant		1	251254	3.98004e-06	0	0	0	16256	0	0	0	34590	0	0	0	10074	0	0	0	18388	0	0	0	21648	0	0	1	113552	0	0	0	6132	0	0	0	30614
		2	88890415	rs780609524	A	G	gnomAD Exomes	PASS	NA	p.Ile308Thr	p.Ile308Thr	c.923T>C	missense_variant		5	251214	1.99033e-05	0	0	0	16256	0	0	0	34590	0	0	0	10074	0	0	0	18390	0	0	0	21646	0	0	0	113512	0	0	0	6132	0	0	5	30614
		2	88890416	rs1468932809	T	C	gnomAD Exomes	PASS	NA	p.Ile308Val	p.Ile308Val	c.922A>G	missense_variant		1	251224	3.98051e-06	0	0	0	16256	0	0	0	34590	0	0	0	10074	0	0	0	18390	0	0	0	21646	0	0	1	113522	0	0	0	6132	0	0	0	30614
		2	88890421	rs749626188	A	T	gnomAD Exomes	PASS	NA	p.Met306Lys	p.Met306Lys	c.917T>A	missense_variant		1	251220	3.98057e-06	0	0	0	16256	0	0	0	34590	0	0	0	10074	0	0	0	18390	0	0	0	21648	0	0	1	113518	0	0	0	6130	0	0	0	30614
		2	88890421	rs749626188	A	C	gnomAD Exomes	PASS	NA	p.Met306Arg	p.Met306Arg	c.917T>G	missense_variant		1	251220	3.98057e-06	0	0	0	16256	0	0	1	34590	0	0	0	10074	0	0	0	18390	0	0	0	21648	0	0	0	113518	0	0	0	6130	0	0	0	30614
		2	88890425	rs769083965	T	C	gnomAD Exomes	PASS	NA	p.Ile305Val	p.Ile305Val	c.913A>G	missense_variant		2	251206	7.96159e-06	0	0	1	16256	0	0	0	34590	0	0	0	10066	0	0	0	18390	0	0	0	21648	0	0	0	113512	0	0	0	6130	0	0	1	30614
		2	88890427	rs1473338839	G	A	gnomAD Exomes	PASS	NA	p.Ala304Val	p.Ala304Val	c.911C>T	missense_variant		1	251164	3.98146e-06	0	0	0	16256	0	0	1	34590	0	0	0	10070	0	0	0	18390	0	0	0	21648	0	0	0	113468	0	0	0	6128	0	0	0	30614
		2	88890432	rs549674310	T	G	gnomAD Exomes	PASS	NA	p.Glu302Asp	p.Glu302Asp	c.906A>C	missense_variant		97	251114	0.000386279	2	0	0	16256	0	0	0	34588	0	0	0	10066	0	0	0	18388	0	0	0	21640	0	0	0	113436	0	0	1	6126	0	0	96	30614
		2	88890434	rs771423097	C	A	gnomAD Exomes	PASS	NA	p.Glu302Ter	p.Glu302Ter	c.904G>T	stop_gained		1	251114	3.98226e-06	0	0	0	16254	0	0	0	34588	0	0	0	10068	0	0	0	18388	0	0	0	21644	0	0	1	113432	0	0	0	6126	0	0	0	30614
		2	88890449	rs376125904	C	G	gnomAD Exomes,gnomAD Genomes	PASS	PASS	p.Asp297His	p.Asp297His	c.889G>C	missense_variant		4	282432	1.41627e-05	0	0	4	24974	0	0	0	35432	0	0	0	10358	0	0	0	19940	0	0	0	25120	0	0	0	128784	0	0	0	7210	0	0	0	30614
		2	88890452	rs1352633666	A	G	gnomAD Exomes	PASS	NA	p.Ser296Pro	p.Ser296Pro	c.886T>C	missense_variant		1	251054	3.98321e-06	0	0	0	16256	0	0	0	34588	0	0	0	10066	0	0	0	18388	0	0	0	21644	0	0	0	113376	0	0	1	6122	0	0	0	30614
		2	88890454	rs1441214040	A	G	gnomAD Exomes	PASS	NA	p.Ile295Thr	p.Ile295Thr	c.884T>C	missense_variant		1	251056	3.98318e-06	0	0	1	16254	0	0	0	34590	0	0	0	10064	0	0	0	18388	0	0	0	21644	0	0	0	113378	0	0	0	6126	0	0	0	30612
		2	88890461	rs1351364166	T	TTTGCCTAAAC	gnomAD Exomes	PASS	NA	p.Lys293ValfsTer2	p.Lys293ValfsTer2	c.876_877insGTTTAGGCAA	stop_gained		1	251040	3.98343e-06	0	0	1	16256	0	0	0	34588	0	0	0	10066	0	0	0	18388	0	0	0	21644	0	0	0	113364	0	0	0	6120	0	0	0	30614
		2	88890464	rs1230504276	A	T	gnomAD Exomes	PASS	NA	p.Ser292Thr	p.Ser292Thr	c.874T>A	missense_variant		1	250998	3.9841e-06	0	0	1	16256	0	0	0	34588	0	0	0	10064	0	0	0	18382	0	0	0	21642	0	0	0	113334	0	0	0	6118	0	0	0	30614
		2	88890465	rs766387241	C	T	gnomAD Exomes	PASS	NA	p.Glu291Glu	c.873G>A(p.=)	c.873G>A	synonymous_variant		1	250994	3.98416e-06	0	0	0	16254	0	0	0	34588	0	0	0	10064	0	0	0	18380	0	0	0	21646	0	0	1	113328	0	0	0	6120	0	0	0	30614
		2	88890472	rs1228905306	G	T	gnomAD Exomes	PASS	NA	p.Thr289Lys	p.Thr289Lys	c.866C>A	missense_variant		1	250996	3.98413e-06	0	0	0	16254	0	0	0	34586	0	0	0	10058	0	0	0	18386	0	0	0	21644	0	0	0	113334	0	0	0	6120	0	0	1	30614
		2	88890472	rs1228905306	G	A	gnomAD Exomes	PASS	NA	p.Thr289Ile	p.Thr289Ile	c.866C>T	missense_variant		1	250996	3.98413e-06	0	0	0	16254	0	0	1	34586	0	0	0	10058	0	0	0	18386	0	0	0	21644	0	0	0	113334	0	0	0	6120	0	0	0	30614
	Tauopathy	2	88890481	rs150474217	T	C	gnomAD Exomes,gnomAD Genomes	PASS	PASS	p.Asn286Ser	p.Asn286Ser	c.857A>G	missense_variant		7	282392	2.47882e-05	0	0	0	24966	0	0	0	35430	0	0	0	10350	0	0	0	19942	0	0	0	25122	0	0	6	128758	0	0	0	7210	0	0	1	30614
		2	88890492	rs759203901	G	C	gnomAD Exomes	PASS	NA	p.Thr282Thr	c.846C>G(p.=)	c.846C>G	synonymous_variant		5	250944	1.99248e-05	0	0	0	16254	0	0	2	34582	0	0	0	10062	0	0	0	18380	0	0	0	21646	0	0	3	113286	0	0	0	6122	0	0	0	30612
		2	88890493	rs765112357	G	A	gnomAD Exomes	PASS	NA	p.Thr282Ile	p.Thr282Ile	c.845C>T	missense_variant		12	250950	4.78183e-05	0	0	2	16252	0	0	0	34584	0	0	0	10062	0	0	0	18378	0	0	0	21644	0	0	2	113298	0	0	3	6120	0	0	5	30612
		2	88890493	rs765112357	G	C	gnomAD Exomes	PASS	NA	p.Thr282Ser	p.Thr282Ser	c.845C>G	missense_variant		1	250950	3.98486e-06	0	0	0	16252	0	0	0	34584	0	0	0	10062	0	0	0	18378	0	0	0	21644	0	0	0	113298	0	0	0	6120	0	0	1	30612
		2	88890496	rs757517499	C	A	gnomAD Exomes	PASS	NA	p.Ser281Ile	p.Ser281Ile	c.842G>T	missense_variant		1	250966	3.9846e-06	0	0	0	16254	0	0	0	34584	0	0	0	10060	0	0	0	18384	0	0	0	21638	0	0	1	113316	0	0	0	6120	0	0	0	30610
		2	88890501	rs370752889	A	G	gnomAD Exomes,gnomAD Genomes	PASS	PASS	p.Ile279Ile	c.837T>C(p.=)	c.837T>C	synonymous_variant		2	282374	7.08281e-06	0	0	2	24972	0	0	0	35434	0	0	0	10346	0	0	0	19938	0	0	0	25120	0	0	0	128748	0	0	0	7204	0	0	0	30612
		2	88890504	rs750500747	A	G	gnomAD Exomes	PASS	NA	p.Phe278Phe	c.834T>C(p.=)	c.834T>C	synonymous_variant		1	250966	3.9846e-06	0	0	0	16252	0	0	1	34582	0	0	0	10060	0	0	0	18384	0	0	0	21644	0	0	0	113314	0	0	0	6118	0	0	0	30612
		2	88890505	rs756231274	A	T	gnomAD Exomes,gnomAD Genomes	PASS	PASS	p.Phe278Tyr	p.Phe278Tyr	c.833T>A	missense_variant		3	282378	1.06241e-05	0	0	0	24968	0	0	0	35430	0	0	0	10350	0	0	0	19940	0	0	0	25122	0	0	3	128752	0	0	0	7204	0	0	0	30612
		2	88890509	rs780485346	C	T	gnomAD Exomes	PASS	NA	p.Gly277Arg	p.Gly277Arg	c.829G>A	missense_variant		5	250934	1.99256e-05	0	0	0	16252	0	0	0	34582	0	0	0	10060	0	0	0	18380	0	0	1	21644	0	0	2	113294	0	0	0	6110	0	0	2	30612
		2	88890510	rs769580758	G	A	gnomAD Exomes,gnomAD Genomes	PASS	PASS	p.Ala276Ala	c.828C>T(p.=)	c.828C>T	synonymous_variant		5	282356	1.77081e-05	0	0	1	24970	0	0	0	35432	0	0	0	10352	0	0	0	19938	0	0	0	25122	0	0	4	128728	0	0	0	7202	0	0	0	30612
		2	88890512	rs567991599	C	G	gnomAD Exomes	PASS	NA	p.Ala276Pro	p.Ala276Pro	c.826G>C	missense_variant		1	250932	3.98514e-06	0	0	0	16250	0	0	0	34584	0	0	0	10062	0	0	0	18380	0	0	0	21646	0	0	0	113286	0	0	0	6114	0	0	1	30610
		2	88890516	rs779345765	C	T	gnomAD Exomes	PASS	NA	p.Thr274Thr	c.822G>A(p.=)	c.822G>A	synonymous_variant		3	250944	1.19549e-05	0	0	0	16246	0	0	0	34584	0	0	0	10064	0	0	1	18382	0	0	0	21646	0	0	1	113294	0	0	1	6118	0	0	0	30610
		2	88890517	rs1372248590	G	A	gnomAD Exomes	PASS	NA	p.Thr274Met	p.Thr274Met	c.821C>T	missense_variant		3	250926	1.19557e-05	0	0	0	16244	0	0	2	34584	0	0	0	10062	0	0	0	18382	0	0	0	21646	0	0	1	113280	0	0	0	6118	0	0	0	30610
		2	88890518	rs1034090328	T	C	gnomAD Exomes	PASS	NA	p.Thr274Ala	p.Thr274Ala	c.820A>G	missense_variant		1	250936	3.98508e-06	0	0	0	16244	0	0	0	34582	0	0	0	10062	0	0	0	18382	0	0	0	21646	0	0	1	113292	0	0	0	6116	0	0	0	30612
		2	88890531	rs748516671	A	C	gnomAD Exomes,gnomAD Genomes	PASS	PASS	p.Ile269Met	p.Ile269Met	c.807T>G	missense_variant		6	282250	2.12578e-05	0	0	0	24922	0	0	2	35432	0	0	0	10352	0	0	0	19934	0	0	0	25114	0	0	4	128684	0	0	0	7200	0	0	0	30612
		2	88890531	rs748516671	A	G	gnomAD Exomes	PASS	NA	p.Ile269Ile	c.807T>C(p.=)	c.807T>C	synonymous_variant		5	250848	1.99324e-05	0	0	0	16210	0	0	0	34584	0	0	0	10062	0	0	5	18376	0	0	0	21640	0	0	0	113252	0	0	0	6112	0	0	0	30612
		2	88890535	rs773037976	T	C	gnomAD Exomes	PASS	NA	p.Tyr268Cys	p.Tyr268Cys	c.803A>G	missense_variant		2	250800	7.97448e-06	0	0	0	16184	0	0	0	34570	0	0	0	10060	0	0	1	18374	0	0	0	21640	0	0	1	113254	0	0	0	6106	0	0	0	30612
		2	88890538	rs201704351	C	T	gnomAD Exomes	PASS	NA	p.Arg267Gln	p.Arg267Gln	c.800G>A	missense_variant		4	250748	1.59523e-05	0	0	0	16156	0	0	0	34570	0	0	0	10060	0	0	0	18370	0	0	0	21636	0	0	4	113240	0	0	0	6104	0	0	0	30612
		2	88890539	rs770587950	G	T	gnomAD Exomes,gnomAD Genomes	PASS	PASS	p.Arg267Arg	c.799C>A(p.=)	c.799C>A	synonymous_variant		2	282138	7.08873e-06	0	0	1	24868	0	0	0	35412	0	0	0	10350	0	0	0	19934	0	0	0	25116	0	0	1	128660	0	0	0	7188	0	0	0	30610
		2	88890552	rs375371096	G	T	gnomAD Exomes	PASS	NA	p.Gly262Gly	c.786C>A(p.=)	c.786C>A	synonymous_variant		4	250466	1.59702e-05	0	0	1	16032	0	0	0	34560	0	0	0	10060	0	0	0	18368	0	0	0	21636	0	0	3	113112	0	0	0	6090	0	0	0	30608
		2	88890553	rs1214543954	C	A	gnomAD Exomes	PASS	NA	p.Gly262Val	p.Gly262Val	c.785G>T	missense_variant		1	250484	3.99227e-06	0	0	0	16036	0	0	0	34564	0	0	0	10060	0	0	0	18368	0	0	0	21638	0	0	0	113122	0	0	0	6090	0	0	1	30606
		2	88890555	rs759547092	A	G	gnomAD Exomes	PASS	NA	p.Val261Val	c.783T>C(p.=)	c.783T>C	synonymous_variant		1	250440	3.99297e-06	0	0	0	16026	0	0	1	34562	0	0	0	10058	0	0	0	18368	0	0	0	21636	0	0	0	113098	0	0	0	6086	0	0	0	30606
		2	88890558	rs764890328	A	G	gnomAD Exomes	PASS	NA	p.Ser260Ser	c.780T>C(p.=)	c.780T>C	synonymous_variant		1	250358	3.99428e-06	0	0	0	15988	0	0	0	34558	0	0	0	10056	0	0	1	18368	0	0	0	21636	0	0	0	113064	0	0	0	6084	0	0	0	30604
		2	88890571	rs752512402	C	T	gnomAD Exomes	PASS	NA	c.768-1G>A		c.768-1G>A	splice_acceptor_variant		1	249698	4.00484e-06	0	0	0	15678	0	0	0	34546	0	0	0	10038	0	0	0	18344	0	0	0	21616	0	0	1	112810	0	0	0	6062	0	0	0	30604
		2	88890583	rs368623266	A	G	gnomAD Exomes,gnomAD Genomes	PASS	PASS	c.768-13T>C		c.768-13T>C	intron_variant		70	280686	0.000249389	0	0	0	24302	0	0	8	35368	0	0	2	10322	0	0	0	19870	0	0	0	25070	0	0	59	128030	0	0	1	7126	0	0	0	30598
		2	88890586	rs767719073	G	T	gnomAD Exomes	PASS	NA	c.768-16C>A		c.768-16C>A	intron_variant		2	248982	8.03271e-06	0	0	0	15538	0	0	1	34508	0	0	0	10028	0	0	0	18284	0	0	0	21590	0	0	1	112406	0	0	0	6032	0	0	0	30596
		2	88890601	rs750698237	T	G	gnomAD Exomes	PASS	NA	c.768-31A>C		c.768-31A>C	intron_variant		1	247506	4.04031e-06	0	0	0	15414	0	0	0	34382	0	0	0	10004	0	0	0	18154	0	0	0	21550	0	0	1	111450	0	0	0	5996	0	0	0	30556
		2	88890602	rs756124984	T	C	gnomAD Exomes	PASS	NA	c.768-32A>G		c.768-32A>G	intron_variant		15	247302	6.06546e-05	0	0	0	15394	0	0	0	34368	0	0	0	10002	0	0	0	18122	0	0	0	21534	0	0	1	111344	0	0	0	5994	0	0	14	30544
		2	88890611	rs1474790786	A	G	gnomAD Exomes	PASS	NA	c.768-41T>C		c.768-41T>C	intron_variant		1	244370	4.09216e-06	0	0	0	15156	0	0	1	34188	0	0	0	9948	0	0	0	17912	0	0	0	21438	0	0	0	109402	0	0	0	5922	0	0	0	30404
		2	88892719	rs1261349727	G	A	gnomAD Genomes	NA	PASS	c.767+71C>T		c.767+71C>T	intron_variant		1	31384	3.18634e-05	0	0	0	8712	0	0	0	840	0	0	0	290	0	0	0	1558	0	0	0	3472	0	0	1	15424	0	0	0	1088	0	0	0	0
		2	88892724	rs1476325971	CT	C	gnomAD Genomes	NA	PASS	c.767+65delA		c.767+65delA	intron_variant		1	31392	3.18552e-05	0	0	0	8712	0	0	0	844	0	0	0	290	0	0	0	1560	0	0	0	3474	0	0	1	15426	0	0	0	1086	0	0	0	0
		2	88892740	rs1169203564	T	C	gnomAD Exomes	PASS	NA	c.767+50A>G		c.767+50A>G	intron_variant		1	250258	3.99588e-06	0	0	0	16242	0	0	0	34550	0	0	0	10046	0	0	0	18316	0	0	0	21590	0	0	1	112812	0	0	0	6100	0	0	0	30602
		2	88892744	rs780142662	G	A	gnomAD Exomes	PASS	NA	c.767+46C>T		c.767+46C>T	intron_variant		1	250340	3.99457e-06	0	0	0	16252	0	0	0	34558	0	0	0	10048	0	0	1	18324	0	0	0	21594	0	0	0	112858	0	0	0	6104	0	0	0	30602
		2	88892745	rs371596364	T	A	gnomAD Genomes	NA	PASS	c.767+45A>T		c.767+45A>T	intron_variant		1	31388	3.18593e-05	0	0	0	8708	0	0	0	848	0	0	0	290	0	0	0	1560	0	0	0	3472	0	0	1	15422	0	0	0	1088	0	0	0	0
		2	88892745	rs371596364	T	C	gnomAD Exomes	PASS	NA	c.767+45A>G		c.767+45A>G	intron_variant		1	250406	3.99351e-06	0	0	0	16254	0	0	0	34564	0	0	0	10052	0	0	0	18338	0	0	0	21602	0	0	1	112888	0	0	0	6100	0	0	0	30608
		2	88892746	rs755490976	G	A	gnomAD Exomes	PASS	NA	c.767+44C>T		c.767+44C>T	intron_variant		1	250402	3.99358e-06	0	0	0	16254	0	0	0	34554	0	0	0	10048	0	0	1	18336	0	0	0	21586	0	0	0	112916	0	0	0	6106	0	0	0	30602
		2	88892762	rs372086511	C	A	gnomAD Exomes	PASS	NA	c.767+28G>T		c.767+28G>T	intron_variant		4	250774	1.59506e-05	0	0	0	16256	0	0	0	34570	0	0	0	10056	0	0	0	18370	0	0	0	21616	0	0	3	113186	0	0	1	6114	0	0	0	30606
		2	88892766	rs201166305	C	A	gnomAD Exomes,gnomAD Genomes	PASS	PASS	c.767+24G>T		c.767+24G>T	intron_variant		93	282278	0.000329462	0	0	89	24968	0	0	3	35432	0	0	0	10348	0	0	0	19932	0	0	0	25100	0	0	0	128686	0	0	0	7206	0	0	1	30606
		2	88892766	rs201166305	C	T	gnomAD Exomes,gnomAD Genomes	PASS	PASS	c.767+24G>A		c.767+24G>A	intron_variant		8	282278	2.83409e-05	0	0	0	24968	0	0	5	35432	0	0	0	10348	0	0	0	19932	0	0	0	25100	0	0	1	128686	0	0	2	7206	0	0	0	30606
		2	88892770	rs777510415	A	C	gnomAD Exomes	PASS	NA	c.767+20T>G		c.767+20T>G	intron_variant		1	250950	3.98486e-06	0	0	0	16256	0	0	0	34582	0	0	0	10058	0	0	0	18376	0	0	0	21634	0	0	0	113312	0	0	0	6122	0	0	1	30610
		2	88892778	rs1324832088	C	T	gnomAD Exomes	PASS	NA	c.767+12G>A		c.767+12G>A	intron_variant		1	251036	3.98349e-06	0	0	0	16256	0	0	0	34586	0	0	0	10064	0	0	0	18376	0	0	0	21642	0	0	1	113374	0	0	0	6124	0	0	0	30614
		2	88892778	rs1324832088	C	G	gnomAD Exomes	PASS	NA	c.767+12G>C		c.767+12G>C	intron_variant		2	251036	7.96698e-06	0	0	0	16256	0	0	2	34586	0	0	0	10064	0	0	0	18376	0	0	0	21642	0	0	0	113374	0	0	0	6124	0	0	0	30614
		2	88892781	rs1434448380	A	C	gnomAD Exomes	PASS	NA	c.767+9T>G		c.767+9T>G	intron_variant		1	251060	3.98311e-06	0	0	0	16256	0	0	0	34584	0	0	0	10064	0	0	0	18378	0	0	0	21638	0	0	1	113402	0	0	0	6126	0	0	0	30612
		2	88892781	rs1434448380	A	T	gnomAD Exomes	PASS	NA	c.767+9T>A		c.767+9T>A	intron_variant		1	251060	3.98311e-06	0	0	0	16256	0	0	1	34584	0	0	0	10064	0	0	0	18378	0	0	0	21638	0	0	0	113402	0	0	0	6126	0	0	0	30612
		2	88892785	rs1299011565	C	T	gnomAD Exomes	PASS	NA	c.767+5G>A		c.767+5G>A	splice_region_variant	lc_lof,os_lof	1	251102	3.98245e-06	0	0	0	16256	0	0	0	34584	0	0	0	10066	0	0	0	18376	0	0	0	21640	0	0	0	113440	0	0	0	6128	0	0	1	30612
		2	88892786	rs746663142	A	C	gnomAD Exomes	PASS	NA	c.767+4T>G		c.767+4T>G	splice_region_variant		1	251140	3.98184e-06	0	0	0	16256	0	0	0	34586	0	0	0	10066	0	0	0	18378	0	0	0	21646	0	0	1	113468	0	0	0	6126	0	0	0	30614
		2	88892805	rs558872999	C	T	gnomAD Exomes,gnomAD Genomes	PASS	PASS	p.Arg251His	p.Arg251His	c.752G>A	missense_variant		8	282606	2.8308e-05	0	0	3	24966	0	0	2	35436	0	0	0	10360	0	0	0	19932	0	0	0	25120	0	0	0	128958	0	0	0	7218	0	0	3	30616
		2	88892808	rs1461250090	G	A	gnomAD Genomes	NA	PASS	p.Pro250Leu	p.Pro250Leu	c.749C>T	missense_variant		2	31382	6.37308e-05	0	0	1	8700	0	0	0	848	0	0	0	290	0	0	0	1554	0	0	0	3474	0	0	1	15428	0	0	0	1088	0	0	0	0
		2	88892812	rs1255725028	C	T	gnomAD Exomes	PASS	NA	p.Gly249Arg	p.Gly249Arg	c.745G>A	missense_variant		1	251220	3.98057e-06	0	0	0	16256	0	0	0	34590	0	0	0	10070	0	0	0	18376	0	0	0	21642	0	0	1	113540	0	0	0	6130	0	0	0	30616
		2	88892813	rs147298435	G	A	gnomAD Exomes,gnomAD Genomes	PASS	PASS	p.Val248Val	c.744C>T(p.=)	c.744C>T	synonymous_variant		22	282594	7.78502e-05	0	0	0	24962	0	0	1	35434	0	0	0	10360	0	0	0	19926	0	0	0	25118	0	0	13	128962	0	0	0	7216	0	0	8	30616
		2	88892813	rs147298435	G	T	gnomAD Exomes	PASS	NA	p.Val248Val	c.744C>A(p.=)	c.744C>A	synonymous_variant		3	251224	1.19415e-05	0	0	0	16256	0	0	0	34588	0	0	0	10070	0	0	0	18378	0	0	0	21646	0	0	3	113542	0	0	0	6128	0	0	0	30616
		2	88892819	rs769737215	T	A	gnomAD Exomes	PASS	NA	p.Arg246Ser	p.Arg246Ser	c.738A>T	missense_variant		3	251268	1.19394e-05	0	0	0	16256	0	0	0	34588	0	0	0	10070	0	0	0	18378	0	0	0	21646	0	0	3	113582	0	0	0	6134	0	0	0	30614
		2	88892820	rs775353963	C	T	gnomAD Exomes	PASS	NA	p.Arg246Lys	p.Arg246Lys	c.737G>A	missense_variant		1	251254	3.98004e-06	0	0	0	16256	0	0	0	34588	0	0	0	10070	0	0	0	18378	0	0	0	21646	0	0	1	113566	0	0	0	6134	0	0	0	30616
		2	88892825	rs1445926746	A	G	gnomAD Exomes	PASS	NA	p.Thr244Thr	c.732T>C(p.=)	c.732T>C	synonymous_variant		1	251262	3.97991e-06	0	0	0	16256	0	0	0	34588	0	0	0	10070	0	0	0	18376	0	0	0	21646	0	0	0	113576	0	0	0	6134	0	0	1	30616
		2	88892825	rs1445926746	A	C	gnomAD Exomes	PASS	NA	p.Thr244Thr	c.732T>G(p.=)	c.732T>G	synonymous_variant		1	251262	3.97991e-06	0	0	0	16256	0	0	0	34588	0	0	0	10070	0	0	0	18376	0	0	0	21646	0	0	1	113576	0	0	0	6134	0	0	0	30616
		2	88892833	rs1253063852	G	A	gnomAD Genomes	NA	PASS	p.Gln242Ter	p.Gln242Ter	c.724C>T	stop_gained		1	31360	3.18878e-05	0	0	0	8708	0	0	1	846	0	0	0	290	0	0	0	1558	0	0	0	3464	0	0	0	15412	0	0	0	1082	0	0	0	0
	Tauopathy	2	88892838	rs147458427	C	T	gnomAD Exomes,gnomAD Genomes	PASS	PASS	p.Arg240His	p.Arg240His	c.719G>A	missense_variant		141	282652	0.000498847	0	0	7	24966	0	0	7	35434	0	0	0	10360	0	0	0	19934	0	0	3	25120	0	0	116	129004	0	0	5	7218	0	0	3	30616
		2	88892840	rs763885273	C	T	gnomAD Exomes	PASS	NA	p.Gln239Gln	c.717G>A(p.=)	c.717G>A	synonymous_variant		1	251268	3.97981e-06	0	0	0	16256	0	0	0	34590	0	0	0	10070	0	0	0	18374	0	0	1	21646	0	0	0	113582	0	0	0	6134	0	0	0	30616
		2	88892840	rs763885273	C	G	gnomAD Exomes	PASS	NA	p.Gln239His	p.Gln239His	c.717G>C	missense_variant		4	251268	1.59193e-05	0	0	0	16256	0	0	0	34590	0	0	0	10070	0	0	0	18374	0	0	0	21646	0	0	0	113582	0	0	0	6134	0	0	4	30616
		2	88892841	rs773387179	T	C	gnomAD Exomes	PASS	NA	p.Gln239Arg	p.Gln239Arg	c.716A>G	missense_variant		5	251272	1.98988e-05	0	0	0	16256	0	0	5	34592	0	0	0	10070	0	0	0	18376	0	0	0	21646	0	0	0	113582	0	0	0	6134	0	0	0	30616
		2	88892849	rs1181295920	C	G	gnomAD Genomes	NA	PASS	p.Leu236Leu	c.708G>C(p.=)	c.708G>C	synonymous_variant		2	31390	6.37146e-05	0	0	0	8710	0	0	0	846	0	0	2	290	0	0	0	1558	0	0	0	3474	0	0	0	15424	0	0	0	1088	0	0	0	0
		2	88892852	rs116441313	G	A	gnomAD Exomes,gnomAD Genomes	PASS	PASS	p.Ile235Ile	c.705C>T(p.=)	c.705C>T	synonymous_variant		124	282660	0.00043869	2	0	123	24970	2	0	1	35432	0	0	0	10360	0	0	0	19936	0	0	0	25124	0	0	0	129000	0	0	0	7222	0	0	0	30616
		2	88892855	rs1378028446	G	A	gnomAD Exomes	PASS	NA	p.Asp234Asp	c.702C>T(p.=)	c.702C>T	synonymous_variant		1	251258	3.97997e-06	0	0	0	16256	0	0	0	34590	0	0	0	10070	0	0	0	18376	0	0	0	21646	0	0	0	113572	0	0	0	6134	0	0	1	30614
		2	88892871	rs1467388361	A	G	gnomAD Exomes	PASS	NA	p.Met229Thr	p.Met229Thr	c.686T>C	missense_variant		1	251264	3.97988e-06	0	0	0	16256	0	0	1	34590	0	0	0	10066	0	0	0	18380	0	0	0	21648	0	0	0	113576	0	0	0	6134	0	0	0	30614
		2	88892875	rs766640012	C	T	gnomAD Exomes	PASS	NA	p.Glu228Lys	p.Glu228Lys	c.682G>A	missense_variant		1	251214	3.98067e-06	0	0	0	16256	0	0	0	34590	0	0	0	10066	0	0	1	18378	0	0	0	21642	0	0	0	113538	0	0	0	6130	0	0	0	30614
		2	88892876	rs151229339	G	A	gnomAD Exomes	PASS	NA	p.Asp227Asp	c.681C>T(p.=)	c.681C>T	synonymous_variant		20	251202	7.96172e-05	0	0	0	16256	0	0	0	34588	0	0	6	10066	0	0	0	18378	0	0	0	21646	0	0	7	113522	0	0	0	6132	0	0	7	30614
		2	88892884	rs367754154	C	T	gnomAD Exomes	PASS	NA	p.Asp225Asn	p.Asp225Asn	c.673G>A	missense_variant		1	251218	3.98061e-06	0	0	0	16256	0	0	0	34588	0	0	0	10068	0	0	0	18378	0	0	0	21648	0	0	0	113532	0	0	0	6132	0	0	1	30616
		2	88892884	rs367754154	C	G	gnomAD Exomes	PASS	NA	p.Asp225His	p.Asp225His	c.673G>C	missense_variant		2	251218	7.96121e-06	0	0	0	16256	0	0	0	34588	0	0	0	10068	0	0	0	18378	0	0	0	21648	0	0	2	113532	0	0	0	6132	0	0	0	30616
		2	88892887	rs753157985	A	G	gnomAD Exomes	PASS	NA	p.Trp224Arg	p.Trp224Arg	c.670T>C	missense_variant		11	251218	4.37867e-05	0	0	0	16256	0	0	0	34586	0	0	0	10070	0	0	10	18384	0	0	0	21648	0	0	1	113526	0	0	0	6132	0	0	0	30616
		2	88892888	rs758769407	T	C	gnomAD Exomes	PASS	NA	p.Gln223Gln	c.669A>G(p.=)	c.669A>G	synonymous_variant		5	251212	1.99035e-05	0	0	0	16256	0	0	0	34584	0	0	0	10068	0	0	0	18382	0	0	0	21646	0	0	2	113530	0	0	0	6132	0	0	3	30614
	Tauopathy	2	88892892	rs144117387	C	T	gnomAD Exomes	PASS	NA	p.Arg222His	p.Arg222His	c.665G>A	missense_variant		1	251172	3.98134e-06	0	0	1	16256	0	0	0	34584	0	0	0	10070	0	0	0	18380	0	0	0	21646	0	0	0	113488	0	0	0	6132	0	0	0	30616
		2	88892901	rs1301153218	A	G	gnomAD Exomes	PASS	NA	p.Leu219Pro	p.Leu219Pro	c.656T>C	missense_variant		2	251174	7.96261e-06	0	0	0	16256	0	0	1	34584	0	0	0	10066	0	0	0	18378	0	0	0	21648	0	0	1	113498	0	0	0	6130	0	0	0	30614
		2	88892903	rs912662318	A	G	gnomAD Exomes	PASS	NA	p.Ala218Ala	c.654T>C(p.=)	c.654T>C	synonymous_variant		1	251182	3.98118e-06	0	0	0	16256	0	0	1	34584	0	0	0	10068	0	0	0	18380	0	0	0	21648	0	0	0	113500	0	0	0	6130	0	0	0	30616
		2	88892906	rs140904976	T	C	gnomAD Exomes	PASS	NA	p.Ser217Ser	c.651A>G(p.=)	c.651A>G	synonymous_variant		1	251132	3.98197e-06	0	0	1	16256	0	0	0	34582	0	0	0	10068	0	0	0	18380	0	0	0	21648	0	0	0	113462	0	0	0	6122	0	0	0	30614
		2	88892914	rs1235805014	T	C	gnomAD Exomes	PASS	NA	p.Ile215Val	p.Ile215Val	c.643A>G	missense_variant		1	251110	3.98232e-06	0	0	0	16256	0	0	1	34584	0	0	0	10064	0	0	0	18376	0	0	0	21638	0	0	0	113450	0	0	0	6126	0	0	0	30616
		2	88892915	rs756945492	A	G	gnomAD Exomes	PASS	NA	p.Tyr214Tyr	c.642T>C(p.=)	c.642T>C	synonymous_variant		2	251126	7.96413e-06	0	0	0	16256	0	0	0	34582	0	0	0	10064	0	0	0	18382	0	0	0	21646	0	0	2	113452	0	0	0	6128	0	0	0	30616
		2	88892916	rs1327996297	T	C	gnomAD Exomes	PASS	NA	p.Tyr214Cys	p.Tyr214Cys	c.641A>G	missense_variant		1	251108	3.98235e-06	0	0	0	16256	0	0	0	34582	0	0	0	10064	0	0	0	18382	0	0	0	21636	0	0	1	113446	0	0	0	6126	0	0	0	30616
		2	88892917	rs780745612	A	G	gnomAD Exomes	PASS	NA	p.Tyr214His	p.Tyr214His	c.640T>C	missense_variant		2	251094	7.96514e-06	0	0	0	16256	0	0	0	34580	0	0	0	10062	0	0	0	18384	0	0	0	21642	0	0	2	113428	0	0	0	6126	0	0	0	30616
		2	88892923	rs745376249	C	T	gnomAD Exomes	PASS	NA	p.Val212Met	p.Val212Met	c.634G>A	missense_variant		2	251044	7.96673e-06	0	0	0	16256	0	0	0	34576	0	0	0	10062	0	0	0	18378	0	0	0	21640	0	0	2	113394	0	0	0	6122	0	0	0	30616
		2	88892923	rs745376249	C	A	gnomAD Exomes	PASS	NA	p.Val212Leu	p.Val212Leu	c.634G>T	missense_variant		1	251044	3.98337e-06	0	0	0	16256	0	0	0	34576	0	0	0	10062	0	0	0	18378	0	0	0	21640	0	0	0	113394	0	0	0	6122	0	0	1	30616
		2	88892923	rs745376249	C	G	gnomAD Exomes	PASS	NA	p.Val212Leu	p.Val212Leu	c.634G>C	missense_variant		1	251044	3.98337e-06	0	0	0	16256	0	0	0	34576	0	0	0	10062	0	0	1	18378	0	0	0	21640	0	0	0	113394	0	0	0	6122	0	0	0	30616
		2	88892932	rs1466725000	A	T	gnomAD Exomes,gnomAD Genomes	PASS	PASS	c.634-9T>A		c.634-9T>A	intron_variant		2	282314	7.08431e-06	0	0	0	24958	0	0	0	35412	0	0	0	10350	0	0	0	19932	0	0	2	25096	0	0	0	128742	0	0	0	7208	0	0	0	30616
		2	88892933	rs1213062933	CA	C	gnomAD Exomes	PASS	NA	c.634-11delT		c.634-11delT	intron_variant		1	250892	3.98578e-06	0	0	0	16250	0	0	0	34566	0	0	0	10060	0	0	1	18368	0	0	0	21608	0	0	0	113302	0	0	0	6122	0	0	0	30616
		2	88892944	rs769242029	A	G	gnomAD Exomes	PASS	NA	c.634-21T>C		c.634-21T>C	intron_variant		2	250652	7.97919e-06	0	0	0	16238	0	0	0	34546	0	0	0	10052	0	0	0	18346	0	0	0	21560	0	0	2	113190	0	0	0	6108	0	0	0	30612
		2	88892946		A	C	gnomAD Exomes	PASS	NA	c.634-23T>G		c.634-23T>G	intron_variant		1	250490	3.99218e-06	0	0	0	16232	0	0	0	34540	0	0	0	10050	0	0	0	18336	0	0	0	21504	0	0	0	113106	0	0	1	6108	0	0	0	30614
		2	88892949	rs371924514	A	G	gnomAD Exomes,gnomAD Genomes	PASS	PASS	c.634-26T>C		c.634-26T>C	intron_variant		29	281872	0.000102884	0	0	2	24948	0	0	1	35384	0	0	1	10340	0	0	0	19894	0	0	0	24972	0	0	24	128522	0	0	1	7198	0	0	0	30614
		2	88892960	rs1011138117	G	A	gnomAD Exomes	PASS	NA	c.634-37C>T		c.634-37C>T	intron_variant		3	249760	1.20115e-05	0	0	0	16194	0	0	1	34512	0	0	0	10042	0	0	0	18272	0	0	0	21286	0	0	2	112754	0	0	0	6094	0	0	0	30606
		2	88892962	rs1362317364	G	A	gnomAD Exomes	PASS	NA	c.634-39C>T		c.634-39C>T	intron_variant		1	249606	4.00631e-06	0	0	0	16194	0	0	1	34496	0	0	0	10038	0	0	0	18264	0	0	0	21256	0	0	0	112664	0	0	0	6094	0	0	0	30600
		2	88892964	rs773563809	CA	C	gnomAD Exomes	PASS	NA	c.634-42delT		c.634-42delT	intron_variant		1	249328	4.01078e-06	0	0	0	16188	0	0	0	34494	0	0	0	10032	0	0	0	18236	0	0	0	21192	0	0	1	112512	0	0	0	6088	0	0	0	30586
		2	88892974	rs749258911	T	G	gnomAD Exomes	PASS	NA	c.634-51A>C		c.634-51A>C	intron_variant		1	247968	4.03278e-06	0	0	0	16040	0	0	0	34398	0	0	0	10014	0	0	0	18108	0	0	0	20966	0	0	1	111826	0	0	0	6050	0	0	0	30566
		2	88892974	rs749258911	TAGATC	T	gnomAD Exomes,gnomAD Genomes	PASS	PASS	c.634-56_634-52delGATCT		c.634-56_634-52delGATCT	intron_variant		4	279332	1.43199e-05	0	0	0	24748	0	0	0	35242	0	0	0	10304	0	0	0	19668	0	0	0	24428	0	0	4	127242	0	0	0	7134	0	0	0	30566
		2	88892976	rs1204876072	G	A	gnomAD Genomes	NA	PASS	c.634-53C>T		c.634-53C>T	intron_variant		1	31348	3.19e-05	0	0	0	8710	0	0	0	842	0	0	0	290	0	0	1	1560	0	0	0	3452	0	0	0	15408	0	0	0	1086	0	0	0	0
		2	88894936	rs1299852400	T	C	gnomAD Genomes	NA	PASS	c.633+51A>G		c.633+51A>G	intron_variant		1	31398	3.18492e-05	0	0	0	8714	0	0	0	848	0	0	0	290	0	0	0	1560	0	0	0	3470	0	0	0	15428	0	0	1	1088	0	0	0	0
		2	88894942	rs768394459	A	G	gnomAD Exomes	PASS	NA	c.633+45T>C		c.633+45T>C	intron_variant		2	247864	8.06894e-06	0	0	0	15554	0	0	0	34384	0	0	0	10016	0	0	0	18168	0	0	0	21488	0	0	0	111778	0	0	0	6008	0	0	2	30468
		2	88894947	rs763273941	ACT	A	gnomAD Exomes	PASS	NA	c.633+38_633+39delAG		c.633+38_633+39delAG	intron_variant		1	249310	4.01107e-06	0	0	0	15806	0	0	0	34442	0	0	0	10054	0	0	0	18232	0	0	0	21554	0	0	0	112632	0	0	0	6054	0	0	1	30536
		2	88894948	rs774112667	C	T	gnomAD Exomes	PASS	NA	c.633+39G>A		c.633+39G>A	intron_variant		3	249382	1.20297e-05	0	0	3	15822	0	0	0	34432	0	0	0	10050	0	0	0	18230	0	0	0	21558	0	0	0	112702	0	0	0	6052	0	0	0	30536
		2	88894954	rs1394009172	T	C	gnomAD Genomes	NA	PASS	c.633+33A>G		c.633+33A>G	intron_variant		1	31390	3.18573e-05	0	0	1	8712	0	0	0	846	0	0	0	290	0	0	0	1558	0	0	0	3474	0	0	0	15424	0	0	0	1086	0	0	0	0
		2	88894964	rs761638889	G	A	gnomAD Exomes	PASS	NA	c.633+23C>T		c.633+23C>T	intron_variant		2	250702	7.9776e-06	0	0	0	16128	0	0	0	34528	0	0	0	10070	0	0	0	18306	0	0	0	21618	0	0	1	113350	0	0	0	6094	0	0	1	30608
		2	88894969	rs766620815	T	C	gnomAD Exomes	PASS	NA	c.633+18A>G		c.633+18A>G	intron_variant		1	250914	3.98543e-06	0	0	0	16176	0	0	0	34534	0	0	0	10074	0	0	0	18336	0	0	0	21622	0	0	0	113456	0	0	0	6110	0	0	1	30606
		2	88894972	rs776777727	A	G	gnomAD Exomes,gnomAD Genomes	PASS	PASS	c.633+15T>C		c.633+15T>C	intron_variant		8	282370	2.83316e-05	0	0	0	24918	0	0	8	35388	0	0	0	10362	0	0	0	19904	0	0	0	25102	0	0	0	128896	0	0	0	7198	0	0	0	30602
		2	88894973	rs759604047	G	A	gnomAD Exomes	PASS	NA	c.633+14C>T		c.633+14C>T	intron_variant		1	250962	3.98467e-06	0	0	0	16202	0	0	0	34544	0	0	0	10074	0	0	0	18342	0	0	0	21620	0	0	0	113464	0	0	0	6110	0	0	1	30606
		2	88894984	rs376869583	T	C	gnomAD Exomes,gnomAD Genomes	PASS	PASS	c.633+3A>G		c.633+3A>G	splice_region_variant		8	282520	2.83166e-05	0	0	0	24956	0	0	0	35394	0	0	0	10364	0	0	0	19920	0	0	0	25108	0	0	7	128960	0	0	1	7206	0	0	0	30612
		2	88894987	rs908303693	C	T	gnomAD Exomes,gnomAD Genomes	PASS	PASS	c.633G>A	c.633G>A(p.=)	c.633G>A	splice_region_variant		2	282528	7.07894e-06	0	0	0	24950	0	0	1	35404	0	0	0	10362	0	0	0	19924	0	0	0	25104	0	0	0	128964	0	0	1	7208	0	0	0	30612
		2	88894993	rs753207389	A	G	gnomAD Exomes	PASS	NA	p.Ser209Ser	c.627T>C(p.=)	c.627T>C	synonymous_variant		2	251126	7.96413e-06	0	0	0	16244	0	0	2	34552	0	0	0	10076	0	0	0	18368	0	0	0	21638	0	0	0	113512	0	0	0	6124	0	0	0	30612
		2	88894995	rs758995400	T	C	gnomAD Exomes	PASS	NA	p.Ser209Gly	p.Ser209Gly	c.625A>G	missense_variant		2	251152	7.96331e-06	0	0	0	16244	0	0	0	34564	0	0	0	10074	0	0	1	18370	0	0	0	21638	0	0	1	113526	0	0	0	6124	0	0	0	30612
		2	88894997	rs894717636	T	C	gnomAD Exomes	PASS	NA	p.Tyr208Cys	p.Tyr208Cys	c.623A>G	missense_variant		1	251172	3.98134e-06	0	0	1	16250	0	0	0	34566	0	0	0	10074	0	0	0	18372	0	0	0	21638	0	0	0	113538	0	0	0	6122	0	0	0	30612
		2	88894998	rs764744831	A	G	gnomAD Exomes	PASS	NA	p.Tyr208His	p.Tyr208His	c.622T>C	missense_variant		1	251152	3.98165e-06	0	0	0	16250	0	0	1	34566	0	0	0	10072	0	0	0	18372	0	0	0	21636	0	0	0	113518	0	0	0	6124	0	0	0	30614
		2	88894999	rs751939094	T	A	gnomAD Exomes	PASS	NA	p.Ala207Ala	c.621A>T(p.=)	c.621A>T	synonymous_variant		1	251172	3.98134e-06	0	0	0	16250	0	0	1	34566	0	0	0	10074	0	0	0	18376	0	0	0	21638	0	0	0	113530	0	0	0	6124	0	0	0	30614
		2	88895004	rs1483244464	T	G	gnomAD Exomes	PASS	NA	p.Ser206Arg	p.Ser206Arg	c.616A>C	missense_variant		1	251130	3.982e-06	0	0	0	16250	0	0	0	34564	0	0	0	10072	0	0	0	18372	0	0	0	21636	0	0	1	113506	0	0	0	6122	0	0	0	30608
		2	88895005	rs757760327	G	T	gnomAD Exomes	PASS	NA	p.Leu205Leu	c.615C>A(p.=)	c.615C>A	synonymous_variant		9	251138	3.58369e-05	0	0	0	16250	0	0	9	34570	0	0	0	10072	0	0	0	18374	0	0	0	21638	0	0	0	113500	0	0	0	6120	0	0	0	30614
	Tauopathy	2	88895012	rs780881069	T	C	gnomAD Exomes	PASS	NA	p.Tyr203Cys	p.Tyr203Cys	c.608A>G	missense_variant		3	251140	1.19455e-05	0	0	0	16252	0	0	0	34566	0	0	0	10072	0	0	0	18376	0	0	0	21636	0	0	3	113506	0	0	0	6118	0	0	0	30614
		2	88895014	rs750053426	T	A	gnomAD Exomes,gnomAD Genomes	PASS	PASS	p.Thr202Thr	c.606A>T(p.=)	c.606A>T	synonymous_variant		2	282536	7.07874e-06	0	0	1	24968	0	0	0	35410	0	0	0	10364	0	0	0	19934	0	0	0	25108	0	0	1	128942	0	0	0	7200	0	0	0	30610
	Tauopathy	2	88895016	rs900837802	T	C	gnomAD Genomes	NA	PASS	p.Thr202Ala	p.Thr202Ala	c.604A>G	missense_variant		1	31396	3.18512e-05	0	0	0	8708	0	0	0	848	0	0	0	290	0	0	0	1558	0	0	0	3476	0	0	1	15428	0	0	0	1088	0	0	0	0
		2	88895020	rs766432619	CAG	C	gnomAD Exomes	PASS	NA	p.Leu200AspfsTer9	p.Leu200AspfsTer9	c.598_599delCT	frameshift_variant		1	251088	3.98267e-06	0	0	0	16250	0	0	0	34570	0	0	0	10074	0	0	0	18374	0	0	0	21634	0	0	1	113460	0	0	0	6116	0	0	0	30610
		2	88895023	rs755614237	A	T	gnomAD Exomes	PASS	NA	p.Ser199Ser	c.597T>A(p.=)	c.597T>A	synonymous_variant		22	251108	8.76117e-05	0	0	1	16256	0	0	21	34562	0	0	0	10072	0	0	0	18376	0	0	0	21632	0	0	0	113480	0	0	0	6120	0	0	0	30610
		2	88895037	rs748849019	C	A	gnomAD Exomes	PASS	NA	p.Val195Phe	p.Val195Phe	c.583G>T	missense_variant		1	251034	3.98352e-06	0	0	0	16256	0	0	0	34572	0	0	0	10062	0	0	0	18376	0	0	0	21634	0	0	1	113412	0	0	0	6112	0	0	0	30610
		2	88895038	rs768552211	C	T	gnomAD Exomes	PASS	NA	p.Leu194Leu	c.582G>A(p.=)	c.582G>A	synonymous_variant		2	251034	7.96705e-06	0	0	0	16256	0	0	0	34576	0	0	0	10062	0	0	0	18376	0	0	0	21636	0	0	2	113408	0	0	0	6114	0	0	0	30606
		2	88895043	rs1410811524	C	A	gnomAD Genomes	NA	PASS	p.Val193Phe	p.Val193Phe	c.577G>T	missense_variant		1	31398	3.18492e-05	0	0	1	8710	0	0	0	848	0	0	0	290	0	0	0	1560	0	0	0	3472	0	0	0	15432	0	0	0	1086	0	0	0	0
		2	88895045	rs1309491307	A	T	gnomAD Exomes	PASS	NA	p.Val192Asp	p.Val192Asp	c.575T>A	missense_variant		1	250984	3.98432e-06	0	0	0	16256	0	0	0	34572	0	0	0	10060	0	0	0	18376	0	0	1	21632	0	0	0	113366	0	0	0	6112	0	0	0	30610
		2	88895053	rs1353109683	T	C	gnomAD Exomes	PASS	NA	p.Gly189Gly	c.567A>G(p.=)	c.567A>G	synonymous_variant		1	250916	3.9854e-06	0	0	0	16256	0	0	0	34570	0	0	0	10056	0	0	1	18374	0	0	0	21640	0	0	0	113296	0	0	0	6112	0	0	0	30612
		2	88895055	rs1394978406	C	T	gnomAD Exomes	PASS	NA	p.Gly189Arg	p.Gly189Arg	c.565G>A	missense_variant		1	250920	3.98533e-06	0	0	0	16256	0	0	0	34572	0	0	0	10060	0	0	0	18378	0	0	1	21636	0	0	0	113292	0	0	0	6114	0	0	0	30612
		2	88895060	rs145470505	T	C	gnomAD Exomes,gnomAD Genomes	PASS	PASS	p.Lys187Arg	p.Lys187Arg	c.560A>G	missense_variant		2	282304	7.08456e-06	0	0	0	24964	0	0	0	35416	0	0	0	10346	0	0	0	19934	0	0	0	25112	0	0	2	128728	0	0	0	7192	0	0	0	30612
		2	88895062	rs747926683	A	G	gnomAD Exomes	PASS	NA	p.Tyr186Tyr	c.558T>C(p.=)	c.558T>C	synonymous_variant		2	250922	7.9706e-06	0	0	0	16256	0	0	1	34566	0	0	0	10058	0	0	0	18372	0	0	0	21636	0	0	1	113308	0	0	0	6114	0	0	0	30612
	Tauopathy	2	88895064	rs200991366	A	G	gnomAD Exomes,gnomAD Genomes	PASS	PASS	p.Tyr186His	p.Tyr186His	c.556T>C	missense_variant		37	282252	0.000131089	0	0	0	24962	0	0	0	35404	0	0	0	10346	0	0	0	19926	0	0	0	25102	0	0	36	128708	0	0	1	7190	0	0	0	30614
		2	88895068	rs776846624	A	C	gnomAD Exomes	PASS	NA	p.Ser184Ser	c.552T>G(p.=)	c.552T>G	synonymous_variant		1	250906	3.98556e-06	0	0	0	16256	0	0	0	34566	0	0	0	10064	0	0	0	18366	0	0	0	21632	0	0	0	113298	0	0	0	6110	0	0	1	30614
		2	88895077	rs1342622158	A	C	gnomAD Exomes	PASS	NA	p.Leu181Leu	c.543T>G(p.=)	c.543T>G	synonymous_variant		1	250930	3.98518e-06	0	0	0	16256	0	0	0	34572	0	0	0	10062	0	0	0	18370	0	0	0	21630	0	0	1	113316	0	0	0	6110	0	0	0	30614
		2	88895085	rs759708667	C	T	gnomAD Exomes	PASS	NA	p.Glu179Lys	p.Glu179Lys	c.535G>A	missense_variant		1	250872	3.9861e-06	0	0	0	16256	0	0	0	34562	0	0	0	10064	0	0	0	18370	0	0	0	21628	0	0	0	113280	0	0	0	6102	0	0	1	30610
		2	88895087	rs769862062	A	G	gnomAD Exomes	PASS	NA	p.Val178Ala	p.Val178Ala	c.533T>C	missense_variant		1	250920	3.98533e-06	0	0	1	16256	0	0	0	34564	0	0	0	10064	0	0	0	18370	0	0	0	21634	0	0	0	113316	0	0	0	6106	0	0	0	30610
		2	88895090	rs187776572	G	A	gnomAD Exomes,gnomAD Genomes	PASS	PASS	p.Thr177Ile	p.Thr177Ile	c.530C>T	missense_variant		2	282316	7.08426e-06	0	0	0	24962	0	0	2	35412	0	0	0	10354	0	0	0	19926	0	0	0	25106	0	0	0	128756	0	0	0	7188	0	0	0	30612
		2	88895095	rs763164566	A	G	gnomAD Exomes	PASS	NA	p.Pro175Pro	c.525T>C(p.=)	c.525T>C	synonymous_variant		1	250956	3.98476e-06	0	0	0	16256	0	0	0	34562	0	0	0	10064	0	0	0	18370	0	0	0	21636	0	0	0	113344	0	0	0	6112	0	0	1	30612
		2	88895102	rs770372979	G	C	gnomAD Exomes	PASS	NA	p.Thr173Arg	p.Thr173Arg	c.518C>G	missense_variant		2	250942	7.96997e-06	0	0	0	16256	0	0	0	34562	0	0	0	10060	0	0	0	18360	0	0	0	21634	0	0	2	113350	0	0	0	6108	0	0	0	30612
		2	88895109	rs1425626815	T	C	gnomAD Exomes	PASS	NA	p.Met171Val	p.Met171Val	c.511A>G	missense_variant		1	250992	3.98419e-06	0	0	0	16256	0	0	1	34566	0	0	0	10062	0	0	0	18362	0	0	0	21630	0	0	0	113394	0	0	0	6110	0	0	0	30612
		2	88895111	rs752167830	C	G	gnomAD Exomes	PASS	NA	p.Ser170Thr	p.Ser170Thr	c.509G>C	missense_variant		1	250972	3.98451e-06	0	0	0	16256	0	0	0	34560	0	0	0	10062	0	0	0	18364	0	0	0	21630	0	0	1	113378	0	0	0	6110	0	0	0	30612
		2	88895118	rs762206822	G	A	gnomAD Exomes	PASS	NA	p.Arg168Cys	p.Arg168Cys	c.502C>T	missense_variant		3	250998	1.19523e-05	0	0	0	16252	0	0	1	34564	0	0	0	10066	0	0	0	18354	0	0	0	21634	0	0	2	113406	0	0	0	6110	0	0	0	30612
		2	88895122	rs767773902	T	G	gnomAD Exomes	PASS	NA	p.Gln166His	p.Gln166His	c.498A>C	missense_variant	mnv	1	251092	3.9826e-06	0	0	1	16254	0	0	0	34570	0	0	0	10064	0	0	0	18360	0	0	0	21636	0	0	0	113478	0	0	0	6116	0	0	0	30614
Haplotype A	Tauopathy	2	88895123	rs13045	T	C	gnomAD Exomes,gnomAD Genomes	PASS	PASS	p.Gln166Arg	p.Gln166Arg	c.497A>G	missense_variant	mnv	180592	282254	0.639821	59324	0	21652	24940	9388	0	20422	35406	5905	0	7526	10352	2729	0	9346	19898	2221	0	14883	25094	4398	0	85866	128760	28723	0	4603	7196	1497	0	16294	30608
		2	88895124	rs755704498	G	C	gnomAD Exomes	PASS	NA	p.Gln166Glu	p.Gln166Glu	c.496C>G	missense_variant		1	251070	3.98295e-06	0	0	0	16256	0	0	0	34568	0	0	0	10066	0	0	0	18362	0	0	0	21632	0	0	0	113456	0	0	0	6116	0	0	1	30614
		2	88895127	rs779799076	C	T	gnomAD Exomes	PASS	NA	p.Asp165Asn	p.Asp165Asn	c.493G>A	missense_variant		2	251086	7.9654e-06	0	0	0	16254	0	0	1	34568	0	0	0	10068	0	0	0	18362	0	0	0	21632	0	0	1	113474	0	0	0	6116	0	0	0	30612
		2	88895130	rs753345227	A	G	gnomAD Exomes	PASS	NA	p.Trp164Arg	p.Trp164Arg	c.490T>C	missense_variant		22	251102	8.76138e-05	0	0	0	16254	0	0	0	34566	0	0	0	10068	0	0	0	18358	0	0	0	21628	0	0	22	113498	0	0	0	6118	0	0	0	30612
		2	88895134	rs1380016583	G	A	gnomAD Exomes	PASS	NA	p.Phe162Phe	c.486C>T(p.=)	c.486C>T	synonymous_variant		1	251108	3.98235e-06	0	0	0	16254	0	0	0	34566	0	0	0	10066	0	0	0	18364	0	0	0	21626	0	0	1	113502	0	0	0	6114	0	0	0	30616
		2	88895140	rs1296782781	G	A	gnomAD Exomes	PASS	NA	p.Ala160Ala	c.480C>T(p.=)	c.480C>T	synonymous_variant		1	251132	3.98197e-06	0	0	0	16256	0	0	0	34566	0	0	0	10068	0	0	0	18364	0	0	0	21626	0	0	1	113520	0	0	0	6120	0	0	0	30612
		2	88895150	rs754542348	A	C	gnomAD Exomes	PASS	NA	p.Leu157Arg	p.Leu157Arg	c.470T>G	missense_variant		4	251160	1.59261e-05	0	0	0	16250	0	0	0	34570	0	0	0	10068	0	0	0	18364	0	0	0	21626	0	0	0	113546	0	0	0	6120	0	0	4	30616
		2	88895158	rs143125616	A	T	gnomAD Exomes	PASS	NA	p.Ile154Ile	c.462T>A(p.=)	c.462T>A	synonymous_variant		1	251162	3.98149e-06	0	0	1	16246	0	0	0	34568	0	0	0	10072	0	0	0	18358	0	0	0	21626	0	0	0	113560	0	0	0	6118	0	0	0	30614
		2	88895166	rs1277977772	T	C	gnomAD Exomes	PASS	NA	p.Met1?	p.Met1?	c.1A>G	start_lost		1	251134	3.98194e-06	0	0	0	16236	0	0	0	34558	0	0	0	10070	0	0	0	18352	0	0	0	21626	0	0	1	113560	0	0	0	6118	0	0	0	30614
		2	88895173	rs376595842	C	T	gnomAD Exomes	PASS	NA	p.Gly149Gly	c.447G>A(p.=)	c.447G>A	synonymous_variant		20	251088	7.96533e-05	0	0	0	16226	0	0	9	34552	0	0	1	10070	0	0	0	18348	0	0	0	21620	0	0	10	113554	0	0	0	6114	0	0	0	30604
		2	88895177	rs1209761689	A	C	gnomAD Exomes,gnomAD Genomes	PASS	PASS	p.Phe148Cys	p.Phe148Cys	c.443T>G	missense_variant		2	282462	7.0806e-06	0	0	1	24918	0	0	0	35396	0	0	0	10362	0	0	0	19908	0	0	0	25092	0	0	1	128972	0	0	0	7208	0	0	0	30606
		2	88895179	rs138199678	T	C	gnomAD Exomes	PASS	NA	c.441A>G	c.441A>G(p.=)	c.441A>G	splice_region_variant		8	251018	3.18702e-05	0	0	0	16182	0	0	0	34548	0	0	0	10072	0	0	0	18346	0	0	0	21620	0	0	7	113534	0	0	1	6116	0	0	0	30600
		2	88895193	rs1268567145	G	A	gnomAD Genomes	NA	PASS	c.439-12C>T		c.439-12C>T	intron_variant		2	31384	6.37267e-05	0	0	2	8712	0	0	0	848	0	0	0	290	0	0	0	1556	0	0	0	3474	0	0	0	15418	0	0	0	1086	0	0	0	0
		2	88895194	rs199902769	C	G	gnomAD Exomes	PASS	NA	c.439-13G>C		c.439-13G>C	intron_variant		1	250382	3.9939e-06	0	0	0	15990	0	0	0	34506	0	0	0	10070	0	0	0	18296	0	0	0	21596	0	0	1	113268	0	0	0	6098	0	0	0	30558
		2	88895194	rs199902769	C	T	gnomAD Exomes,gnomAD Genomes	PASS	PASS	c.439-13G>A		c.439-13G>A	intron_variant		2	281770	7.09799e-06	0	0	2	24698	0	0	0	35352	0	0	0	10358	0	0	0	19856	0	0	0	25072	0	0	0	128690	0	0	0	7186	0	0	0	30558
		2	88895198	rs769874496	C	T	gnomAD Exomes	PASS	NA	c.439-17G>A		c.439-17G>A	intron_variant		1	250016	3.99974e-06	0	0	0	15910	0	0	0	34478	0	0	0	10062	0	0	0	18276	0	0	0	21574	0	0	0	113076	0	0	0	6094	0	0	1	30546
		2	88895198	rs769874496	C	CT	gnomAD Exomes	PASS	NA	c.439-18dupA		c.439-18dupA	intron_variant		2	250016	7.99949e-06	0	0	0	15910	0	0	0	34478	0	0	0	10062	0	0	0	18276	0	0	0	21574	0	0	2	113076	0	0	0	6094	0	0	0	30546
		2	88895200	rs1247986892	T	G	gnomAD Exomes	PASS	NA	c.439-19A>C		c.439-19A>C	intron_variant		1	249858	4.00227e-06	0	0	0	15882	0	0	0	34468	0	0	0	10052	0	0	0	18264	0	0	0	21568	0	0	1	113022	0	0	0	6080	0	0	0	30522
		2	88895208	rs1450585195	G	C	gnomAD Exomes	PASS	NA	c.439-27C>G		c.439-27C>G	intron_variant		1	247908	4.03375e-06	0	0	0	15570	0	0	0	34374	0	0	0	10012	0	0	0	18100	0	0	0	21504	0	0	0	111952	0	0	0	6046	0	0	1	30350
		2	88895209	rs1191034354	G	A	gnomAD Exomes	PASS	NA	c.439-28C>T		c.439-28C>T	intron_variant		1	247546	4.03965e-06	0	0	0	15506	0	0	0	34362	0	0	0	9992	0	0	0	18080	0	0	0	21494	0	0	1	111734	0	0	0	6038	0	0	0	30340
		2	88895213	rs775918783	A	G	gnomAD Exomes	PASS	NA	c.439-32T>C		c.439-32T>C	intron_variant		1	243718	4.1031e-06	0	0	0	14932	0	0	0	34198	0	0	0	9932	0	0	0	17798	0	0	0	21388	0	0	0	109482	0	0	0	5944	0	0	1	30044
		2	88895214	rs766788660	T	C	gnomAD Exomes	PASS	NA	c.439-33A>G		c.439-33A>G	intron_variant		4	241400	1.657e-05	0	0	0	14730	0	0	0	34040	0	0	0	9866	0	0	0	17622	0	0	0	21330	0	0	4	108078	0	0	0	5900	0	0	0	29834
		2	88895217	rs768866557	CATTA	C	gnomAD Exomes	PASS	NA	c.439-40_439-37delTAAT		c.439-40_439-37delTAAT	intron_variant		2	240148	8.3282e-06	0	0	0	14612	0	0	0	33922	0	0	0	9846	0	0	0	17520	0	0	0	21294	0	0	0	107382	0	0	0	5874	0	0	2	29698
		2	88895217	rs768866557	C	T	gnomAD Exomes	PASS	NA	c.439-36G>A		c.439-36G>A	intron_variant		2	240148	8.3282e-06	0	0	0	14612	0	0	0	33922	0	0	0	9846	0	0	0	17520	0	0	0	21294	0	0	2	107382	0	0	0	5874	0	0	0	29698
		2	88895221	rs1176415814	AATT	A	gnomAD Exomes	PASS	NA	c.439-43_439-41delAAT		c.439-43_439-41delAAT	intron_variant		1	235502	4.24625e-06	0	0	0	14116	0	0	0	33634	0	0	0	9736	0	0	0	17144	0	0	0	21150	0	0	1	104596	0	0	0	5796	0	0	0	29330
		2	88895228	rs759700087	A	AT	gnomAD Exomes	PASS	NA	c.439-48dupA		c.439-48dupA	intron_variant		1	222038	4.50373e-06	0	0	0	12832	0	0	0	32676	0	0	0	9540	0	0	0	15918	0	0	0	20572	0	0	1	96914	0	0	0	5544	0	0	0	28042
		2	88895228	rs759700087	AT	A	gnomAD Exomes	PASS	NA	c.439-48delA		c.439-48delA	intron_variant		2	222038	9.00747e-06	0	0	0	12832	0	0	0	32676	0	0	0	9540	0	0	0	15918	0	0	0	20572	0	0	0	96914	0	0	0	5544	0	0	2	28042
		2	88895229	rs774927161	T	G	gnomAD Exomes	PASS	NA	c.439-48A>C		c.439-48A>C	intron_variant		2	219386	9.11635e-06	0	0	0	12578	0	0	0	32492	0	0	0	9500	0	0	0	15672	0	0	0	20430	0	0	0	95348	0	0	0	5498	0	0	2	27868
		2	88895230	rs762253139	T	C	gnomAD Exomes	PASS	NA	c.439-49A>G		c.439-49A>G	intron_variant		3	208608	1.4381e-05	0	0	0	11702	0	0	0	31512	0	0	0	9324	0	0	0	14780	0	0	0	19924	0	0	3	89110	0	0	0	5296	0	0	0	26960
		2	88895231	rs768121676	T	A	gnomAD Exomes	PASS	NA	c.439-50A>T		c.439-50A>T	intron_variant		1	208876	4.78753e-06	0	0	0	11740	0	0	0	31540	0	0	0	9344	0	0	0	14784	0	0	0	19922	0	0	1	89240	0	0	0	5304	0	0	0	27002
		2	88895246	rs1437238499	C	T	gnomAD Exomes	PASS	NA	c.439-65G>A		c.439-65G>A	intron_variant		2	179524	1.11406e-05	0	0	1	9534	0	0	0	28186	0	0	0	8844	0	0	0	12690	0	0	0	18190	0	0	1	72526	0	0	0	4806	0	0	0	24748
		2	88895248	rs550079541	A	G	gnomAD Exomes,gnomAD Genomes	PASS	PASS	c.439-67T>C		c.439-67T>C	intron_variant		4	205330	1.94808e-05	0	0	4	17806	0	0	0	28284	0	0	0	9038	0	0	0	13878	0	0	0	21292	0	0	0	84902	0	0	0	5760	0	0	0	24370
		2	88895255	rs1219529685	T	C	gnomAD Exomes	PASS	NA	c.439-74A>G		c.439-74A>G	intron_variant		1	168826	5.92326e-06	0	0	0	8658	0	0	0	26700	0	0	0	8672	0	0	0	11996	0	0	0	17334	0	0	1	66808	0	0	0	4616	0	0	0	24042
		2	88895260	rs753502994	G	C	gnomAD Exomes	PASS	NA	c.439-79C>G		c.439-79C>G	intron_variant		5	163318	3.06151e-05	0	0	1	8158	0	0	0	25954	0	0	0	8586	0	0	0	11666	0	0	0	16822	0	0	4	63956	0	0	0	4520	0	0	0	23656
		2	88895266	rs754419036	T	C	gnomAD Exomes	PASS	NA	c.75+3A>G		c.75+3A>G	splice_region_variant		1	158266	6.31848e-06	0	0	0	7624	0	0	0	25358	0	0	0	8510	0	0	0	11438	0	0	0	16196	0	0	1	61374	0	0	0	4444	0	0	0	23322
		2	88895286	rs764758184	T	G	gnomAD Exomes	PASS	NA	p.Thr20Pro	p.Thr20Pro	c.58A>C	missense_variant		2	148166	1.34984e-05	0	0	0	6966	0	0	0	24616	0	0	0	8356	0	0	0	11028	0	0	0	13222	0	0	0	56930	0	0	2	4298	0	0	0	22750
		2	88895300	rs1267643290	A	C	gnomAD Exomes	PASS	NA	p.Leu15Arg	p.Leu15Arg	c.44T>G	missense_variant		1	143938	6.94744e-06	0	0	0	6802	0	0	0	24538	0	0	0	8340	0	0	0	10946	0	0	1	10712	0	0	0	55714	0	0	0	4254	0	0	0	22632
		2	88895312	rs938712423	G	T	gnomAD Exomes	PASS	NA	p.Ser11Ter	p.Ser11Ter	c.32C>A	stop_gained	lof_flag	1	141868	7.04881e-06	0	0	0	6732	0	0	0	24480	0	0	0	8326	0	0	0	10860	0	0	0	9506	0	0	0	55190	0	0	0	4230	0	0	1	22544
		2	88895318	rs752580628	C	G	gnomAD Exomes,gnomAD Genomes	PASS	PASS	p.Ser9Thr	p.Ser9Thr	c.26G>C	missense_variant		23	172194	0.00013357	1	0	0	15416	0	0	0	25260	0	0	0	8598	0	0	0	12378	0	0	15	12416	1	0	7	70384	0	0	1	5308	0	0	0	22434
		2	88895318	rs752580628	C	T	gnomAD Exomes	PASS	NA	p.Ser9Asn	p.Ser9Asn	c.26G>A	missense_variant		1	140798	7.10237e-06	0	0	0	6702	0	0	0	24412	0	0	0	8308	0	0	0	10820	0	0	0	8942	0	0	1	54960	0	0	0	4220	0	0	0	22434
		2	88895320	rs1245474019	C	T	gnomAD Exomes	PASS	NA	p.Trp8Ter	p.Trp8Ter	c.24G>A	stop_gained	lof_flag	1	140762	7.10419e-06	0	0	1	6704	0	0	0	24408	0	0	0	8306	0	0	0	10812	0	0	0	8942	0	0	0	54936	0	0	0	4220	0	0	0	22434
		2	88895327	rs764709409	CCTT	C	gnomAD Exomes	PASS	NA	p.Glu5del	p.Glu5del	c.14_16delAAG	inframe_deletion		4	139714	2.86299e-05	0	0	0	6674	0	0	1	24318	0	0	0	8278	0	0	0	10744	0	0	0	8452	0	0	0	54702	0	0	0	4194	0	0	3	22352
		2	88895329		T	C	gnomAD Genomes	NA	PASS	p.Glu5Glu	c.15A>G(p.=)	c.15A>G	synonymous_variant		1	31408	3.1839e-05	0	0	0	8714	0	0	0	848	0	0	0	290	0	0	0	1558	0	0	0	3476	0	0	1	15434	0	0	0	1088	0	0	0	0
		2	88895330	rs1426851360	T	C	gnomAD Exomes	PASS	NA	p.Glu5Gly	p.Glu5Gly	c.14A>G	missense_variant		1	139534	7.16671e-06	0	0	0	6674	0	0	1	24316	0	0	0	8282	0	0	0	10734	0	0	0	8328	0	0	0	54656	0	0	0	4196	0	0	0	22348
		2	88895341	rs1471431361	C	T	gnomAD Exomes	PASS	NA	p.Met1?	p.Met1?	c.3G>A	start_lost		1	138054	7.24354e-06	0	0	0	6630	0	0	0	24168	0	0	0	8246	0	0	0	10622	0	0	0	7714	0	0	0	54290	0	0	0	4178	0	0	1	22206
		2	88895343	rs758245548	T	G	gnomAD Exomes	PASS	NA	p.Met1?	p.Met1?	c.1A>C	start_lost		1	137864	7.25353e-06	0	0	0	6626	0	0	0	24134	0	0	1	8236	0	0	0	10608	0	0	0	7682	0	0	0	54232	0	0	0	4174	0	0	0	22172
Haplotype A		2	88895351	rs7571971	T	C	gnomAD Exomes,gnomAD Genomes	PASS	PASS	c.-8A>G		c.-8A>G	5_prime_UTR_variant		118696	167188	0.709955	43088	0	14479	15276	6867	0	16879	24562	5816	0	6580	8434	2566	0	6086	11960	1596	0	7175	10874	2387	0	50310	69168	18284	0	3610	5210	1262	0	13577	21704
		2	88895352	rs746774846	G	A	gnomAD Exomes,gnomAD Genomes	PASS	PASS	c.-9C>T		c.-9C>T	5_prime_UTR_variant		6	163970	3.65921e-05	0	0	2	15210	0	0	0	23788	0	0	0	8244	0	0	1	11760	0	0	0	10694	0	0	2	68218	0	0	0	5098	0	0	1	20958
		2	88895352	rs746774846	G	T	gnomAD Exomes	PASS	NA	c.-9C>A		c.-9C>A	5_prime_UTR_variant		1	132582	7.5425e-06	0	0	0	6500	0	0	0	22942	0	0	0	7954	0	0	0	10202	0	0	0	7218	0	0	0	52798	0	0	0	4010	0	0	1	20958
		2	88895353	rs1321520156	C	A	gnomAD Exomes	PASS	NA	c.-10G>T		c.-10G>T	5_prime_UTR_variant		13	132264	9.82883e-05	0	0	0	6498	0	0	0	22880	0	0	0	7936	0	0	13	10160	0	0	0	7174	0	0	0	52714	0	0	0	4004	0	0	0	20898
		2	88895362	rs759297391	A	T	gnomAD Exomes	PASS	NA	c.-19T>A		c.-19T>A	5_prime_UTR_variant		8	122564	6.5272e-05	0	0	0	6234	0	0	2	20364	0	0	0	7312	0	0	0	9436	0	0	0	6598	0	0	4	50116	0	0	2	3710	0	0	0	18794
		2	88895367	rs1370880311	A	G	gnomAD Exomes	PASS	NA	c.-24T>C		c.-24T>C	5_prime_UTR_variant		2	119236	1.67735e-05	0	0	0	6144	0	0	0	19430	0	0	0	7058	0	0	0	9242	0	0	0	6380	0	0	2	49178	0	0	0	3610	0	0	0	18194
		2	88895389	rs529091200	A	G	gnomAD Exomes,gnomAD Genomes	PASS	PASS	c.439-208T>C		c.439-208T>C	intron_variant		16	145824	0.000109721	0	0	14	14762	0	0	2	20060	0	0	0	6914	0	0	0	10674	0	0	0	9334	0	0	0	62550	0	0	0	4568	0	0	0	16962
		2	88895390	rs922314343	A	G	gnomAD Exomes	PASS	NA	c.439-209T>C		c.439-209T>C	intron_variant		5	114454	4.36857e-05	0	0	0	6058	0	0	0	19202	0	0	0	6628	0	0	5	9124	0	0	0	5860	0	0	0	47146	0	0	0	3476	0	0	0	16960
		2	88895411	rs1272764195	T	C	gnomAD Genomes	NA	PASS	c.439-230A>G		c.439-230A>G	intron_variant		1	31386	3.18613e-05	0	0	0	8712	0	0	1	846	0	0	0	290	0	0	0	1556	0	0	0	3476	0	0	0	15420	0	0	0	1086	0	0	0	0
		2	88895414	rs1363409652	T	C	gnomAD Genomes	NA	PASS	c.439-233A>G		c.439-233A>G	intron_variant		1	31390	3.18573e-05	0	0	0	8710	0	0	0	848	0	0	0	290	0	0	0	1558	0	0	0	3476	0	0	1	15422	0	0	0	1086	0	0	0	0
		2	88913200	rs768813186	A	G	gnomAD Exomes	PASS	NA	c.438+42T>C		c.438+42T>C	intron_variant		1	250538	3.99141e-06	0	0	0	16210	0	0	0	34560	0	0	0	10064	0	0	0	18330	0	0	0	21400	0	0	1	113254	0	0	0	6120	0	0	0	30600
		2	88913201	rs1288382627	G	T	gnomAD Exomes	PASS	NA	c.438+41C>A		c.438+41C>A	intron_variant		1	250570	3.9909e-06	0	0	0	16216	0	0	0	34560	0	0	0	10064	0	0	1	18340	0	0	0	21394	0	0	0	113274	0	0	0	6122	0	0	0	30600
		2	88913212	rs377231464	T	C	gnomAD Exomes,gnomAD Genomes	PASS	PASS	c.438+30A>G		c.438+30A>G	intron_variant		2	282394	7.0823e-06	0	0	0	24938	0	0	0	35420	0	0	0	10360	0	0	0	19918	0	0	0	25038	0	0	2	128900	0	0	0	7216	0	0	0	30604
		2	88913214	rs189447450	T	C	gnomAD Exomes,gnomAD Genomes	PASS	PASS	c.438+28A>G		c.438+28A>G	intron_variant		351	282440	0.00124274	1	0	103	24952	0	0	5	35424	0	0	0	10360	0	0	7	19920	0	0	0	25042	0	0	0	128918	0	0	3	7218	0	0	233	30606
		2	88913218	rs1248856824	C	T	gnomAD Exomes	PASS	NA	c.438+24G>A		c.438+24G>A	intron_variant		1	251084	3.98273e-06	0	0	0	16242	0	0	0	34580	0	0	0	10070	0	0	0	18368	0	0	0	21580	0	0	1	113502	0	0	0	6134	0	0	0	30608
		2	88913221	rs1482275520	C	G	gnomAD Exomes	PASS	NA	c.438+21G>C		c.438+21G>C	intron_variant		3	251124	1.19463e-05	0	0	0	16242	0	0	0	34580	0	0	0	10074	0	0	3	18370	0	0	0	21574	0	0	0	113542	0	0	0	6134	0	0	0	30608
		2	88913228	rs1402684201	C	T	gnomAD Genomes	NA	PASS	c.438+14G>A		c.438+14G>A	intron_variant		1	31392	3.18552e-05	0	0	1	8714	0	0	0	848	0	0	0	288	0	0	0	1556	0	0	0	3472	0	0	0	15426	0	0	0	1088	0	0	0	0
		2	88913231	rs773830302	A	AAAATT	gnomAD Exomes	PASS	NA	c.438+6_438+10dupAATTT		c.438+6_438+10dupAATTT	intron_variant		3	251298	1.1938e-05	0	0	1	16254	0	0	0	34586	0	0	0	10078	0	0	0	18386	0	0	0	21612	0	0	2	113634	0	0	0	6138	0	0	0	30610
		2	88913231	rs773830302	A	G	gnomAD Exomes	PASS	NA	c.438+11T>C		c.438+11T>C	intron_variant		3	251298	1.1938e-05	0	0	0	16254	0	0	0	34586	0	0	0	10078	0	0	0	18386	0	0	0	21612	0	0	3	113634	0	0	0	6138	0	0	0	30610
		2	88913232	rs926465110	A	G	gnomAD Exomes	PASS	NA	c.438+10T>C		c.438+10T>C	intron_variant		1	251304	3.97924e-06	0	0	0	16252	0	0	0	34584	0	0	0	10076	0	0	0	18386	0	0	0	21626	0	0	1	113634	0	0	0	6138	0	0	0	30608
		2	88913253	rs760891399	T	A	gnomAD Exomes	PASS	NA	p.Ser143Cys	p.Ser143Cys	c.427A>T	missense_variant		1	251398	3.97776e-06	0	0	0	16256	0	0	0	34588	0	0	0	10078	0	0	0	18392	0	0	0	21644	0	0	0	113688	0	0	0	6140	0	0	1	30612
	Tauopathy	2	88913257	rs1473288789	G	T	gnomAD Exomes	PASS	NA	p.Ser141Arg	p.Ser141Arg	c.423C>A	missense_variant		1	251410	3.97757e-06	0	0	0	16256	0	0	0	34588	0	0	0	10078	0	0	0	18390	0	0	0	21642	0	0	1	113702	0	0	0	6140	0	0	0	30614
		2	88913266	rs1160910411	C	T	gnomAD Exomes	PASS	NA	p.Val138Val	c.414G>A(p.=)	c.414G>A	synonymous_variant		1	251414	3.9775e-06	0	0	1	16256	0	0	0	34588	0	0	0	10076	0	0	0	18394	0	0	0	21638	0	0	0	113706	0	0	0	6140	0	0	0	30616
Haplotype B	Tauopathy	2	88913273	rs867529	G	C	gnomAD Exomes,gnomAD Genomes	PASS	PASS	p.Ser136Cys	p.Ser136Cys	c.407C>G	missense_variant		83335	282696	0.294787	13841	0	1270	24956	39	0	11381	35428	1857	0	2337	10366	270	0	9863	19938	2491	0	8703	25094	1515	0	35896	129074	4964	0	2206	7224	355	0	11679	30616
		2	88913277	rs776226805	C	T	gnomAD Exomes	PASS	NA	p.Gly135Ser	p.Gly135Ser	c.403G>A	missense_variant		3	251424	1.1932e-05	0	0	0	16256	0	0	0	34590	0	0	0	10078	0	0	0	18394	0	0	0	21640	0	0	3	113714	0	0	0	6138	0	0	0	30614
		2	88913278	rs377401079	G	A	gnomAD Exomes,gnomAD Genomes	PASS	PASS	p.Ser134Ser	c.402C>T(p.=)	c.402C>T	synonymous_variant		38	282808	0.000134367	0	0	26	24968	0	0	3	35436	0	0	0	10368	0	0	2	19954	0	0	0	25106	0	0	5	129134	0	0	2	7226	0	0	0	30616
		2	88913286	rs144124418	C	T	gnomAD Exomes,gnomAD Genomes	PASS	PASS	p.Val132Met	p.Val132Met	c.394G>A	missense_variant		70	282842	0.000247488	0	0	65	24970	0	0	3	35440	0	0	0	10368	0	0	0	19952	0	0	0	25116	0	0	1	129154	0	0	0	7226	0	0	1	30616
		2	88913307	rs1292907531	T	C	gnomAD Genomes	NA	PASS	p.Lys125Glu	p.Lys125Glu	c.373A>G	missense_variant		1	31404	3.18431e-05	0	0	1	8712	0	0	0	848	0	0	0	290	0	0	0	1560	0	0	0	3474	0	0	0	15432	0	0	0	1088	0	0	0	0
		2	88913311	rs1030737473	A	G	gnomAD Exomes	PASS	NA	p.His123His	c.369T>C(p.=)	c.369T>C	synonymous_variant		1	251422	3.97738e-06	0	0	0	16256	0	0	0	34592	0	0	0	10076	0	0	0	18394	0	0	0	21646	0	0	1	113702	0	0	0	6140	0	0	0	30616
		2	88913330	rs752117328	G	A	gnomAD Exomes,gnomAD Genomes	PASS	PASS	p.Ala117Val	p.Ala117Val	c.350C>T	missense_variant		4	282798	1.41444e-05	0	0	4	24970	0	0	0	35438	0	0	0	10366	0	0	0	19950	0	0	0	25118	0	0	0	129118	0	0	0	7222	0	0	0	30616
		2	88913351	rs1411763475	G	C	gnomAD Exomes	PASS	NA	p.Thr110Ser	p.Thr110Ser	c.329C>G	missense_variant		1	251310	3.97915e-06	0	0	0	16252	0	0	1	34590	0	0	0	10074	0	0	0	18390	0	0	0	21644	0	0	0	113612	0	0	0	6134	0	0	0	30614
		2	88913352	rs139901728	T	C	gnomAD Exomes	PASS	NA	p.Thr110Ala	p.Thr110Ala	c.328A>G	missense_variant		6	251292	2.38766e-05	0	0	0	16250	0	0	5	34580	0	0	0	10076	0	0	0	18390	0	0	0	21646	0	0	0	113608	0	0	1	6132	0	0	0	30610
		2	88913358	rs763921692	T	C	gnomAD Exomes	PASS	NA	p.Ile108Val	p.Ile108Val	c.322A>G	missense_variant		1	251248	3.98013e-06	0	0	0	16246	0	0	0	34580	0	0	0	10076	0	0	0	18380	0	0	0	21642	0	0	1	113586	0	0	0	6128	0	0	0	30610
		2	88913360	rs1227404936	A	ATT	gnomAD Genomes	NA	PASS	p.Ile107LysfsTer6	p.Ile107LysfsTer6	c.318_319dupAA	frameshift_variant		1	31404	3.18431e-05	0	0	1	8714	0	0	0	848	0	0	0	290	0	0	0	1560	0	0	0	3474	0	0	0	15430	0	0	0	1088	0	0	0	0
		2	88913364	rs751527003	C	G	gnomAD Exomes	PASS	NA	p.Val106Leu	p.Val106Leu	c.316G>C	missense_variant		1	251094	3.98257e-06	0	0	0	16228	0	0	0	34566	0	0	0	10070	0	0	0	18368	0	0	0	21636	0	0	0	113492	0	0	0	6128	0	0	1	30606
		2	88913369	rs757041625	G	A	gnomAD Exomes	PASS	NA	p.Ser104Leu	p.Ser104Leu	c.311C>T	missense_variant		1	250852	3.98641e-06	0	0	0	16194	0	0	0	34544	0	0	0	10060	0	0	0	18366	0	0	0	21622	0	0	1	113356	0	0	0	6122	0	0	0	30588
		2	88913370	rs1340497908	A	G	gnomAD Exomes	PASS	NA	p.Ser104Pro	p.Ser104Pro	c.310T>C	missense_variant		11	250422	4.39259e-05	0	0	0	16108	0	0	10	34510	0	0	0	10050	0	0	0	18316	0	0	0	21620	0	0	0	113146	0	0	1	6110	0	0	0	30562
		2	88913371	rs1204800330	C	A	gnomAD Exomes	PASS	NA	p.Arg103Ser	p.Arg103Ser	c.309G>T	missense_variant		1	250402	3.99358e-06	0	0	0	16106	0	0	0	34516	0	0	0	10052	0	0	0	18316	0	0	0	21616	0	0	1	113122	0	0	0	6110	0	0	0	30564
		2	88913379	rs1252127344	T	A	gnomAD Exomes	PASS	NA	c.309-8A>T		c.309-8A>T	splice_region_variant		1	245764	4.06894e-06	0	0	0	15044	0	0	0	34396	0	0	0	9990	0	0	0	17954	0	0	0	21476	0	0	1	110612	0	0	0	6018	0	0	0	30274
		2	88913386	rs1483805079	A	G	gnomAD Exomes	PASS	NA	c.309-15T>C		c.309-15T>C	intron_variant		1	237596	4.20883e-06	0	0	0	13990	0	0	0	34182	0	0	0	9930	0	0	1	16868	0	0	0	21106	0	0	0	106044	0	0	0	5882	0	0	0	29594
		2	88913387	rs781161257	A	C	gnomAD Exomes	PASS	NA	c.309-16T>G		c.309-16T>G	intron_variant		1	237638	4.20808e-06	0	0	0	14002	0	0	0	34186	0	0	0	9932	0	0	0	16868	0	0	0	21116	0	0	0	106054	0	0	0	5876	0	0	1	29604
		2	88913391	rs745709712	T	A	gnomAD Exomes	PASS	NA	c.309-20A>T		c.309-20A>T	intron_variant		2	233204	8.57618e-06	0	0	0	13462	0	0	0	34066	0	0	0	9884	0	0	0	16224	0	0	0	20794	0	0	1	103694	0	0	1	5786	0	0	0	29294
		2	88913394	rs755224752	T	A	gnomAD Exomes	PASS	NA	c.309-23A>T		c.309-23A>T	intron_variant		3	229380	1.30787e-05	0	0	1	13156	0	0	0	33940	0	0	0	9828	0	0	0	15622	0	0	0	20380	0	0	1	101630	0	0	0	5718	0	0	1	29106
		2	88913395	rs779347185	A	T	gnomAD Exomes	PASS	NA	c.309-24T>A		c.309-24T>A	intron_variant		9	227940	3.94841e-05	0	0	0	13050	0	0	1	33882	0	0	0	9800	0	0	6	15422	0	0	1	20270	0	0	1	100812	0	0	0	5682	0	0	0	29022
		2	88913398	rs1388189499	AT	A	gnomAD Exomes	PASS	NA	c.309-28delA		c.309-28delA	intron_variant		2	220860	9.05551e-06	0	0	0	12410	0	0	0	33598	0	0	0	9720	0	0	0	14562	0	0	0	19374	0	0	2	96958	0	0	0	5560	0	0	0	28678
		2	88913406	rs748166845	A	T	gnomAD Exomes	PASS	NA	c.309-35T>A		c.309-35T>A	intron_variant		1	207804	4.81223e-06	0	0	0	11508	0	0	0	32574	0	0	0	9486	0	0	1	13416	0	0	0	17698	0	0	0	89784	0	0	0	5298	0	0	0	28040
		2	88913407	rs1372150715	T	TAG	gnomAD Exomes	PASS	NA	c.309-37_309-36insCT		c.309-37_309-36insCT	intron_variant		1	207722	4.81413e-06	0	0	0	11514	0	0	1	32556	0	0	0	9474	0	0	0	13416	0	0	0	17674	0	0	0	89748	0	0	0	5294	0	0	0	28046
		2	88913409	rs772208403	T	G	gnomAD Exomes	PASS	NA	c.309-38A>C		c.309-38A>C	intron_variant		6	206158	2.91039e-05	0	0	0	11384	0	0	0	32412	0	0	0	9456	0	0	0	13342	0	0	2	17428	0	0	4	88910	0	0	0	5278	0	0	0	27948
		2	88913418	rs773527331	T	C	gnomAD Exomes	PASS	NA	c.309-47A>G		c.309-47A>G	intron_variant		1	195610	5.11221e-06	0	0	0	10700	0	0	0	31068	0	0	0	9262	0	0	0	12610	0	0	0	16176	0	0	1	83370	0	0	0	5104	0	0	0	27320
		2	88913442	rs1482165941	A	G	gnomAD Genomes	NA	PASS	c.309-71T>C		c.309-71T>C	intron_variant		1	31404	3.18431e-05	0	0	0	8716	0	0	0	848	0	0	0	290	0	0	0	1560	0	0	0	3474	0	0	1	15430	0	0	0	1086	0	0	0	0
		2	88926413	rs986885883	C	T	gnomAD Genomes	NA	PASS	c.308+72G>A		c.308+72G>A	intron_variant		10	31372	0.000318756	0	0	9	8704	0	0	1	848	0	0	0	290	0	0	0	1560	0	0	0	3470	0	0	0	15412	0	0	0	1088	0	0	0	0
		2	88926413	rs986885883	C	G	gnomAD Genomes	NA	PASS	c.308+72G>C		c.308+72G>C	intron_variant		1	31372	3.18756e-05	0	0	0	8704	0	0	0	848	0	0	0	290	0	0	0	1560	0	0	0	3470	0	0	1	15412	0	0	0	1088	0	0	0	0
		2	88926417	rs542275082	C	T	gnomAD Genomes	NA	PASS	c.308+68G>A		c.308+68G>A	intron_variant		1	31382	3.18654e-05	0	0	0	8708	0	0	0	848	0	0	0	290	0	0	1	1560	0	0	0	3470	0	0	0	15418	0	0	0	1088	0	0	0	0
		2	88926417	rs542275082	C	G	gnomAD Genomes	NA	PASS	c.308+68G>C		c.308+68G>C	intron_variant		5	31382	0.000159327	0	0	1	8708	0	0	0	848	0	0	0	290	0	0	0	1560	0	0	4	3470	0	0	0	15418	0	0	0	1088	0	0	0	0
		2	88926434	rs745974251	G	A	gnomAD Exomes	PASS	NA	c.308+51C>T		c.308+51C>T	intron_variant		1	221318	4.51839e-06	0	0	0	11676	0	0	0	33126	0	0	0	9360	0	0	0	16946	0	0	0	18404	0	0	1	97076	0	0	0	5416	0	0	0	29314
		2	88926435	rs1448773864	C	T	gnomAD Exomes	PASS	NA	c.308+50G>A		c.308+50G>A	intron_variant		1	221610	4.51243e-06	0	0	0	11762	0	0	0	33142	0	0	1	9370	0	0	0	16976	0	0	0	18450	0	0	0	97162	0	0	0	5418	0	0	0	29330
		2	88926436	rs747583296	G	A	gnomAD Exomes	PASS	NA	c.308+49C>T		c.308+49C>T	intron_variant		1	222252	4.4994e-06	0	0	0	11806	0	0	0	33162	0	0	0	9370	0	0	0	17020	0	0	0	18592	0	0	1	97474	0	0	0	5440	0	0	0	29388
		2	88926437	rs771236737	G	C	gnomAD Exomes	PASS	NA	c.308+48C>G		c.308+48C>G	intron_variant		1	222320	4.49802e-06	0	0	0	11796	0	0	0	33192	0	0	0	9378	0	0	0	17054	0	0	0	18578	0	0	1	97492	0	0	0	5458	0	0	0	29372
		2	88926437	rs771236737	G	A	gnomAD Exomes	PASS	NA	c.308+48C>T		c.308+48C>T	intron_variant		2	222320	8.99604e-06	0	0	1	11796	0	0	0	33192	0	0	1	9378	0	0	0	17054	0	0	0	18578	0	0	0	97492	0	0	0	5458	0	0	0	29372
		2	88926445	rs759934166	G	A	gnomAD Exomes,gnomAD Genomes	PASS	PASS	c.308+40C>T		c.308+40C>T	intron_variant		10	255802	3.90927e-05	0	0	9	20854	0	0	0	34292	0	0	0	9738	0	0	0	18756	0	0	0	22274	0	0	0	113646	0	0	0	6598	0	0	1	29644
		2	88926445	rs759934166	G	C	gnomAD Exomes	PASS	NA	c.308+40C>G		c.308+40C>G	intron_variant		2	224422	8.91178e-06	0	0	0	12146	0	0	0	33444	0	0	0	9448	0	0	0	17196	0	0	0	18806	0	0	2	98226	0	0	0	5512	0	0	0	29644
		2	88926450	rs1277465354	A	T	gnomAD Exomes	PASS	NA	c.308+35T>A		c.308+35T>A	intron_variant		1	227086	4.40362e-06	0	0	0	12418	0	0	1	33522	0	0	0	9490	0	0	0	17260	0	0	0	19594	0	0	0	99470	0	0	0	5552	0	0	0	29780
		2	88926455	rs370442302	G	A	gnomAD Exomes,gnomAD Genomes	PASS	PASS	c.308+30C>T		c.308+30C>T	intron_variant		44	259132	0.000169798	0	0	1	21254	0	0	1	34398	0	0	0	9814	0	0	0	18862	0	0	0	23102	0	0	42	115234	0	0	0	6650	0	0	0	29818
		2	88926455	rs370442302	G	C	gnomAD Exomes,gnomAD Genomes	PASS	PASS	c.308+30C>G		c.308+30C>G	intron_variant		2	259132	7.71807e-06	0	0	2	21254	0	0	0	34398	0	0	0	9814	0	0	0	18862	0	0	0	23102	0	0	0	115234	0	0	0	6650	0	0	0	29818
		2	88926458	rs932865464	G	A	gnomAD Exomes,gnomAD Genomes	PASS	PASS	c.308+27C>T		c.308+27C>T	intron_variant		2	259474	7.7079e-06	0	0	0	21314	0	0	0	34404	0	0	0	9816	0	0	0	18856	0	0	0	23198	0	0	2	115366	0	0	0	6674	0	0	0	29846
		2	88926462	rs751408955	C	T	gnomAD Exomes	PASS	NA	c.308+23G>A		c.308+23G>A	intron_variant		2	228986	8.73416e-06	0	0	1	12830	0	0	0	33592	0	0	0	9558	0	0	0	17298	0	0	0	19880	0	0	1	100360	0	0	0	5618	0	0	0	29850
		2	88926464	rs1448837983	C	T	gnomAD Exomes	PASS	NA	c.308+21G>A		c.308+21G>A	intron_variant		1	229642	4.3546e-06	0	0	0	12902	0	0	0	33626	0	0	0	9570	0	0	0	17326	0	0	0	20052	0	0	1	100610	0	0	0	5646	0	0	0	29910
		2	88926465	rs761861079	C	G	gnomAD Genomes	NA	PASS	c.308+20G>C		c.308+20G>C	intron_variant		1	31386	3.18613e-05	0	0	1	8698	0	0	0	848	0	0	0	290	0	0	0	1560	0	0	0	3474	0	0	0	15432	0	0	0	1084	0	0	0	0
		2	88926466	rs572796161	C	T	gnomAD Exomes	PASS	NA	c.308+19G>A		c.308+19G>A	intron_variant		3	229614	1.30654e-05	0	0	0	12906	0	0	0	33602	0	0	0	9566	0	0	0	17340	0	0	0	20036	0	0	0	100626	0	0	0	5654	0	0	3	29884
		2	88926467	rs1476909624	G	A	gnomAD Exomes	PASS	NA	c.308+18C>T		c.308+18C>T	intron_variant		1	229064	4.36559e-06	0	0	0	12884	0	0	0	33592	0	0	0	9564	0	0	0	17322	0	0	0	19726	0	0	1	100456	0	0	0	5636	0	0	0	29884
		2	88926472	rs750242313	G	C	gnomAD Exomes	PASS	NA	c.308+13C>G		c.308+13C>G	intron_variant		3	230040	1.30412e-05	0	0	0	13044	0	0	0	33644	0	0	0	9580	0	0	3	17350	0	0	0	19974	0	0	0	100874	0	0	0	5670	0	0	0	29904
		2	88926472	rs750242313	G	T	gnomAD Exomes,gnomAD Genomes	PASS	PASS	c.308+13C>A		c.308+13C>A	intron_variant		3	261420	1.14758e-05	0	0	0	21742	0	0	0	34492	0	0	0	9870	0	0	0	18910	0	0	0	23444	0	0	3	116302	0	0	0	6756	0	0	0	29904
		2	88926475	rs1415139919	A	AG	gnomAD Exomes	PASS	NA	c.308+9dupC		c.308+9dupC	intron_variant		1	230880	4.33125e-06	0	0	0	13196	0	0	0	33726	0	0	0	9610	0	0	0	17404	0	0	0	20118	0	0	1	101180	0	0	0	5686	0	0	0	29960
		2	88926478	rs778947560	C	T	gnomAD Exomes	PASS	NA	c.308+7G>A		c.308+7G>A	splice_region_variant		2	231398	8.64312e-06	0	0	0	13304	0	0	0	33778	0	0	0	9618	0	0	0	17432	0	0	0	20120	0	0	2	101442	0	0	0	5704	0	0	0	30000
		2	88926480	rs1386516487	C	G	gnomAD Exomes	PASS	NA	c.308+5G>C		c.308+5G>C	splice_region_variant		1	231716	4.31563e-06	0	0	0	13356	0	0	0	33788	0	0	0	9630	0	0	0	17442	0	0	1	20176	0	0	0	101602	0	0	0	5706	0	0	0	30016
		2	88926490	rs752970151	G	A	gnomAD Exomes	PASS	NA	p.Arg101Arg	c.303C>T(p.=)	c.303C>T	synonymous_variant		1	233406	4.28438e-06	0	0	0	13778	0	0	0	34018	0	0	0	9672	0	0	1	17592	0	0	0	20108	0	0	0	102322	0	0	0	5768	0	0	0	30148
		2	88926491	rs758371991	C	T	gnomAD Exomes	PASS	NA	p.Arg101His	p.Arg101His	c.302G>A	missense_variant		1	233658	4.27976e-06	0	0	0	13804	0	0	0	34010	0	0	0	9682	0	0	0	17612	0	0	0	20184	0	0	1	102426	0	0	0	5780	0	0	0	30160
		2	88926494	rs777931916	G	C	gnomAD Exomes	PASS	NA	p.Pro100Arg	p.Pro100Arg	c.299C>G	missense_variant		1	234004	4.27343e-06	0	0	0	13920	0	0	0	34064	0	0	0	9692	0	0	0	17618	0	0	0	20158	0	0	0	102540	0	0	0	5798	0	0	1	30214
		2	88926497	rs747108159	C	T	gnomAD Exomes	PASS	NA	p.Arg99Gln	p.Arg99Gln	c.296G>A	missense_variant		1	234344	4.26723e-06	0	0	0	13982	0	0	0	34078	0	0	0	9702	0	0	0	17624	0	0	0	20208	0	0	0	102686	0	0	0	5818	0	0	1	30246
		2	88926499	rs771395943	C	T	gnomAD Exomes	PASS	NA	p.Leu98Leu	c.294G>A(p.=)	c.294G>A	synonymous_variant		1	234588	4.26279e-06	0	0	0	14012	0	0	0	34096	0	0	0	9712	0	0	0	17646	0	0	0	20238	0	0	1	102808	0	0	0	5818	0	0	0	30258
		2	88926502	rs1188210443	C	T	gnomAD Genomes	NA	PASS	p.Glu97Glu	c.291G>A(p.=)	c.291G>A	synonymous_variant		1	31396	3.18512e-05	0	0	1	8712	0	0	0	848	0	0	0	290	0	0	0	1558	0	0	0	3470	0	0	0	15432	0	0	0	1086	0	0	0	0
		2	88926506	rs1386816960	G	A	gnomAD Genomes	NA	PASS	p.Thr96Ile	p.Thr96Ile	c.287C>T	missense_variant		1	31394	3.18532e-05	0	0	1	8710	0	0	0	848	0	0	0	290	0	0	0	1560	0	0	0	3468	0	0	0	15432	0	0	0	1086	0	0	0	0
		2	88926514	rs372535313	G	T	gnomAD Exomes	PASS	NA	p.Asp93Glu	p.Asp93Glu	c.279C>A	missense_variant		1	234018	4.27318e-06	0	0	0	13990	0	0	0	34122	0	0	0	9708	0	0	0	17622	0	0	0	19726	0	0	1	102732	0	0	0	5802	0	0	0	30316
		2	88926521	rs774936605	T	C	gnomAD Exomes	PASS	NA	p.Glu91Gly	p.Glu91Gly	c.272A>G	missense_variant		3	232720	1.2891e-05	0	0	0	13802	0	0	0	34090	0	0	0	9690	0	0	0	17594	0	0	0	19168	0	0	0	102302	0	0	0	5792	0	0	3	30282
		2	88926523	rs762693700	C	G	gnomAD Exomes	PASS	NA	p.Pro90Pro	c.270G>C(p.=)	c.270G>C	synonymous_variant		18	232470	7.74293e-05	0	0	0	13746	0	0	12	34066	0	0	0	9688	0	0	0	17600	0	0	0	19096	0	0	1	102230	0	0	5	5780	0	0	0	30264
		2	88926524	rs1249747845	G	C	gnomAD Exomes	PASS	NA	p.Pro90Arg	p.Pro90Arg	c.269C>G	missense_variant		1	231994	4.31046e-06	0	0	0	13672	0	0	1	34068	0	0	0	9680	0	0	0	17588	0	0	0	18924	0	0	0	102036	0	0	0	5756	0	0	0	30270
		2	88926528	rs767999139	C	A	gnomAD Exomes	PASS	NA	p.Gly89Cys	p.Gly89Cys	c.265G>T	missense_variant		1	231152	4.32616e-06	0	0	1	13566	0	0	0	34044	0	0	0	9670	0	0	0	17574	0	0	0	18650	0	0	0	101678	0	0	0	5722	0	0	0	30248
		2	88926528	rs767999139	C	T	gnomAD Exomes	PASS	NA	p.Gly89Ser	p.Gly89Ser	c.265G>A	missense_variant		8	231152	3.46093e-05	0	0	0	13566	0	0	0	34044	0	0	0	9670	0	0	0	17574	0	0	0	18650	0	0	0	101678	0	0	0	5722	0	0	8	30248
		2	88926539	rs1422535694	T	G	gnomAD Genomes	NA	PASS	p.Gln85Pro	p.Gln85Pro	c.254A>C	missense_variant		1	31356	3.18918e-05	0	0	1	8698	0	0	0	848	0	0	0	288	0	0	0	1560	0	0	0	3464	0	0	0	15412	0	0	0	1086	0	0	0	0
		2	88926550	rs767552026	G	A	gnomAD Exomes	PASS	NA	p.Ala81Ala	c.243C>T(p.=)	c.243C>T	synonymous_variant		2	223400	8.95255e-06	0	0	0	12694	0	0	0	33736	0	0	0	9532	0	0	0	17304	0	0	0	15938	0	0	2	98762	0	0	0	5568	0	0	0	29866
		2	88926550	rs767552026	G	T	gnomAD Exomes	PASS	NA	p.Ala81Ala	c.243C>A(p.=)	c.243C>A	synonymous_variant		1	223400	4.47628e-06	0	0	0	12694	0	0	0	33736	0	0	0	9532	0	0	0	17304	0	0	0	15938	0	0	1	98762	0	0	0	5568	0	0	0	29866
		2	88926557	rs539891019	G	A	gnomAD Exomes,gnomAD Genomes	PASS	PASS	p.Pro79Leu	p.Pro79Leu	c.236C>T	missense_variant		73	252134	0.000289529	0	0	0	21168	0	0	0	34428	0	0	0	9760	0	0	67	18708	0	0	0	18758	0	0	0	113062	0	0	2	6604	0	0	4	29646
		2	88926557	rs539891019	G	T	gnomAD Exomes	PASS	NA	p.Pro79Gln	p.Pro79Gln	c.236C>A	missense_variant		1	220820	4.52858e-06	0	0	0	12478	0	0	0	33586	0	0	0	9470	0	0	0	17148	0	0	0	15300	0	0	0	97674	0	0	0	5518	0	0	1	29646
		2	88926558	rs766230167	G	A	gnomAD Exomes	PASS	NA	p.Pro79Ser	p.Pro79Ser	c.235C>T	missense_variant		4	220438	1.81457e-05	0	0	0	12420	0	0	0	33544	0	0	0	9470	0	0	3	17108	0	0	1	15184	0	0	0	97568	0	0	0	5504	0	0	0	29640
		2	88926559	rs752812647	C	T	gnomAD Exomes	PASS	NA	p.Leu78Leu	c.234G>A(p.=)	c.234G>A	synonymous_variant		1	217588	4.59584e-06	0	0	0	12144	0	0	0	33362	0	0	0	9402	0	0	1	16962	0	0	0	14458	0	0	0	96406	0	0	0	5452	0	0	0	29402
		2	88926559	rs752812647	C	G	gnomAD Exomes	PASS	NA	p.Leu78Leu	c.234G>C(p.=)	c.234G>C	synonymous_variant		4	217588	1.83834e-05	0	0	0	12144	0	0	0	33362	0	0	0	9402	0	0	0	16962	0	0	0	14458	0	0	4	96406	0	0	0	5452	0	0	0	29402
		2	88926563	rs1323254419	G	A	gnomAD Exomes	PASS	NA	p.Ala77Val	p.Ala77Val	c.230C>T	missense_variant		2	216356	9.24402e-06	0	0	0	11950	0	0	0	33244	0	0	0	9362	0	0	0	16830	0	0	0	14280	0	0	2	95952	0	0	0	5438	0	0	0	29300
		2	88926563	rs1323254419	G	T	gnomAD Exomes	PASS	NA	p.Ala77Glu	p.Ala77Glu	c.230C>A	missense_variant		2	216356	9.24402e-06	0	0	0	11950	0	0	1	33244	0	0	0	9362	0	0	0	16830	0	0	1	14280	0	0	0	95952	0	0	0	5438	0	0	0	29300
		2	88926570	rs1036035211	C	T	gnomAD Exomes	PASS	NA	p.Ala75Thr	p.Ala75Thr	c.223G>A	missense_variant		1	210988	4.73961e-06	0	0	0	11244	0	0	0	32800	0	0	0	9238	0	0	0	16380	0	0	1	13478	0	0	0	93632	0	0	0	5326	0	0	0	28890
		2	88926583	rs753827475	CACCTCGGCCGCA	C	gnomAD Exomes	PASS	NA	p.Ala67_Val70del	p.Ala67_Val70del	c.198_209delTGCGGCCGAGGT	inframe_deletion		1	191172	5.23089e-06	0	0	0	8866	0	0	0	30792	0	0	0	8772	0	0	0	14706	0	0	0	11556	0	0	1	84214	0	0	0	4908	0	0	0	27358
		2	88926583	rs753827475	C	G	gnomAD Exomes	PASS	NA	p.Val70Val	c.210G>C(p.=)	c.210G>C	synonymous_variant		2	191172	1.04618e-05	0	0	0	8866	0	0	0	30792	0	0	0	8772	0	0	2	14706	0	0	0	11556	0	0	0	84214	0	0	0	4908	0	0	0	27358
		2	88926589	rs1327876149	G	A	gnomAD Exomes	PASS	NA	p.Ala68Ala	c.204C>T(p.=)	c.204C>T	synonymous_variant		3	180530	1.66177e-05	0	0	0	7692	0	0	2	29474	0	0	0	8558	0	0	0	13728	0	0	0	10636	0	0	0	79250	0	0	1	4698	0	0	0	26494
		2	88926591	rs757383379	C	T	gnomAD Exomes	PASS	NA	p.Ala68Thr	p.Ala68Thr	c.202G>A	missense_variant		1	177644	5.62924e-06	0	0	1	7472	0	0	0	29088	0	0	0	8510	0	0	0	13528	0	0	0	10428	0	0	0	77724	0	0	0	4644	0	0	0	26250
		2	88926593	rs781620386	G	A	gnomAD Exomes,gnomAD Genomes	PASS	PASS	p.Ala67Val	p.Ala67Val	c.200C>T	missense_variant		4	199836	2.00164e-05	0	0	1	15398	0	0	0	28750	0	0	0	8632	0	0	0	14244	0	0	0	13188	0	0	2	88472	0	0	1	5576	0	0	0	25576
		2	88926604	rs1201941498	G	A	gnomAD Genomes	NA	PASS	p.Gly63Gly	c.189C>T(p.=)	c.189C>T	synonymous_variant		4	31112	0.000128568	0	0	4	8670	0	0	0	830	0	0	0	282	0	0	0	1558	0	0	0	3416	0	0	0	15280	0	0	0	1076	0	0	0	0
		2	88926607	rs770012108	C	T	gnomAD Exomes,gnomAD Genomes	PASS	PASS	p.Ala62Ala	c.186G>A(p.=)	c.186G>A	synonymous_variant		4	184428	2.16887e-05	0	0	0	14402	0	0	0	27304	0	0	0	8326	0	0	4	13012	0	0	0	12032	0	0	0	79850	0	0	0	5280	0	0	0	24222
		2	88926610	rs780486398	C	T	gnomAD Exomes	PASS	NA	p.Ala61Ala	c.183G>A(p.=)	c.183G>A	synonymous_variant		1	146268	6.83677e-06	0	0	0	5338	0	0	0	25676	0	0	0	7906	0	0	0	10960	0	0	0	8140	0	0	1	60584	0	0	0	4082	0	0	0	23582
		2	88926613	rs749660066	C	A	gnomAD Exomes	PASS	NA	p.Pro60Pro	c.180G>T(p.=)	c.180G>T	synonymous_variant		1	145066	6.89341e-06	0	0	0	5222	0	0	0	25516	0	0	0	7866	0	0	0	10862	0	0	0	8098	0	0	0	59936	0	0	0	4058	0	0	1	23508
		2	88926613	rs749660066	C	G	gnomAD Exomes	PASS	NA	p.Pro60Pro	c.180G>C(p.=)	c.180G>C	synonymous_variant		1	145066	6.89341e-06	0	0	0	5222	0	0	0	25516	0	0	0	7866	0	0	0	10862	0	0	0	8098	0	0	1	59936	0	0	0	4058	0	0	0	23508
		2	88926614	rs1456887978	G	C	gnomAD Exomes	PASS	NA	p.Pro60Arg	p.Pro60Arg	c.179C>G	missense_variant		2	145020	1.37912e-05	0	0	0	5204	0	0	0	25524	0	0	0	7862	0	0	2	10866	0	0	0	8112	0	0	0	59914	0	0	0	4042	0	0	0	23496
		2	88926618	rs1407082315	C	G	gnomAD Exomes	PASS	NA	p.Val59Leu	p.Val59Leu	c.175G>C	missense_variant		1	137960	7.24848e-06	0	0	0	4792	0	0	0	24750	0	0	0	7776	0	0	0	10320	0	0	0	7626	0	0	0	55904	0	0	0	3946	0	0	1	22846
		2	88926623	rs773937986	G	A	gnomAD Exomes,gnomAD Genomes	PASS	PASS	p.Thr57Met	p.Thr57Met	c.170C>T	missense_variant		15	161518	9.28689e-05	0	0	0	12830	0	0	0	24816	0	0	0	7904	0	0	15	11204	0	0	0	10666	0	0	0	67076	0	0	0	4868	0	0	0	22154
		2	88926623	rs773937986	G	C	gnomAD Exomes	PASS	NA	p.Thr57Arg	p.Thr57Arg	c.170C>G	missense_variant		1	130426	7.66718e-06	0	0	0	4184	0	0	1	24000	0	0	0	7614	0	0	0	9648	0	0	0	7302	0	0	0	51732	0	0	0	3792	0	0	0	22154
		2	88926625	rs994130290	C	A	gnomAD Exomes	PASS	NA	p.Ala56Ala	c.168G>T(p.=)	c.168G>T	synonymous_variant		2	128558	1.55572e-05	0	0	0	3964	0	0	0	23852	0	0	0	7576	0	0	0	9442	0	0	0	7238	0	0	1	50762	0	0	1	3752	0	0	0	21972
		2	88926631	rs771716189	G	A	gnomAD Exomes	PASS	NA	p.Thr54Thr	c.162C>T(p.=)	c.162C>T	synonymous_variant		1	113880	8.78117e-06	0	0	0	2648	0	0	0	22132	0	0	0	7234	0	0	0	7700	0	0	0	6752	0	0	0	43432	0	0	0	3390	0	0	1	20592
		2	88926635	rs1361346758	G	C	gnomAD Exomes	PASS	NA	p.Pro53Arg	p.Pro53Arg	c.158C>G	missense_variant		1	103768	9.63688e-06	0	0	0	1920	0	0	0	20618	0	0	0	7008	0	0	1	6364	0	0	0	6530	0	0	0	38594	0	0	0	3102	0	0	0	19632
		2	88926636	rs1202682565	G	C	gnomAD Exomes	PASS	NA	p.Pro53Ala	p.Pro53Ala	c.157C>G	missense_variant		1	100142	9.98582e-06	0	0	0	1740	0	0	0	19996	0	0	0	6904	0	0	0	5860	0	0	0	6488	0	0	0	36854	0	0	0	2998	0	0	1	19302
		2	88926639	rs201593811	C	T	gnomAD Exomes,gnomAD Genomes	PASS	PASS	p.Ala52Thr	p.Ala52Thr	c.154G>A	missense_variant		606	127370	0.00475779	5	0	12	10150	0	0	60	20448	1	0	1	7076	0	0	0	7060	0	0	85	9578	0	0	361	50188	3	0	27	3964	0	0	60	18906
		2	88926644	rs766276341	G	A	gnomAD Exomes,gnomAD Genomes	PASS	PASS	p.Ala50Val	p.Ala50Val	c.149C>T	missense_variant		9	121152	7.42868e-05	0	0	0	9818	0	0	5	19404	0	0	0	6824	0	0	0	6376	0	0	0	9346	0	0	4	47436	0	0	0	3734	0	0	0	18214
		2	88926647	rs1177978428	G	T	gnomAD Genomes	NA	PASS	p.Ala49Glu	p.Ala49Glu	c.146C>A	missense_variant		1	30978	3.2281e-05	0	0	0	8628	0	0	0	794	0	0	0	290	0	0	0	1558	0	0	0	3312	0	0	1	15324	0	0	0	1072	0	0	0	0
		2	88926652	rs1252830286	G	A	gnomAD Genomes	NA	PASS	p.Leu47Leu	c.141C>T(p.=)	c.141C>T	synonymous_variant		1	30992	3.22664e-05	0	0	0	8626	0	0	0	804	0	0	0	290	0	0	0	1558	0	0	0	3306	0	0	1	15334	0	0	0	1074	0	0	0	0
		2	88926673	rs1369482306	C	A	gnomAD Exomes	PASS	NA	p.Thr40Thr	c.120G>T(p.=)	c.120G>T	synonymous_variant		1	48408	2.06577e-05	0	0	0	608	0	0	1	7930	0	0	0	3920	0	0	0	1362	0	0	0	4230	0	0	0	18752	0	0	0	1404	0	0	0	10202
		2	88926681	rs886042833	C	T	gnomAD Exomes,gnomAD Genomes	PASS	PASS	p.Ala38Thr	p.Ala38Thr	c.112G>A	missense_variant		32	88824	0.000360263	0	0	30	9330	0	0	2	11606	0	0	0	4982	0	0	0	3462	0	0	0	7782	0	0	0	36758	0	0	0	2760	0	0	0	12144
		2	88926684	rs1317727916	G	A	gnomAD Genomes	NA	PASS	p.Pro37Ser	p.Pro37Ser	c.109C>T	missense_variant		1	30820	3.24465e-05	0	0	0	8596	0	0	0	786	0	0	0	290	0	0	0	1556	0	0	0	3258	0	0	1	15276	0	0	0	1058	0	0	0	0
		2	88926690	rs776456569	C	G	gnomAD Exomes,gnomAD Genomes	PASS	PASS	p.Gly35Arg	p.Gly35Arg	c.103G>C	missense_variant		13	89222	0.000145704	0	0	0	9282	0	0	0	11832	0	0	11	5260	0	0	0	3180	0	0	0	7456	0	0	1	36696	0	0	1	2768	0	0	0	12748
		2	88926693	rs759316192	G	T	gnomAD Exomes	PASS	NA	p.Arg34Ser	p.Arg34Ser	c.100C>A	missense_variant		1	59512	1.68033e-05	0	0	0	710	0	0	0	11220	0	0	0	5136	0	0	0	1608	0	0	1	4254	0	0	0	21786	0	0	0	1748	0	0	0	13050
		2	88926706	rs562636422	G	A	gnomAD Exomes,gnomAD Genomes	PASS	PASS	p.Ala29Ala	c.87C>T(p.=)	c.87C>T	synonymous_variant		26	95630	0.000271881	0	0	25	9118	0	0	0	12892	0	0	0	6114	0	0	0	3376	0	0	0	7414	0	0	0	39104	0	0	0	2916	0	0	1	14696
		2	88926708	rs935323305	C	G	gnomAD Genomes	NA	PASS	p.Ala29Pro	p.Ala29Pro	c.85G>C	missense_variant		5	29556	0.00016917	0	0	5	8206	0	0	0	720	0	0	0	286	0	0	0	1520	0	0	0	3036	0	0	0	14794	0	0	0	994	0	0	0	0
		2	88926711	rs1200915007	C	T	gnomAD Genomes	NA	PASS	p.Val28Met	p.Val28Met	c.82G>A	missense_variant		1	28680	3.48675e-05	0	0	0	7932	0	0	0	692	0	0	0	284	0	0	0	1486	0	0	0	2938	0	0	0	14392	0	0	1	956	0	0	0	0
		2	88926721	rs1052744793	C	G	gnomAD Exomes	PASS	NA	p.Ala24Ala	c.72G>C(p.=)	c.72G>C	synonymous_variant		7	65238	0.000107299	0	0	0	742	0	0	0	11856	0	0	0	5934	0	0	0	1764	0	0	0	4112	0	0	7	23998	0	0	0	1916	0	0	0	14916
		2	88926724	rs549451772	G	A	gnomAD Exomes,gnomAD Genomes	PASS	PASS	p.Leu23Leu	c.69C>T(p.=)	c.69C>T	synonymous_variant		77	79118	0.00097323	0	0	66	5056	0	0	6	11148	0	0	0	5852	0	0	0	2234	0	0	0	5766	0	0	1	32284	0	0	3	2524	0	0	1	14254
		2	88926725	rs886056418	A	C	gnomAD Exomes,gnomAD Genomes	PASS	PASS	p.Leu23Arg	p.Leu23Arg	c.68T>G	missense_variant		4	74690	5.35547e-05	0	0	1	4144	0	0	0	10630	0	0	0	5704	0	0	0	2048	0	0	0	5342	0	0	3	30502	0	0	0	2422	0	0	0	13898
		2	88926727	rs1244315993	C	T	gnomAD Exomes	PASS	NA	p.Gly22Gly	c.66G>A(p.=)	c.66G>A	synonymous_variant	lcr	1	51874	1.92775e-05	0	0	0	584	0	0	1	7880	0	0	0	5116	0	0	0	1096	0	0	0	3144	0	0	0	19688	0	0	0	1618	0	0	0	12748
		2	88926729	rs750016330	C	CCAG	gnomAD Exomes,gnomAD Genomes	PASS	PASS	p.Leu21dup	p.Leu21dup	c.61_63dupCTG	inframe_insertion	lcr	44	95306	0.000461671	0	0	3	9216	0	0	1	13778	0	0	0	5786	0	0	1	4214	0	0	3	6946	0	0	9	38358	0	0	1	2926	0	0	26	14082
		2	88926729	rs750016330	C	CCAGCAG	gnomAD Exomes,gnomAD Genomes	PASS	PASS	p.Leu20_Leu21dup	p.Leu20_Leu21dup	c.58_63dupCTGCTG	inframe_insertion	lcr	17	95306	0.000178373	0	0	1	9216	0	0	0	13778	0	0	0	5786	0	0	7	4214	0	0	0	6946	0	0	8	38358	0	0	0	2926	0	0	1	14082
		2	88926729	rs750016330	C	CCAGCAGCAG	gnomAD Genomes	NA	PASS	p.Leu19_Leu21dup	p.Leu19_Leu21dup	c.55_63dupCTGCTGCTG	inframe_insertion	lcr	1	30086	3.32381e-05	0	0	0	8470	0	0	0	762	0	0	0	272	0	0	0	1532	0	0	0	3084	0	0	1	14942	0	0	0	1024	0	0	0	0
Haplotype A		2	88926729	rs750016330	CCAG	C	gnomAD Exomes,gnomAD Genomes	PASS	PASS	p.Leu21del	p.Leu21del	c.61_63delCTG	inframe_deletion	lcr	69591	95306	0.730185	24784	0	7995	9216	3454	0	11351	13778	4602	0	3563	5786	957	0	3400	4214	1337	0	5354	6946	2024	0	26864	38358	9052	0	2035	2926	685	0	9029	14082
		2	88926729	rs750016330	CCAGCAG	C	gnomAD Exomes,gnomAD Genomes	PASS	PASS	p.Leu20_Leu21del	p.Leu20_Leu21del	c.58_63delCTGCTG	inframe_deletion	lcr	430	95306	0.00451178	0	0	9	9216	0	0	103	13778	0	0	18	5786	0	0	37	4214	0	0	32	6946	0	0	151	38358	0	0	6	2926	0	0	74	14082
		2	88926729	rs750016330	CCAGCAGCAG	C	gnomAD Exomes	PASS	NA	p.Leu19_Leu21del	p.Leu19_Leu21del	c.55_63delCTGCTGCTG	inframe_deletion	lcr	3	65220	4.59982e-05	0	0	0	746	0	0	2	13016	0	0	0	5514	0	0	0	2682	0	0	0	3862	0	0	0	23416	0	0	0	1902	0	0	1	14082
		2	88926729	rs750016330	CCAGCAGCAGCAG	C	gnomAD Exomes	PASS	NA	p.Leu18_Leu21del	p.Leu18_Leu21del	c.52_63delCTGCTGCTGCTG	inframe_deletion	lcr	1	65220	1.53327e-05	0	0	0	746	0	0	0	13016	0	0	0	5514	0	0	0	2682	0	0	0	3862	0	0	0	23416	0	0	0	1902	0	0	1	14082
		2	88926730	rs984341375	C	T	gnomAD Exomes	PASS	NA	p.Leu21Leu	c.63G>A(p.=)	c.63G>A	synonymous_variant	lcr	1	73994	1.35146e-05	0	0	0	902	0	0	1	15124	0	0	0	6084	0	0	0	3012	0	0	0	4570	0	0	0	26392	0	0	0	2142	0	0	0	15768
		2	88926735	rs1390019809	G	A	gnomAD Exomes	PASS	NA	p.Leu20Leu	c.58C>T(p.=)	c.58C>T	synonymous_variant	lcr	1	75098	1.33159e-05	0	0	0	902	0	0	0	14806	0	0	0	6354	0	0	0	2784	0	0	0	4530	0	0	0	27060	0	0	0	2196	0	0	1	16466
		2	88926736	rs1450464871	CAG	C	gnomAD Genomes	NA	PASS	p.Leu19AlafsTer57	p.Leu19AlafsTer57	c.55_56delCT	frameshift_variant	lcr	3	30704	9.77071e-05	0	0	0	8608	0	0	1	790	0	0	0	282	0	0	0	1558	0	0	0	3216	0	0	2	15200	0	0	0	1050	0	0	0	0
		2	88926737	rs1182739831	A	G	gnomAD Genomes	NA	PASS	p.Leu19Pro	p.Leu19Pro	c.56T>C	missense_variant	lcr	1	31120	3.21337e-05	0	0	0	8642	0	0	0	822	0	0	0	288	0	0	0	1560	0	0	0	3398	0	0	1	15336	0	0	0	1074	0	0	0	0
		2	88926739	rs1172108878	C	T	gnomAD Exomes,gnomAD Genomes	PASS	PASS	p.Leu18Leu	c.54G>A(p.=)	c.54G>A	synonymous_variant	lcr	2	110572	1.80878e-05	0	0	0	9600	0	0	0	16734	0	0	0	6838	0	0	2	4858	0	0	0	8192	0	0	0	43854	0	0	0	3394	0	0	0	17102
		2	88926739	rs1172108878	CA	C	gnomAD Genomes	NA	PASS	p.Leu18ArgfsTer53	p.Leu18ArgfsTer53	c.53delT	frameshift_variant	lcr	2	31126	6.4255e-05	0	0	0	8642	0	0	0	822	0	0	0	288	0	0	0	1560	0	0	0	3398	0	0	2	15332	0	0	0	1084	0	0	0	0
		2	88926751	rs1319788323	C	T	gnomAD Exomes	PASS	NA	p.Leu14Leu	c.42G>A(p.=)	c.42G>A	synonymous_variant	lcr	1	82664	1.20972e-05	0	0	0	1050	0	0	0	16794	0	0	0	6642	0	0	0	3638	0	0	0	4856	0	0	1	29658	0	0	0	2446	0	0	0	17580
		2	88926752		AGC	A	gnomAD Exomes	PASS	NA	p.Leu14AlafsTer62	p.Leu14AlafsTer62	c.39_40delGC	frameshift_variant	lcr	1	81580	1.22579e-05	0	0	0	1038	0	0	1	16504	0	0	0	6610	0	0	0	3520	0	0	0	4772	0	0	0	29296	0	0	0	2412	0	0	0	17428
		2	88926754	rs750876286	C	T	gnomAD Exomes	PASS	NA	p.Ala13Ala	c.39G>A(p.=)	c.39G>A	synonymous_variant		1	83154	1.20259e-05	0	0	0	1074	0	0	0	16926	0	0	0	6650	0	0	0	3696	0	0	0	4834	0	0	0	29838	0	0	0	2466	0	0	1	17670
		2	88926758	rs756618692	C	G	gnomAD Exomes,gnomAD Genomes	PASS	PASS	p.Arg12Pro	p.Arg12Pro	c.35G>C	missense_variant		16	115686	0.000138305	0	0	0	9770	0	0	0	18024	0	0	0	6988	0	0	14	5390	0	0	0	8298	0	0	0	45694	0	0	1	3612	0	0	1	17910
		2	88926765	rs1462706867	G	C	gnomAD Exomes	PASS	NA	p.Leu10Val	p.Leu10Val	c.28C>G	missense_variant		1	85156	1.17432e-05	0	0	0	1142	0	0	0	17366	0	0	0	6732	0	0	0	3896	0	0	0	4872	0	0	1	30600	0	0	0	2534	0	0	0	18014
		2	88926767	rs1247889487	A	G	gnomAD Exomes	PASS	NA	p.Leu9Pro	p.Leu9Pro	c.26T>C	missense_variant		1	85374	1.17132e-05	0	0	0	1148	0	0	0	17398	0	0	0	6742	0	0	0	3944	0	0	0	4868	0	0	0	30686	0	0	0	2542	0	0	1	18046
		2	88926775	rs780496323	G	A	gnomAD Exomes	PASS	NA	p.Ser6Ser	c.18C>T(p.=)	c.18C>T	synonymous_variant		2	89212	2.24185e-05	0	0	0	1398	0	0	0	18316	0	0	0	6844	0	0	0	4442	0	0	0	4918	0	0	0	32056	0	0	0	2680	0	0	2	18558
		2	88926775	rs780496323	G	C	gnomAD Exomes	PASS	NA	p.Ser6Arg	p.Ser6Arg	c.18C>G	missense_variant		1	89212	1.12093e-05	0	0	0	1398	0	0	0	18316	0	0	0	6844	0	0	1	4442	0	0	0	4918	0	0	0	32056	0	0	0	2680	0	0	0	18558
		2	88926780	rs886056419	T	C	gnomAD Exomes,gnomAD Genomes	PASS	PASS	p.Ile5Val	p.Ile5Val	c.13A>G	missense_variant		5	119668	4.17823e-05	0	0	0	10052	0	0	1	18974	0	0	0	7108	0	0	0	5840	0	0	0	8344	0	0	3	47176	0	0	1	3742	0	0	0	18432
		2	88926784	rs1430882440	G	A	gnomAD Exomes	PASS	NA	p.Arg3Arg	c.9C>T(p.=)	c.9C>T	synonymous_variant	mnv	2	88086	2.27051e-05	0	0	0	1372	0	0	0	18058	0	0	0	6808	0	0	0	4230	0	0	0	4892	0	0	2	31684	0	0	0	2640	0	0	0	18402
		2	88926785	rs1455129183	C	A	gnomAD Exomes	PASS	NA	p.Arg3Leu	p.Arg3Leu	c.8G>T	missense_variant	mnv	2	88254	2.26619e-05	0	0	1	1388	0	0	0	18108	0	0	0	6794	0	0	0	4266	0	0	0	4894	0	0	1	31716	0	0	0	2654	0	0	0	18434
		2	88926793	rs1389233694	C	T	gnomAD Exomes	PASS	NA	c.-1G>A		c.-1G>A	5_prime_UTR_variant		1	89160	1.12158e-05	0	0	0	1516	0	0	0	18228	0	0	0	6798	0	0	0	4322	0	0	0	4850	0	0	0	32156	0	0	0	2700	0	0	1	18590
		2	88926804	rs994241706	C	G	gnomAD Exomes	PASS	NA	c.-12G>C		c.-12G>C	5_prime_UTR_variant		1	88128	1.13471e-05	0	0	0	1574	0	0	0	17894	0	0	0	6688	0	0	0	4196	0	0	0	4756	0	0	0	31878	0	0	0	2670	0	0	1	18472
		2	88926806	rs918978676	C	G	gnomAD Exomes	PASS	NA	c.-14G>C		c.-14G>C	5_prime_UTR_variant		1	87628	1.14119e-05	0	0	0	1566	0	0	0	17764	0	0	0	6668	0	0	0	4170	0	0	0	4724	0	0	0	31678	0	0	0	2658	0	0	1	18400
		2	88926806	rs918978676	C	T	gnomAD Genomes	NA	PASS	c.-14G>A		c.-14G>A	5_prime_UTR_variant		2	31316	6.38651e-05	0	0	2	8692	0	0	0	844	0	0	0	288	0	0	0	1560	0	0	0	3454	0	0	0	15390	0	0	0	1088	0	0	0	0
		2	88926809	rs755314163	G	C	gnomAD Exomes,gnomAD Genomes	PASS	PASS	c.-17C>G		c.-17C>G	5_prime_UTR_variant		3	117824	2.54617e-05	0	0	0	10216	0	0	1	18476	0	0	0	6874	0	0	0	5594	0	0	0	8158	0	0	2	46532	0	0	0	3706	0	0	0	18268
		2	88926813	rs1466121074	A	G	gnomAD Genomes	NA	PASS	c.-21T>C		c.-21T>C	5_prime_UTR_variant		1	31316	3.19326e-05	0	0	0	8684	0	0	0	840	0	0	0	290	0	0	0	1560	0	0	0	3458	0	0	1	15396	0	0	0	1088	0	0	0	0
		2	88926814	rs1325776068	G	A	gnomAD Exomes	PASS	NA	c.-22C>T		c.-22C>T	5_prime_UTR_variant		2	85924	2.32764e-05	0	0	0	1558	0	0	1	17512	0	0	1	6494	0	0	0	4078	0	0	0	4670	0	0	0	30950	0	0	0	2594	0	0	0	18068
		2	88926815	rs1337892873	G	A	gnomAD Genomes	NA	PASS	c.-23C>T		c.-23C>T	5_prime_UTR_variant		1	31320	3.19285e-05	0	0	0	8690	0	0	0	844	0	0	0	290	0	0	0	1560	0	0	0	3460	0	0	1	15390	0	0	0	1086	0	0	0	0
		2	88926816	rs778644180	C	T	gnomAD Exomes	PASS	NA	c.-24G>A		c.-24G>A	5_prime_UTR_variant		2	84790	2.35877e-05	0	0	0	1536	0	0	1	17472	0	0	0	6366	0	0	0	4072	0	0	0	4608	0	0	0	30374	0	0	0	2568	0	0	1	17794
		2	88926817	rs949081837	A	G	gnomAD Genomes	NA	PASS	c.-25T>C		c.-25T>C	5_prime_UTR_variant		2	31328	6.38407e-05	0	0	0	8696	0	0	0	844	0	0	0	290	0	0	0	1558	0	0	1	3458	0	0	1	15396	0	0	0	1086	0	0	0	0
		2	88926819	rs1317998456	G	A	gnomAD Exomes	PASS	NA	c.-27C>T		c.-27C>T	5_prime_UTR_variant		1	84580	1.18231e-05	0	0	0	1546	0	0	0	17396	0	0	0	6350	0	0	1	4066	0	0	0	4598	0	0	0	30322	0	0	0	2554	0	0	0	17748
		2	88926825	rs747835657	G	A	gnomAD Exomes,gnomAD Genomes	PASS	PASS	c.-33C>T		c.-33C>T	5_prime_UTR_variant		6	108872	5.51106e-05	0	0	0	10096	0	0	0	17078	0	0	0	6080	0	0	0	5136	0	0	1	7702	0	0	3	42654	0	0	0	3428	0	0	2	16698
		2	88926830	rs1199709517	C	G	gnomAD Exomes	PASS	NA	c.-38G>C		c.-38G>C	5_prime_UTR_variant		1	73800	1.35501e-05	0	0	0	1378	0	0	0	15632	0	0	0	5410	0	0	0	3362	0	0	0	4030	0	0	0	25732	0	0	0	2250	0	0	1	16006
		2	88926838	rs754829359	C	T	gnomAD Exomes,gnomAD Genomes	PASS	PASS	c.-46G>A		c.-46G>A	5_prime_UTR_variant		23	96460	0.000238441	0	0	0	9930	0	0	4	14078	0	0	0	5082	0	0	0	4178	0	0	1	7142	0	0	17	38192	0	0	1	3022	0	0	0	14836
		2	88926841		GC	G	gnomAD Genomes	NA	PASS	c.-50delG		c.-50delG	5_prime_UTR_variant		1	31360	3.18878e-05	0	0	0	8700	0	0	0	844	0	0	0	290	0	0	0	1560	0	0	0	3470	0	0	1	15410	0	0	0	1086	0	0	0	0
		2	88926843	rs1018089199	C	G	gnomAD Exomes	PASS	NA	c.-51G>C		c.-51G>C	5_prime_UTR_variant		1	66320	1.50784e-05	0	0	0	1240	0	0	0	13298	0	0	0	4904	0	0	0	2652	0	0	0	3764	0	0	1	23496	0	0	0	1966	0	0	0	15000
		2	88926843	rs1018089199	C	T	gnomAD Exomes	PASS	NA	c.-51G>A		c.-51G>A	5_prime_UTR_variant		4	66320	6.03136e-05	0	0	0	1240	0	0	0	13298	0	0	0	4904	0	0	0	2652	0	0	0	3764	0	0	4	23496	0	0	0	1966	0	0	0	15000
		2	88926849	rs1228313595	C	T	gnomAD Genomes	NA	PASS	c.-57G>A		c.-57G>A	5_prime_UTR_variant		3	31364	9.56511e-05	0	0	1	8700	0	0	0	846	0	0	0	290	0	0	0	1560	0	0	0	3468	0	0	2	15416	0	0	0	1084	0	0	0	0
		2	88926851	rs964208013	C	G	gnomAD Genomes	NA	PASS	c.-59G>C		c.-59G>C	5_prime_UTR_variant		1	31374	3.18735e-05	0	0	0	8700	0	0	0	846	0	0	0	290	0	0	0	1560	0	0	0	3472	0	0	1	15420	0	0	0	1086	0	0	0	0
[truncated: 2 more columns]
