# Supplementary material for: Neurodegeneration risk factor, EIF2AK3 (PERK), influences tau protein aggregation
Source: J Biol Chem. 2022 Dec 21;299(2):102821. doi: 10.1016/j.jbc.2022.102821 (PMC9852698; doi:10.1016/j.jbc.2022.102821)
Supplement: Supplementary data 2 [file mmc3.xlsx]

## Sheet: Sheet1
Chromosome	Position	rsID	Reference	Alternate	Protein Consequence	Transcript Consequence	Allele Count	Allele Number	Allele Frequency	Homozygote Count	Allele Count African	Allele Number African	Homozygote Count African	Allele Count Latino	Allele Number Latino	Homozygote Count Latino	Allele Count Ashkenazi Jewish	Allele Number Ashkenazi Jewish	Homozygote Count Ashkenazi Jewish	Allele Count East Asian	Allele Number East Asian	Homozygote Count East Asian	Allele Count European (Finnish)	Allele Number European (Finnish)	Homozygote Count European (Finnish)	Allele Count European (non-Finnish)	Allele Number European (non-Finnish)	Homozygote Count European (non-Finnish)	Allele Count Other	Allele Number Other	Homozygote Count Other	Allele Count South Asian	Allele Number South Asian	Homozygote Count South Asian		sum
2	88895351	rs7571971	T	C	PASS	c.-8A>G	118696	167188	0.709955	43088	14479	15276	6867	16879	24562	5816	6580	8434	2566	6086	11960	1596	7175	10874	2387	50310	69168	18284	3610	5210	1262	13577	21704	4310		328972
2	88913273	rs867529	G	C	p.Ser136Cys	c.407C>G	83335	282696	0.294787	13841	1270	24956	39	11381	35428	1857	2337	10366	270	9863	19938	2491	8703	25094	1515	35896	129074	4964	2206	7224	355	11679	30616	2350		379872
2	88895123	rs13045	T	C	p.Gln166Arg	c.497A>G	180592	282254	0.639821	59324	21652	24940	9388	20422	35406	5905	7526	10352	2729	9346	19898	2221	14883	25094	4398	85866	128760	28723	4603	7196	1497	16294	30608	4463		522170
2	88874891	rs1805165	C	A	p.Ala704Ser	c.2110G>T	199173	282366	0.705372	71799	23687	24954	11249	24068	35428	8203	8052	10364	3132	10075	19934	2600	16346	25008	5344	92992	128852	33529	5015	7212	1762	18938	30614	5980		553338
	African Allele Frequency		Ashkenazi Jewish Allele Frequency		European (Finnish) Allele Frequency		Other Allele Frequency		Latino Allele Frequency		European (non-Finnish) Allele Frequency		South Asian Allele Frequency		East Asian Allele Frequency
c.-8A>G	0.947827		0.780175		0.659831		0.692898		0.6872		0.727359		0.625553		0.508863
p.Ser136Cys	0.0508896		0.225449		0.346816		0.305371		0.321243		0.278104		0.381467		0.494684
p.Gln166Arg	0.868164		0.727009		0.59309		0.639661		0.576795		0.666869		0.532344		0.469695
p.Ala704Ser	0.949227		0.77692		0.653631		0.695369		0.67935		0.721696		0.618606		0.505418
		African Allele Frequency		Ashkenazi Jewish Allele Frequency		European (Finnish) Allele Frequency		Other Allele Frequency		Latino Allele Frequency		European (non-Finnish) Allele Frequency		South Asian Allele Frequency		East Asian Allele Frequency
Haplotype A	c.-8A>G	0.947827		0.780175		0.659831		0.692898		0.6872		0.727359		0.625553		0.508863
Haplotype B	p.Ser136Cys	0.0508896		0.225449		0.346816		0.305371		0.321243		0.278104		0.381467		0.494684
				SRS : Haplotype A
				CQA: Haplotype B
				Allele Frequency= Allele Count/ Allele Number
