# Supplementary material for: Neurodegeneration risk factor, EIF2AK3 (PERK), influences tau protein aggregation
Source: J Biol Chem. 2022 Dec 21;299(2):102821. doi: 10.1016/j.jbc.2022.102821 (PMC9852698; doi:10.1016/j.jbc.2022.102821)
Supplement: Supplementary data 3 [file mmc4.xlsx]

## Sheet: Selected PERK IRE1 ATF6 ERAD 
ER stress	gene_symbol	log2fc_1uL-control-brain-vs-vs-Tg-positive-control	diffexp_deseq2_qvalue_1uL-control-brain-vs-vs-Tg-positive-control	diffexp_deseq2_pvalue_1uL-control-brain-vs-vs-Tg-positive-control	log2fc_1uL-control-brain-vs-1uL-AD-brain	diffexp_deseq2_qvalue_1uL-control-brain-vs-1uL-AD-brain	diffexp_deseq2_pvalue_1uL-control-brain-vs-1uL-AD-brain
PERK (31)	ATF3	1.23149	8.82672e-20	4.38004e-18	-0.652624	0.000122224	2.77939e-08
	RELB	1.01468	3.46771e-09	3.96412e-08	-0.503336	0.532552	0.00341103
	DNAJB9	1.78472	3.79707e-18	1.64347e-16	-0.345281	0.635858	0.00545847
	NUPR1	3.68193	1.55305e-47	3.55305e-45	-0.300154	0.995846	0.268646
	DDIT3	3.83585	1.13935e-108	2.00708e-105	-0.298155	0.995846	0.0517783
	ASNS	1.53311	1.46002e-85	1.20634e-82	-0.25273	0.0453267	5.41138e-05
	PPP1R15A	1.49892	1.92643e-26	1.66353e-24	-0.232403	0.743502	0.00927186
	CEBPB	2.40244	4.55e-61	1.54e-58	-0.228768	0.670585	0.00651327
	DDIT4	0.405608	0.0276598	0.0589825	-0.218395	0.995846	0.310698
	GADD45A	1.84161	2.63e-61	9.08e-59	-0.213768	0.902481	0.0229861
	ERO1B	1.56563	7.00025e-45	1.46805e-42	-0.163297	0.995846	0.0633206
	NFKB2	0.855915	3.75134e-07	2.79908e-06	-0.144738	0.995846	0.0670342
	CEBPG	1.34568	6.92725e-78	4.20794e-75	-0.142642	0.951625	0.0288355
	HERPUD1	3.19816	1.33592e-107	1.81028e-104	-0.113612	0.995846	0.205236
	DNAJC3	1.40786	3.79541e-19	1.7877e-17	-0.106022	0.995846	0.247075
	SLC1A4	2.29982	1.07267e-92	1.18101e-89	-0.0780233	0.995846	0.402446
	XBP1	1.45258	4.66778e-67	2.16388e-64	-0.0561194	0.995846	0.246199
	NFIL3	0.637343	7.6933e-05	0.000324534	-0.053521	0.995846	0.522383
	TRIB3	2.58089	9.05994e-257	1.596e-252	-0.0513704	0.995846	0.459502
	CBX4	0.618883	3.23017e-11	5.36817e-10	-0.0394116	0.995846	0.53217
	WARS	0.873775	4.14e-25	3.26e-23	-0.0298909	0.995846	0.534348
	EIF4EBP1	1.76293	5.27079e-29	5.15835e-27	-0.0281091	0.995846	0.752599
	SHMT2	0.749939	2.82538e-26	2.40444e-24	-0.0258609	0.995846	0.574423
	CARS	1.12292	2.61e-46	5.6e-44	-0.0153523	0.995846	0.804092
	NARS	0.940607	2.77893e-23	1.90481e-21	-0.00835629	0.998687	0.885556
	ATF4	1.3641	1.73e-23	1.2e-21	0.0041479	0.998896	0.954044
	WFS1	0.9684	1.11804e-30	1.2083e-28	0.0274881	0.995846	0.684918
	YARS	0.802347	1.89686e-37	2.93116e-35	0.0365712	0.995846	0.417486
	LMO4	0.730632	8.32522e-24	6.06021e-22	0.037608	0.995846	0.581576
	AARS	0.8822	3.63732e-26	3.05119e-24	0.0410066	0.995846	0.450049
	SARS	0.873629	6.00411e-13	1.27126e-11	0.116614	0.939817	0.0276437
IRE1_XBP1 (32)	ATF3	1.23149	8.82672e-20	4.38004e-18	-0.652624	0.000122224	2.77939e-08
	DNAJB9	1.78472	3.79707e-18	1.64347e-16	-0.345281	0.635858	0.00545847
	SLC3A2	1.14132	8.31684e-44	1.64617e-41	-0.340788	0.000345867	1.17976e-07
	VEGFA	0.99468	1.0453e-21	6.26327e-20	-0.328205	0.137222	0.000304245
	NUPR1	3.68193	1.55305e-47	3.55305e-45	-0.300154	0.995846	0.268646
	DDIT3	3.83585	1.13935e-108	2.00708e-105	-0.298155	0.995846	0.0517783
	PRDM1	-1.27731	7.33125e-16	2.31862e-14	-0.282484	0.995846	0.648784
	NDRG1	-0.62115	0.00198838	0.00577056	-0.278962	0.995846	0.121242
	GADD45A	1.84161	2.62738e-61	9.07529e-59	-0.213768	0.902481	0.0229861
	HSPA13	0.659583	0.0582352	0.112733	-0.151873	0.995846	0.185083
	LMAN1	-0.257968	0.191099	0.305647	-0.147144	0.995846	0.187373
	PAWR	-0.283564	0.0592046	0.11433	-0.145318	0.902481	0.0234127
	NFKB2	0.855915	3.75134e-07	2.79908e-06	-0.144738	0.995846	0.0670342
	UFM1	1.19019	1.36054e-42	2.47085e-40	-0.133711	0.87273	0.0196666
	FICD	2.21866	1.0387e-64	4.15859e-62	-0.13181	0.995846	0.385358
	OSTC	0.848715	2.11201e-12	4.1385e-11	-0.116492	0.995846	0.140137
	HERPUD1	3.19816	1.33592e-107	1.81028e-104	-0.113612	0.995846	0.205236
	DNAJC3	1.40786	3.8e-19	1.79e-17	-0.106022	0.995846	0.247075
	SSR1	0.856352	2.52635e-08	2.42662e-07	-0.0987244	0.995846	0.118937
	SSR3	0.876473	2.43788e-11	4.14534e-10	-0.0959563	0.995846	0.108616
	MBNL2	1.23461	1.36947e-12	2.75394e-11	-0.0821526	0.995846	0.461552
	DNAJC10	0.766945	2.94814e-14	7.52672e-13	-0.0779172	0.995846	0.149357
	STT3A	0.322576	0.0087945	0.0214864	-0.0751251	0.995846	0.12512
	MYC	0.096914	0.614995	0.759783	-0.0720844	0.995846	0.319151
	HSP90B1	1.84441	2.87e-127	8.42e-124	-0.0643218	0.995846	0.196481
	XBP1	1.45258	4.66778e-67	2.16388e-64	-0.0561194	0.995846	0.246199
	NFIL3	0.637343	7.6933e-05	0.000324534	-0.053521	0.995846	0.522383
	SNAI2	0.0524403	0.757672	0.872021	-0.048589	0.995846	0.633377
	HSPA5	2.85615	4.33323e-100	5.45244e-97	-0.0451735	0.995846	0.526475
	SEC23B	0.230213	0.395141	0.546846	-0.0322762	0.995846	0.719767
	MANF	2.29462	6.90927e-96	8.11425e-93	-0.0131579	0.995846	0.841832
	SEC61A1	1.34503	1.85874e-57	5.84706e-55	-0.0113828	0.995846	0.857015
ATF6 (74)	DNAJB9	1.78472	3.79707e-18	1.64347e-16	-0.345281	0.635858	0.00545847
	SEC24D	1.58138	3.02e-09	3.5e-08	-0.197969	0.995846	0.067895
	KDELR3	0.666378	4.13218e-09	4.65128e-08	-0.175955	0.988555	0.0336171
	ERO1B	1.56563	7.00025e-45	1.46805e-42	-0.163297	0.995846	0.0633206
	PIGA	0.0938441	0.509648	0.663412	-0.130571	0.995846	0.097181
	ARF4	0.601336	0.000576735	0.00193298	-0.115525	0.995846	0.164513
	PDIA4	2.37158	1.50656e-85	1.20634e-82	-0.113713	0.995846	0.104142
	HERPUD1	3.19816	1.33592e-107	1.81028e-104	-0.113612	0.995846	0.205236
	EXOG	0.443651	5.77751e-07	4.13054e-06	-0.106022	0.995846	0.171141
	TMEM50B	0.503315	7.58821e-06	4.15523e-05	-0.101449	0.995846	0.17697
	HMOX1	-0.181067	0.186493	0.299859	-0.100707	0.995846	0.307766
	SSR3	0.876473	2.43788e-11	4.14534e-10	-0.0959563	0.995846	0.108616
	SLC39A14	0.140008	0.430758	0.58452	-0.0893277	0.995846	0.29361
	IBTK	0.451129	0.00725744	0.0181241	-0.0829273	0.995846	0.253564
	DNAJC10	0.766945	2.94814e-14	7.52672e-13	-0.0779172	0.995846	0.149357
	YIF1A	0.170227	0.044394	0.0894158	-0.0751965	0.995846	0.29577
	SLC2A6	0.219872	0.0289353	0.0613239	-0.0729889	0.995846	0.404544
	HYOU1	2.28403	1.78422e-114	4.49012e-111	-0.0725839	0.995846	0.255004
	HSP90B1	1.84441	2.86921e-127	8.42399e-124	-0.0643218	0.995846	0.196481
	SYVN1	2.26315	1.7052e-108	2.7308e-105	-0.0539831	0.995846	0.39966
	SURF4	0.465188	4.41401e-05	0.000197755	-0.0487654	0.995846	0.332793
	SEC63	0.579203	4.69918e-06	2.7026e-05	-0.0476539	0.995846	0.413657
	USO1	0.378637	0.0177545	0.0399086	-0.0453476	0.995846	0.41816
	HSPA5	2.85615	4.33323e-100	5.45244e-97	-0.0451735	0.995846	0.526475
	DNAJB11	2.19065	2.14652e-108	3.15109e-105	-0.0446593	0.995846	0.480929
	ERP44	0.877875	2.60133e-65	1.09107e-62	-0.0420522	0.995846	0.362414
	RCN3	0.82737	8.15541e-05	0.000341573	-0.0420157	0.995846	0.756114
	DERL1	0.155457	0.191766	0.306486	-0.0394366	0.995846	0.560925
	ATP2A2	0.225741	0.169422	0.277374	-0.036626	0.995846	0.643009
	ARFGAP3	1.14824	1.63822e-22	1.027e-20	-0.0349561	0.995846	0.600401
	SEC31A	1.15661	2.03797e-33	2.60152e-31	-0.034939	0.995846	0.567094
	UGDH	0.891533	8.01416e-08	6.97861e-07	-0.0311798	0.995846	0.720492
	GOLGA3	0.549204	6.49418e-15	1.8363e-13	-0.0242124	0.995846	0.731399
	PDIA6	0.817523	3.23948e-08	3.04844e-07	-0.0225078	0.995846	0.584273
	EDEM1	0.831609	4.62475e-06	2.66414e-05	-0.021345	0.995846	0.783537
	MANF	2.29462	6.90927e-96	8.11425e-93	-0.0131579	0.995846	0.841832
	STOX2	0.660515	1.47791e-08	1.48856e-07	-0.0105088	0.998727	0.888492
	PER1	0.692636	3.69068e-13	8.04642e-12	-0.00235022	0.998896	0.972516
	CDK2AP2	3.01496	4.17713e-64	1.59966e-61	0.00205757	0.998896	0.982042
	FKBP14	0.837169	6.17501e-10	8.07565e-09	0.00302162	0.998896	0.976774
	FKBP7	0.399987	5.14919e-05	0.000226657	0.00538117	0.998896	0.950923
	RPN1	0.535006	2.19734e-08	2.13977e-07	0.00711464	0.997656	0.873843
	CREB3	0.812516	6.16745e-24	4.50813e-22	0.00728885	0.998896	0.91297
	PDIA3	1.06388	2.39021e-28	2.21611e-26	0.00932051	0.995846	0.826359
	EIF2AK3	0.656517	0.00556121	0.0143414	0.0178044	0.997901	0.879673
	DDOST	0.415777	5.35444e-09	5.90631e-08	0.0191706	0.995846	0.72
	MIS12	0.997257	6.26694e-12	1.15238e-10	0.0226491	0.995846	0.770777
	CRELD2	2.20491	3.0944e-91	2.869e-88	0.0228327	0.995846	0.766581
	DAPP1	1.12597	0.0301242	0.0636106	0.0235906	0.998896	0.967121
	WFS1	0.9684	1.11804e-30	1.2083e-28	0.0274881	0.995846	0.684918
	CNNM2	0.0165028	0.878701	0.943623	0.0303381	0.995846	0.702138
	DERL3	4.00558	7.91707e-226	6.97336e-222	0.0339614	0.995846	0.6869
	TXNDC11	1.19869	1.75592e-53	4.90989e-51	0.048306	0.995846	0.390876
	SDF2L1	3.17235	9.50027e-92	9.2976e-89	0.0493745	0.995846	0.618281
	CALR	1.67181	1.95827e-80	1.43737e-77	0.0524285	0.995846	0.38946
	PDXK	0.801684	4.33277e-23	2.92437e-21	0.0528058	0.995846	0.340521
	RABAC1	0.745652	3.39099e-06	2.027e-05	0.0532647	0.995846	0.554585
	ALG12	1.34134	3.57074e-21	2.04893e-19	0.0541581	0.995846	0.417768
	SEC11C	0.814986	2.34711e-09	2.79559e-08	0.0551911	0.995846	0.502924
	PPIB	1.3931	1.11615e-14	3.06741e-13	0.0554998	0.995846	0.536551
	GMDS	0.33054	0.00205693	0.00594697	0.0602557	0.995846	0.495081
	NUCB2	1.8773	1.85318e-72	1.02017e-69	0.0615016	0.995846	0.371124
	RBM10	0.534344	5.69685e-11	8.97635e-10	0.0764688	0.995846	0.196346
	RRBP1	1.37276	2.96706e-25	2.3544e-23	0.0809432	0.995846	0.228953
	GOLGB1	1.09829	1.45217e-31	1.61908e-29	0.0905604	0.995846	0.142358
	RABEPK	0.455245	1.63623e-08	1.63679e-07	0.0984438	0.995846	0.0904112
	FKBP2	2.2066	3.4636e-30	3.69786e-28	0.109757	0.995846	0.268328
	SMARCB1	0.623245	4.1073e-09	4.62919e-08	0.116405	0.995846	0.0812449
	NANS	1.15953	3.53219e-40	5.98298e-38	0.117849	0.995846	0.0784196
	GCC1	0.0588067	0.799769	0.882476	0.122221	0.995846	0.33882
	ZMYND19	0.845612	1.4285e-08	1.44043e-07	0.132165	0.995846	0.0720483
	SLC26A6	0.509576	9.41667e-05	0.000386676	0.141314	0.995846	0.039124
	MVD	0.709633	4.18814e-11	6.75626e-10	0.145728	0.995846	0.0895714
	ERP29	0.68079	3.4999e-10	4.79427e-09	0.170684	0.978697	0.0317414
ERAD (74)	DERL3	3.8046	7.16436e-182	8.1673e-186	0.0339614	0.995846	0.6869
	HERPUD1	3.22729	1.21882e-76	1.04208e-79	-0.113612	0.995846	0.205236
	SDF2L1	3.09578	1.21882e-76	9.94731e-80	0.0493745	0.995846	0.618281
	HSPA5	2.89912	4.69431e-60	8.0272e-63	-0.0451735	0.995846	0.526475
	SYVN1	2.1472	1.70319e-67	2.32995e-70	-0.0539831	0.995846	0.39966
	HSP90B1	1.87657	2.80742e-86	1.60021e-89	-0.0643218	0.995846	0.196481
	DNAJB9	1.83997	2.3438e-10	5.47741e-12	-0.345281	0.635858	0.00545847
	SELENOS	1.83093	3.00944e-75	2.84073e-78	0.0331006	0.995846	0.662268
	CALR	1.66448	2.1617e-63	3.0804e-66	0.0524285	0.995846	0.38946
	XBP1	1.55153	3.81531e-45	1.1091e-47	-0.0561194	0.995846	0.246199
	DERL2	1.36771	7.81769e-17	9.04578e-19	-0.0110468	0.998896	0.905287
	SEL1L	1.31368	7.48444e-07	3.53233e-08	-0.137037	0.995846	0.269038
	EDEM2	1.24979	6.53664e-33	3.24149e-35	0.0905386	0.995846	0.251355
	WFS1	1.01569	1.25005e-34	5.55769e-37	0.0274881	0.995846	0.684918
	ERLEC1	0.997325	1.45867e-05	9.67792e-07	-0.00491318	0.998896	0.945654
	EDEM1	0.892135	0.000163305	1.50701e-05	-0.021345	0.995846	0.783537
	UBE2J1	0.875624	4.00132e-10	9.71592e-12	-0.0440301	0.995846	0.393375
	DNAJC10	0.808756	1.74008e-08	5.56734e-10	-0.0779172	0.995846	0.149357
	UBXN1	0.751939	0.000270919	2.6854e-05	0.0280955	0.995846	0.735921
	UBXN10	0.701945	0.914999	0.82425	1.18307	0.995846	0.70818
	SEC61B	0.685782	0.000159355	1.46239e-05	0.0626548	0.995846	0.433074
	FBXO6	0.671044	0.165147	0.0714188	-0.103995	0.995846	0.720569
	RCN3	0.655598	0.0439966	0.0131483	-0.0420157	0.995846	0.756114
	UGGT1	0.643631	4.07892e-07	1.77162e-08	0.0191562	0.995846	0.730347
	RHBDD2	0.635901	1.57084e-05	1.05296e-06	-0.00976879	0.998814	0.893095
	CANX	0.601791	0.00216594	0.000317286	-0.0805911	0.995846	0.252621
	TMUB1	0.574808	0.00800206	0.001533	0.0690182	0.995846	0.404873
	UBXN4	0.507202	4.2333e-06	2.41055e-07	-0.099807	0.995846	0.154477
	CALR3	0.506285	0.725229	0.537721	0.244139	0.995846	0.714034
	OS9	0.490868	5.35533e-10	1.3309e-11	0.119286	0.57519	0.00418558
	RNF5	0.480575	0.10168	0.0385815	-0.0831228	0.995846	0.416915
	UBXN6	0.477252	0.000354094	3.66931e-05	0.208944	0.532552	0.00360058
	AUP1	0.475506	0.00815836	0.00157178	0.012219	0.997534	0.872592
	EDEM3	0.468148	0.0589424	0.0192242	-0.118023	0.995846	0.190226
	DNAJB12	0.331575	0.00466656	0.000799305	0.0262522	0.995846	0.701954
	TMEM129	0.316956	0.000673714	7.79933e-05	0.0116461	0.995846	0.850134
	RHBDD1	0.315657	0.0486267	0.015006	-0.158449	0.988555	0.0335525
	ATXN3	0.312935	0.0131457	0.00285109	0.103732	0.995846	0.229011
	ATF6	0.305023	0.373953	0.211063	-0.0375561	0.995846	0.679975
	FAF1	0.299145	0.0234239	0.00591072	-0.00443957	0.998896	0.937455
	UBXN8	0.288579	0.0572539	0.0184678	-0.0430801	0.995846	0.667938
	STUB1	0.284209	0.0334909	0.00933675	0.170563	0.691028	0.00707135
	UGGT2	0.265455	0.00658397	0.00120203	-0.0627834	0.995846	0.389207
	SGTA	0.262087	0.072492	0.0249863	0.0293919	0.995846	0.692979
	VCP	0.257488	0.0749544	0.0260785	0.0157394	0.995846	0.762451
	ECPAS	0.241023	0.136049	0.0558882	0.0526976	0.995846	0.338877
	UFD1	0.229978	0.127663	0.0516357	0.0217571	0.995846	0.744897
	FBXO2	0.22074	0.65186	0.458242	0.223983	0.995846	0.263242
	BRSK2	0.216799	0.23552	0.113115	0.00405644	0.998896	0.948867
	DERL1	0.208437	0.221196	0.104155	-0.0394366	0.995846	0.560925
	TMUB2	0.199356	0.266427	0.133426	0.045117	0.995846	0.51589
	ANKZF1	0.180986	0.254625	0.125266	0.0751828	0.995846	0.357644
	UBE2J2	0.177707	0.211109	0.0979855	0.040263	0.995846	0.505748
	GET4	0.159202	0.194824	0.0881507	0.111831	0.995846	0.106091
	FBXO27	0.139783	0.390261	0.223848	-0.156606	0.995846	0.163175
	STT3B	0.133317	0.658977	0.466099	-0.0764864	0.995846	0.320505
	FAF2	0.124368	0.33303	0.179651	-0.102057	0.995846	0.0861721
	TOR1A	0.113967	0.0796747	0.0281386	-0.00173567	0.998896	0.975652
	FBXO17	0.112811	0.628968	0.434119	-0.0583345	0.995846	0.328854
	SGTB	0.111612	0.595697	0.401041	-0.0500787	0.995846	0.489895
	CLGN	0.0990138	0.686969	0.494552	-0.0393457	0.995846	0.679944
	BAG6	0.0723096	0.487035	0.302454	0.0179728	0.995846	0.742896
	DNAJC18	0.0648699	0.840433	0.679904	-0.0510004	0.995846	0.492852
	FBXO44	0.055489	0.866027	0.718826	0.12175	0.995846	0.082131
	USP25	0.046607	0.852203	0.701183	-0.0974236	0.995846	0.142766
	RNF185	0.046235	0.845287	0.692408	0.000150094	0.999597	0.997779
	PRKN	0.0440692	0.919783	0.831171	0.279233	0.995846	0.137624
	FOXRED2	-0.00837981	0.973974	0.941205	0.0329458	0.995846	0.604512
	MAN1A1	-0.0219164	0.96438	0.925599	-0.167945	0.995846	0.0587001
	MAN1B1	-0.040704	0.841537	0.687235	0.0951634	0.995846	0.176647
	RNF121	-0.0433364	0.914999	0.821009	-0.0497608	0.995846	0.611343
	TMEM67	-0.0840212	0.751371	0.567554	-0.135089	0.995846	0.238993
	FAM8A1	-0.111249	0.580412	0.386478	-0.0741078	0.995846	0.273612
	RNF175	-0.114895	0.937992	0.87299	0.670218	0.995846	0.0863601
