# Supplementary material for: Neurodegeneration risk factor, EIF2AK3 (PERK), influences tau protein aggregation
Source: J Biol Chem. 2022 Dec 21;299(2):102821. doi: 10.1016/j.jbc.2022.102821 (PMC9852698; doi:10.1016/j.jbc.2022.102821)
Supplement: Supplementary data 4 [file mmc5.xlsx]

## Sheet: Original DESeq
st_gene_id	gene_id	gene_symbol	diffexp_log2fc_tranfection-control-vs-Tg-positive-control	diffexp_deseq2_qvalue_tranfection-control-vs-Tg-positive-control	diffexp_deseq2_pvalue_tranfection-control-vs-Tg-positive-control	diffexp_log2fc_1uL-control-brain-vs-1uL-AD-brain	diffexp_deseq2_qvalue_1uL-control-brain-vs-1uL-AD-brain	diffexp_deseq2_pvalue_1uL-control-brain-vs-1uL-AD-brain
G9606_34723	112268437	LOC112268437	-2.94942	0.519056	0.331333	-4.9251	0.995846	0.105008
G9606_24786	51086	TNNI3K	-2.23749	0.663303	0.47018	-3.68466	0.995846	0.227709
G9606_13514	102724862	TBC1D3I	2.42117	0.265648	0.132884	-3.55322	0.995846	0.245144
G9606_4720	729974	RFPL4AL1	2.25137	0.483309	0.299396	-3.41771	0.743502	0.00971276
G9606_21198	26025	PCDHGA12	-2.10519	0.35243	0.194275	-3.32297	0.670585	0.00635738
G9606_35525	112268393	LOC112268393	-0.20362	0.937992	0.875777	-3.23797	0.995846	0.290736
G9606_13644	1591	CYP24A1	1.27902	0.840433	0.68573	-3.10705	0.995846	0.0545993
G9606_35315	26167	PCDHB5	-0.195235	0.937992	0.885209	-3.10187	0.857973	0.0178033
G9606_28945	441581	FRG2B	-1.0619	0.648267	0.454321	-3.09799	0.995846	0.066464
G9606_1689	728215	FAM155A	0.197977	0.944416	0.895914	-2.93167	0.83103	0.0151655
G9606_12468	10942	PRSS21	1.25304	0.705263	0.514435	-2.91626	0.995846	0.0997522
G9606_13138	199	AIF1	1.827	0.62845	0.43351	-2.90203	0.995846	0.0683961
G9606_34982	6286	S100P	1.9066	0.25386	0.124566	-2.90069	0.995846	0.0728516
G9606_14839	3249	HPN	-0.452196	0.937992	0.886238	-2.8972	0.995846	0.0976095
G9606_29033	100287178	USP17L11	-1.33931	0.595895	0.401271	-2.89587	0.995846	0.105132
G9606_22030	100129396	FAM106CP	-3.2723	0.0910377	0.0333304	-2.8917	0.995846	0.105818
G9606_28441	148170	CDC42EP5	1.99044	0.434726	0.258323	-2.89022	0.995846	0.106063
G9606_23312	100861412	FSBP	-5.11351	0.0562433	0.0180425	-2.76963	0.995846	0.281817
G9606_15037	100533181	FXYD6-FXYD2	1.47934	0.512964	0.325514	-2.74595	0.907517	0.0251281
G9606_3313	144568	A2ML1	-1.37196	0.652843	0.459417	-2.68158	0.995846	0.145944
G9606_28211	27286	SRPX2	-0.446439	0.911449	0.795492	-2.68073	0.995846	0.0462169
G9606_2872	57282	SLC4A10	NA	NA	NA	-2.6807	0.995846	0.206507
G9606_3722	105373244	LOC105373244	-0.386526	0.914999	0.814776	-2.67954	0.995846	0.197934
G9606_7534	3316	HSPB2	-1.59385	0.318867	0.169466	-2.67944	0.995846	0.154518
G9606_29978	6656	SOX1	0.701956	0.890781	0.764469	-2.67887	0.995846	0.140699
G9606_21435	56126	PCDHB10	-1.02927	0.877845	0.744697	-2.67665	0.995846	0.109925
G9606_22460	64100	ELSPBP1	-2.80875	0.281275	0.143585	-2.67603	0.995846	0.0643605
G9606_9883	6098	ROS1	0.103002	0.977487	0.947401	-2.67289	0.995846	0.0916765
G9606_11287	199964	TMEM61	0.704286	0.860682	0.712379	-2.66819	0.995846	0.156932
G9606_26822	388323	GLTPD2	-0.359783	0.927069	0.841168	-2.63582	0.939817	0.0277434
G9606_8267	341350	OVCH1	-1.66571	0.430497	0.254922	-2.63281	0.849805	0.0169215
G9606_12806	10911	UTS2	-1.09832	0.729875	0.542983	-2.52756	0.995846	0.0456865
G9606_18768	26683	OR4F3	-3.09257	0.258657	0.128031	-2.51778	0.995846	0.0651134
G9606_7342	6473	SHOX	0.577045	0.765241	0.58562	-2.51567	0.995846	0.164749
G9606_7008	3082	HGF	-0.220766	0.949519	0.903969	-2.51082	0.995846	0.0707106
G9606_34108	9119	KRT75	1.67484	0.626921	0.431312	-2.50992	0.995846	0.0896742
G9606_10608	56111	PCDHGA4	-1.0424	0.781015	0.60477	-2.50605	0.995846	0.0964228
G9606_18755	80258	EFHC2	1.26966	0.754958	0.571871	-2.50094	0.995846	0.107776
G9606_34657	440023	KRTAP5-6	-0.452196	0.937992	0.886238	-2.4254	0.995846	0.214777
G9606_4553	341880	SLC35F4	NA	NA	NA	-2.41489	0.995846	0.211398
G9606_6603	3641	INSL4	NA	NA	NA	-2.41279	0.995846	0.211943
G9606_35654	644414	DEFB131A	0.701956	0.89206	0.7682	-2.41093	0.995846	0.212439
G9606_10792	6756	SSX1	1.62156	0.572874	0.379598	-2.41032	0.995846	0.218832
G9606_11221	9402	GRAP2	-2.27298	0.656222	0.462916	-2.40856	0.995846	0.213071
G9606_15586	9424	KCNK6	2.81862	0.117295	0.0462722	-2.40783	0.995846	0.174142
G9606_27790	10103	TSPAN1	-1.68033	0.54801	0.356968	-2.40777	0.995846	0.213277
G9606_25194	100507055	LRCOL1	1.22922	0.763583	0.583475	-2.40744	0.995846	0.219612
G9606_18793	401036	ASB18	1.8677	0.437911	0.261015	-2.39683	0.995846	0.108237
G9606_25961	100287327	USP17L17	0.701945	0.914999	0.82425	-2.39171	0.995846	0.349641
G9606_32114	4113	MAGEB2	-0.544259	0.628144	0.433227	-2.38966	0.110929	0.000214417
G9606_1662	150365	MEI1	3.21426	0.0099322	0.00201543	-2.38454	0.995846	0.0462485
G9606_35987	171222	UBE2L5	1.74425	0.338867	0.184016	-2.33129	0.995846	0.204952
G9606_31779	2527	FUT5	-1.41637	0.523496	0.335301	-2.33102	0.995846	0.143775
G9606_314	353345	GPR141	-1.11295	0.678224	0.485868	-2.32966	0.995846	0.128951
G9606_10355	7772	ZNF229	-2.00759	0.254001	0.124723	-2.32657	0.995846	0.153269
G9606_18289	100128553	CTAGE4	2.18191	0.330544	0.177858	-2.32506	0.995846	0.145511
G9606_11721	793	CALB1	1.16968	0.653399	0.459994	-2.32218	0.995846	0.145559
G9606_16753	4066	LYL1	1.39315	0.326276	0.174854	-2.3215	0.995846	0.102212
G9606_24803	388381	C17orf98	0.124876	0.980614	0.968485	-2.31903	0.995846	0.118401
G9606_28956	253314	EIF4E1B	1.23559	0.763583	0.583409	-2.3186	0.995846	0.155119
G9606_24394	112268331	LOC112268331	-1.66771	0.748182	0.563951	-2.31576	0.995846	0.198029
G9606_1581	9256	TSPOAP1	NA	NA	NA	-2.31411	0.995846	0.12428
G9606_13452	3990	LIPC	0.124883	0.980614	0.956211	-2.3141	0.995846	0.124715
G9606_19578	150356	CHADL	-1.45145	0.627693	0.432475	-2.31222	0.995846	0.166035
G9606_10300	283847	TERB1	-0.847342	0.821061	0.652206	-2.31003	0.995846	0.156726
G9606_21841	145781	GCOM1	-1.09428	0.857193	0.707633	-2.3026	0.995846	0.291417
G9606_16280	255239	ANKK1	-0.0926769	0.945449	0.897614	-2.29398	0.532552	0.00353587
G9606_20498	105376353	LOC105376353	0.110346	0.97981	0.952611	-2.26354	0.995846	0.0874857
G9606_23640	100129940	LOC100129940	0.362093	0.88187	0.750304	-2.26042	0.995846	0.0850011
G9606_17823	79865	TREML2	1.18926	0.776011	0.598524	-2.25562	0.995846	0.0924387
G9606_35805	10343	PKDREJ	-1.68006	0.451138	0.272058	-2.25419	0.995846	0.088876
G9606_14908	89866	SEC16B	1.03737	0.529803	0.341002	-2.25398	0.995846	0.113357
G9606_3164	3681	ITGAD	1.36348	0.447786	0.269009	-2.2523	0.995846	0.0931414
G9606_13178	4634	MYL3	0.143513	0.964539	0.926264	-2.24724	0.995846	0.10127
G9606_7817	51554	ACKR4	-0.606755	0.767609	0.587923	-2.22054	0.995846	0.0385524
G9606_16260	83998	REG4	-0.686087	0.766687	0.586902	-2.18307	0.995846	0.0752926
G9606_15441	56128	PCDHB8	-2.31798	0.0654229	0.0219164	-2.14501	0.499824	0.00281311
G9606_12739	59352	LGR6	-0.596167	0.544772	0.35439	-2.14038	0.21082	0.000563306
G9606_19754	102724994	LOC102724994	0.219664	0.9495	0.903853	-2.12096	0.995846	0.430796
G9606_26327	56145	PCDHA3	1.27902	0.840433	0.68573	-2.12096	0.995846	0.430796
G9606_28218	10686	CLDN16	0.701945	0.914999	0.82425	-2.11589	0.995846	0.365298
G9606_943	107984859	LOC107984859	1.96348	0.378423	0.214915	-2.11409	0.995846	0.119357
G9606_25676	6367	CCL22	-0.153455	0.950719	0.905903	-2.10927	0.995846	0.367473
G9606_15728	613227	HIGD1C	0.124876	0.980614	0.968485	-2.10927	0.995846	0.367473
G9606_13001	9718	ECE2	1.08559	0.738812	0.553249	-2.10886	0.995846	0.120152
G9606_3951	284110	GSDMA	-0.0294147	0.985249	0.975983	-2.10858	0.995846	0.153001
G9606_23321	388419	BTBD17	1.65096	0.507555	0.320433	-2.1042	0.995846	0.173697
G9606_576	5788	PTPRC	-1.02927	0.877845	0.744697	-2.1031	0.995846	0.309455
G9606_2714	117144	CATSPER1	-0.298852	0.932309	0.853394	-2.10167	0.995846	0.173862
G9606_30828	158830	CXorf65	-1.02927	0.877845	0.744697	-2.09962	0.995846	0.310594
G9606_33902	4586	MUC5AC	-1.42995	0.636742	0.441807	-2.09962	0.995846	0.310594
G9606_22197	2635	GBP3	0.701956	0.89206	0.767759	-2.09886	0.995846	0.208044
G9606_6919	164781	DAW1	0.124876	0.980614	0.968485	-2.0987	0.995846	0.208245
G9606_24485	100288520	USP17L15	1.89501	0.694987	0.502972	-2.09802	0.995846	0.218545
G9606_23371	644974	ALG1L2	0.124876	0.980614	0.968485	-2.09747	0.995846	0.371356
G9606_21660	5801	PTPRR	0.701955	0.892888	0.770641	-2.09728	0.995846	0.155198
G9606_5658	196993	CT62	NA	NA	NA	-2.09562	0.995846	0.366555
G9606_8603	10117	ENAM	-1.5179	0.78412	0.608962	-2.09562	0.995846	0.366555
G9606_13898	140453	MUC17	-0.452196	0.937992	0.886238	-2.09543	0.995846	0.366616
G9606_19471	2867	FFAR2	0.701945	0.914999	0.82425	-2.09524	0.995846	0.312024
G9606_10401	256764	WDR72	-1.46248	0.627598	0.432058	-2.09471	0.995846	0.209459
G9606_8950	79843	FAM124B	0.701956	0.89206	0.768001	-2.09464	0.995846	0.372295
G9606_18354	53336	CPXCR1	NA	NA	NA	-2.09354	0.995846	0.312594
G9606_6115	84215	ZNF541	-1.07308	0.691289	0.499435	-2.09354	0.995846	0.312594
G9606_1954	3002	GZMB	1.05959	0.746131	0.561385	-2.09304	0.995846	0.312754
G9606_9366	221301	CALHM4	-2.04707	0.54409	0.353609	-2.09214	0.995846	0.210502
G9606_19032	139067	SPANXN3	3.24048	0.0701063	0.0239857	-2.09211	0.995846	0.26802
G9606_30591	80326	WNT10A	0.878854	0.796818	0.624741	-2.09211	0.995846	0.26802
G9606_10584	5988	RFPL1	0.124876	0.980614	0.968485	-2.09078	0.995846	0.440482
G9606_33494	112268186	LOC112268186	0.154293	0.964741	0.926849	-2.09004	0.995846	0.313746
G9606_1933	9154	SLC28A1	-0.891065	0.651182	0.457282	-2.09004	0.995846	0.313746
G9606_32418	408029	C2orf27B	NA	NA	NA	-2.08907	0.995846	0.314062
G9606_34116	646625	URAD	1.01307	0.580412	0.386458	-2.08889	0.995846	0.26905
G9606_13738	492307	PPDPFL	-0.801009	0.801835	0.63081	-2.08786	0.995846	0.204511
G9606_22825	150681	OR6B3	NA	NA	NA	-2.08609	0.995846	0.375119
G9606_9381	2167	FABP4	NA	NA	NA	-2.08547	0.995846	0.315249
G9606_29153	50964	SOST	0.701945	0.914999	0.82425	-2.08346	0.995846	0.375982
G9606_12536	83953	FCAMR	-0.452192	0.930949	0.850017	-2.08121	0.995846	0.371368
G9606_17324	390616	ANKRD34C	0.124876	0.980614	0.968485	-2.08115	0.995846	0.316676
G9606_26752	356	FASLG	NA	NA	NA	-2.08037	0.995846	0.377012
G9606_978	84871	AGBL4	1.82983	0.627794	0.432628	-2.07166	0.995846	0.379908
G9606_2069	2944	GSTM1	0.701945	0.914999	0.82425	-2.07005	0.995846	0.447151
G9606_22526	84808	PERM1	-0.198299	0.937992	0.873225	-1.98538	0.995846	0.112795
G9606_21413	107984043	LOC107984043	1.16095	0.325989	0.174589	-1.9727	0.995846	0.0964842
G9606_1049	3938	LCT	0.703186	0.595448	0.400786	-1.96977	0.995846	0.0489679
G9606_7865	93432	MGAM2	-0.677074	0.830542	0.664708	-1.96849	0.995846	0.0600428
G9606_10772	2125	EVPL	0.922767	0.739097	0.553607	-1.96793	0.995846	0.0518805
G9606_27177	56147	PCDHA1	0.778739	0.892345	0.769347	-1.94997	0.995846	0.209682
G9606_23136	202374	STK32A	NA	NA	NA	-1.94707	0.995846	0.207444
G9606_35880	56131	PCDHB4	1.0605	0.597516	0.402591	-1.94098	0.995846	0.211713
G9606_23957	105369189	LOC105369189	0.672776	0.848746	0.696403	-1.93522	0.995846	0.162103
G9606_845	5023	P2RX1	2.44387	1.51482e-06	7.71914e-08	-1.9241	0.809188	0.0139121
G9606_13762	153201	SLC36A2	0.056626	0.967256	0.931199	-1.87971	0.995846	0.0675477
G9606_32425	84226	C2orf16	-1.42713	0.543803	0.35333	-1.86884	0.995846	0.204895
G9606_16437	4055	LTBR	0.124876	0.980614	0.968485	-1.85346	0.995846	0.337022
G9606_12039	762	CA4	-0.30352	0.938753	0.887224	-1.84988	0.995846	0.126485
G9606_5893	241	ALOX5AP	0.701945	0.914999	0.82425	-1.84848	0.995846	0.289961
G9606_825	1579	CYP4A11	-0.104443	0.967829	0.932302	-1.84729	0.995846	0.284066
G9606_15023	3860	KRT13	-0.452192	0.930869	0.848815	-1.84349	0.995846	0.340737
G9606_1141	120935	CCDC38	-1.02927	0.877845	0.744697	-1.84148	0.995846	0.285328
G9606_35678	114335	CGB1	2.4296	0.240544	0.116172	-1.84137	0.995846	0.331709
G9606_17932	27129	HSPB7	-0.855587	0.678598	0.48635	-1.83966	0.995846	0.180065
G9606_5888	57642	COL20A1	-0.272878	0.914999	0.814231	-1.83942	0.995846	0.176965
G9606_12657	127731	VWA5B1	0.418444	0.822536	0.654409	-1.83793	0.995846	0.126229
G9606_15136	3786	KCNQ3	1.43401	0.570673	0.377781	-1.83716	0.995846	0.332833
G9606_22996	919	CD247	-0.011083	0.994069	0.990726	-1.83686	0.995846	0.150758
G9606_9144	100533178	PRORY	1.68383	0.461999	0.28073	-1.83666	0.995846	0.255793
G9606_1293	140462	ASB9	1.27902	0.840433	0.68573	-1.83666	0.995846	0.255704
G9606_27167	70	ACTC1	1.15257	0.723083	0.534683	-1.83455	0.995846	0.287632
G9606_32517	6523	SLC5A1	-0.460899	0.937992	0.863831	-1.83076	0.995846	0.295342
G9606_31000	6703	SPRR2D	-2.38966	0.539587	0.349298	-1.82933	0.995846	0.258466
G9606_5831	56253	CRTAM	0.459077	0.637333	0.442435	-1.82488	0.995846	0.0600985
G9606_1840	162282	ANKFN1	0.31302	0.903145	0.784597	-1.8232	0.995846	0.0511812
G9606_34319	2913	GRM3	0.701956	0.89206	0.767784	-1.82119	0.995846	0.347955
G9606_10964	107986554	LOC107986554	-0.913505	0.608113	0.412004	-1.81896	0.995846	0.0760361
G9606_4507	8456	FOXN1	-2.04499	0.641475	0.446883	-1.81802	0.995846	0.339407
G9606_27995	102723475	KCNE1B	-0.731625	0.836414	0.672125	-1.78552	0.995846	0.122087
G9606_2869	50615	IL21R	2.73332	0.00270538	0.00041435	-1.77929	0.995846	0.0816107
G9606_20194	283106	CSNK2A3	0.516994	0.840433	0.681606	-1.75262	0.995846	0.219695
G9606_22410	100996413	LOC100996413	-0.852101	0.843238	0.689576	-1.75057	0.995846	0.2041
G9606_10221	112714	TUBA3E	2.46539	0.182697	0.0813724	-1.74329	0.995846	0.243129
G9606_1484	27133	KCNH5	-0.56658	0.863668	0.71613	-1.73986	0.995846	0.0700099
G9606_11635	7010	TEK	0.224006	0.949626	0.904158	-1.73858	0.995846	0.244735
G9606_16608	696	BTN1A1	-1.38601	0.648399	0.454571	-1.71055	0.995846	0.184319
G9606_9754	338872	C1QTNF9	-1.11868	0.773898	0.595818	-1.70548	0.995846	0.561575
G9606_1109	431705	ASTL	-2.00708	0.240422	0.1161	-1.70128	0.995846	0.159314
G9606_412	1814	DRD3	NA	NA	NA	-1.69925	0.995846	0.503844
G9606_9215	126364	LRRC25	0.701945	0.914999	0.82425	-1.69494	0.995846	0.505376
G9606_13964	100287364	USP17L18	0.124876	0.980614	0.968051	-1.69494	0.995846	0.505376
G9606_7803	284067	CFAP97D1	1.09974	0.664929	0.471901	-1.69437	0.995846	0.505576
G9606_27555	158521	FMR1NB	-0.452196	0.937992	0.886238	-1.6916	0.995846	0.56612
G9606_14087	56142	PCDHA6	NA	NA	NA	-1.6916	0.995846	0.56612
G9606_19652	250	ALPP	-1.46208	0.624633	0.42884	-1.68901	0.995846	0.454934
G9606_21499	378807	CATSPER4	1.6215	0.573344	0.380105	-1.68901	0.995846	0.454934
G9606_33633	79697	RIOX1	1.60694	0.578505	0.384747	-1.68823	0.995846	0.507748
G9606_887	5625	PRODH	1.27902	0.840433	0.68573	-1.68811	0.995846	0.50779
G9606_10713	6422	SFRP1	0.600052	0.903893	0.785622	-1.68811	0.995846	0.50779
G9606_34987	110806296	C1orf232	NA	NA	NA	-1.6857	0.995846	0.508657
G9606_5222	132884	EVC2	NA	NA	NA	-1.6857	0.995846	0.508657
G9606_24058	107986004	LOC107986004	0.701956	0.89181	0.766405	-1.6857	0.995846	0.508657
G9606_3339	132724	TMPRSS11B	-0.452196	0.937992	0.886238	-1.6857	0.995846	0.508657
G9606_7436	128025	WDR64	-1.02927	0.877845	0.744697	-1.6857	0.995846	0.508657
G9606_17354	220032	GDPD4	NA	NA	NA	-1.68513	0.995846	0.508858
G9606_3186	139135	PASD1	1.05999	0.747856	0.563575	-1.68513	0.995846	0.508858
G9606_20109	6401	SELE	NA	NA	NA	-1.68513	0.995846	0.508858
G9606_12757	9957	HS3ST1	1.16776	0.607725	0.411628	-1.68332	0.995846	0.457048
G9606_14376	56132	PCDHB3	0.70195	0.914999	0.813053	-1.68332	0.995846	0.457048
G9606_29160	574414	PRR9	-1.02927	0.877845	0.744697	-1.68077	0.995846	0.510407
G9606_30263	219539	YPEL4	0.144722	0.960635	0.919404	-1.68077	0.995846	0.510407
G9606_17812	6997	TDGF1	2.80952	0.200017	0.0912068	-1.67953	0.995846	0.510844
G9606_17997	923	CD6	NA	NA	NA	-1.67941	0.995846	0.510886
G9606_33515	100861507	FTCD-AS1	-0.452196	0.937992	0.886238	-1.67866	0.995846	0.458788
G9606_22177	1179	CLCA1	NA	NA	NA	-1.67576	0.995846	0.571298
G9606_7261	147741	ZNF560	0.701956	0.89206	0.768147	-1.67576	0.995846	0.571298
G9606_111	286464	CFAP47	-1.02927	0.877845	0.744697	-1.67475	0.995846	0.460254
G9606_8474	2196	FAT2	-0.452196	0.937992	0.886238	-1.67475	0.995846	0.460254
G9606_20361	5020	OXT	-0.554161	0.87285	0.727674	-1.67475	0.995846	0.460254
G9606_16619	107984507	LOC107984507	0.120815	0.974645	0.942735	-1.67276	0.995846	0.513243
G9606_13176	154064	RAET1L	1.27902	0.840433	0.68573	-1.67276	0.995846	0.513243
G9606_21612	3890	KRT84	0.124876	0.980614	0.968485	-1.67252	0.995846	0.513328
G9606_19833	100506514	LOC100506514	0.124876	0.980614	0.968485	-1.67252	0.995846	0.513328
G9606_27842	425054	VCX3B	2.23094	0.353869	0.19531	-1.67252	0.995846	0.513328
G9606_30608	6289	SAA2	-0.716758	0.702697	0.511271	-1.6717	0.995846	0.108581
G9606_5383	10170	DHRS9	-0.926614	0.877845	0.739189	-1.66963	0.995846	0.514367
G9606_34509	8352	HIST1H3C	1.80374	0.74978	0.565797	-1.66963	0.995846	0.514367
G9606_5298	3563	IL3RA	0.701945	0.914999	0.82425	-1.66963	0.995846	0.514367
G9606_18458	6344	SCTR	-0.452196	0.937992	0.886238	-1.66963	0.995846	0.514367
G9606_9038	340665	CYP26C1	-1.02927	0.877845	0.744697	-1.66951	0.995846	0.514409
G9606_7837	84824	FCRLA	0.701945	0.914999	0.82425	-1.66951	0.995846	0.514409
G9606_21790	3273	HRG	0.701951	0.914999	0.810872	-1.66951	0.995846	0.514409
G9606_8612	51311	TLR8	NA	NA	NA	-1.66951	0.995846	0.514409
G9606_22628	22917	ZP1	NA	NA	NA	-1.6689	0.995846	0.462438
G9606_15654	342897	NCCRP1	-1.02927	0.877845	0.744697	-1.66838	0.995846	0.514807
G9606_34710	79628	SH3TC2	0.124876	0.980614	0.968485	-1.66431	0.995846	0.464158
G9606_30437	445577	C9orf129	0.124876	0.980614	0.968485	-1.66315	0.995846	0.516666
G9606_21126	340595	RTL4	NA	NA	NA	-1.66315	0.995846	0.516666
G9606_20061	100507679	MUC22	0.701945	0.914999	0.82425	-1.6569	0.995846	0.51889
G9606_29797	81392	OR2AE1	NA	NA	NA	-1.6569	0.995846	0.51889
G9606_11851	1588	CYP19A1	1.27902	0.840433	0.684736	-1.65573	0.995846	0.577831
G9606_16378	3822	KLRC2	0.124876	0.980614	0.968485	-1.65573	0.995846	0.577831
G9606_11178	56163	RNF17	-1.5179	0.78412	0.608962	-1.65573	0.995846	0.577831
G9606_14824	389852	SPACA5	3.41769	0.0868688	0.0314766	-1.65573	0.995846	0.577831
G9606_6934	259232	NALCN	-1.02927	0.877845	0.744697	-1.65535	0.995846	0.577958
G9606_11584	727909	GOLGA8Q	-2.32043	0.522426	0.334378	-1.60207	0.995846	0.425741
G9606_31458	4352	MPL	0.953313	0.223414	0.10562	-1.5961	0.995846	0.0539959
G9606_21628	107986351	LOC107986351	-0.573782	0.770451	0.591628	-1.57119	0.995846	0.259664
G9606_20503	441168	CALHM6	0.488729	0.856387	0.706582	-1.56279	0.995846	0.217572
G9606_4830	9721	GPRIN2	-3.31304	0.0448784	0.0135287	-1.56253	0.995846	0.116791
G9606_25907	105370579	LOC105370579	1.35963	0.175487	0.0771382	-1.5593	0.995846	0.0969866
G9606_12071	462	SERPINC1	0.499673	0.775109	0.597594	-1.55735	0.995846	0.153386
G9606_23276	112268052	LOC112268052	-1.26962	0.50227	0.315207	-1.55147	0.995846	0.200804
G9606_31238	3351	HTR1B	-1.67668	0.628656	0.433724	-1.55047	0.995846	0.233886
G9606_23086	105378947	LOC105378947	0.583972	0.877845	0.744645	-1.54856	0.995846	0.22197
G9606_31520	441925	BECN2	1.60749	0.574221	0.380752	-1.53644	0.995846	0.443089
G9606_18043	57158	JPH2	1.27902	0.840433	0.68573	-1.53325	0.995846	0.438411
G9606_15015	100996598	LOC100996598	0.714458	0.742391	0.557443	-1.53167	0.995846	0.322809
G9606_29538	10563	CXCL13	-1.16256	0.668484	0.475453	-1.53143	0.995846	0.322832
G9606_22691	7036	TFR2	1.17553	0.779625	0.603214	-1.5286	0.995846	0.498801
G9606_18989	4969	OGN	-1.02927	0.877845	0.744697	-1.52849	0.995846	0.352866
G9606_20103	105372978	LINC01638	-0.452196	0.937992	0.886238	-1.52654	0.995846	0.440297
G9606_31936	3004	GZMM	-1.99864	0.353825	0.195245	-1.52592	0.995846	0.401189
G9606_30775	105369209	LOC105369209	1.66326	0.554624	0.3633	-1.52469	0.995846	0.401518
G9606_2578	51285	RASL12	-0.452192	0.931636	0.852159	-1.52468	0.995846	0.401149
G9606_16039	377630	USP17L2	0.124876	0.980614	0.968485	-1.52284	0.995846	0.40221
G9606_8970	80833	APOL3	-0.452196	0.937992	0.886238	-1.52206	0.995846	0.403171
G9606_23227	391123	VSIG8	-1.49719	0.598715	0.403688	-1.52161	0.995846	0.402529
G9606_10970	56159	TEX11	0.124883	0.980614	0.956658	-1.51852	0.995846	0.37132
G9606_2940	151254	C2CD6	0.701956	0.890175	0.763529	-1.51629	0.995846	0.322321
G9606_1983	131540	ZDHHC19	0.37417	0.914999	0.812192	-1.51581	0.995846	0.404693
G9606_26189	100652777	LOC100652777	0.890794	0.66376	0.470618	-1.51509	0.995846	0.40522
G9606_7804	79170	PRR15L	NA	NA	NA	-1.51263	0.995846	0.368341
G9606_28705	23627	PRND	0.108836	0.975817	0.944589	-1.51229	0.995846	0.406143
G9606_16695	90199	WFDC8	1.04557	0.479269	0.296101	-1.51229	0.995846	0.406143
G9606_21258	794	CALB2	0.701951	0.914999	0.810325	-1.512	0.995846	0.4456
G9606_11710	2556	GABRA3	0.657517	0.875488	0.731619	-1.512	0.995846	0.44602
G9606_15851	57451	TENM2	2.56869	0.504004	0.31687	-1.50951	0.995846	0.452833
G9606_14130	27324	TOX3	-1.02927	0.877845	0.744697	-1.50927	0.995846	0.407274
G9606_7024	135644	TRIM40	0.701945	0.914999	0.82425	-1.5054	0.995846	0.448583
G9606_11702	131669	UROC1	-2.04954	0.413107	0.240744	-1.50539	0.995846	0.449207
G9606_31331	56129	PCDHB7	-0.452192	0.930949	0.849928	-1.50529	0.995846	0.409447
G9606_6664	349136	WDR86	0.347224	0.890175	0.763475	-1.50074	0.995846	0.456018
G9606_2027	148581	UBE2U	0.124876	0.980614	0.968485	-1.50074	0.995846	0.456157
G9606_11682	105370378	LOC105370378	-0.604176	0.749177	0.565	-1.49921	0.995846	0.0497362
G9606_13845	5241	PGR	0.124876	0.980614	0.968485	-1.49672	0.995846	0.451473
G9606_8511	54436	SH3TC1	-2.03433	0.548344	0.357356	-1.49509	0.995846	0.510526
G9606_34994	246777	SPESP1	1.64215	0.723083	0.534683	-1.49508	0.995846	0.511157
G9606_15129	353376	TICAM2	2.45308	0.173752	0.0761701	-1.48444	0.995846	0.413063
G9606_1903	8638	OASL	1.73106	0.30095	0.157268	-1.46716	0.995846	0.116578
G9606_22911	56242	ZNF253	0.114219	0.945023	0.896921	-1.46643	0.995846	0.119981
G9606_52	7940	LST1	1.8393	0.247959	0.120702	-1.46617	0.995846	0.169733
G9606_4686	491	ATP2B2	0.678101	0.772931	0.594563	-1.46542	0.995846	0.134511
G9606_20595	9496	TBX4	-0.0503309	0.980293	0.953425	-1.4583	0.995846	0.145669
G9606_2113	5349	FXYD3	1.52811	0.278293	0.141526	-1.45738	0.995846	0.143877
G9606_35048	147407	SLC25A52	0.253095	0.877845	0.743752	-1.45261	0.995846	0.161566
G9606_17713	768	CA9	-1.0377	0.649101	0.455216	-1.43976	0.995846	0.0851994
G9606_19276	100653515	CEP295NL	-1.83551	0.298346	0.155516	-1.43719	0.995846	0.222375
G9606_14820	2113	ETS1	-0.0433428	0.980614	0.966034	-1.43618	0.995846	0.187678
G9606_17383	85443	DCLK3	-0.0448215	0.98165	0.970293	-1.43317	0.995846	0.188543
G9606_6410	152065	C3orf22	0.463611	0.867835	0.72097	-1.43166	0.995846	0.1861
G9606_32844	7135	TNNI1	-0.165181	0.931916	0.852822	-1.4291	0.995846	0.18968
G9606_21873	9947	MAGEC1	1.14902	0.632165	0.43719	-1.42906	0.995846	0.182053
G9606_32488	6273	S100A2	-0.626586	0.842389	0.688163	-1.42866	0.995846	0.207334
G9606_7361	222545	GPRC6A	1.73589	0.316145	0.167605	-1.42828	0.995846	0.264769
G9606_12878	283375	SLC39A5	0.0343064	0.980614	0.962878	-1.4278	0.995846	0.21114
G9606_14859	112267882	112267882	-0.628897	0.632858	0.438066	-1.42549	0.995846	0.203905
G9606_10734	114569	MAL2	-0.76333	0.632858	0.438049	-1.42324	0.995846	0.0952291
G9606_25487	1187	CLCNKA	0.569282	0.834444	0.669348	-1.39841	0.995846	0.302359
G9606_7421	141	ADPRH	-0.205068	0.937992	0.868739	-1.39645	0.995846	0.293597
G9606_11145	10346	TRIM22	-0.642388	0.796818	0.624815	-1.39042	0.995846	0.286826
G9606_26067	58985	IL22RA1	-0.141531	0.948424	0.901978	-1.38938	0.995846	0.278759
G9606_11487	105378592	105378592	-1.1776	0.652843	0.45949	-1.38886	0.995846	0.278756
G9606_4210	6445	SGCG	0.923398	0.647868	0.453441	-1.38488	0.995846	0.288858
G9606_27195	3645	INSRR	-0.49153	0.905109	0.787017	-1.38055	0.995846	0.28177
G9606_31448	55507	GPRC5D	-0.862815	0.798286	0.626379	-1.38001	0.995846	0.290562
G9606_31442	4922	NTS	-0.17195	0.844476	0.691215	-1.37879	0.995846	0.0752318
G9606_16602	107987389	LOC107987389	-0.841087	0.65009	0.456282	-1.34111	0.995846	0.24901
G9606_11053	80333	KCNIP4	-0.173159	0.916398	0.826407	-1.33795	0.995846	0.126538
G9606_34634	118856	MMP21	-0.781816	0.519233	0.331594	-1.33614	0.995846	0.120511
G9606_24506	5155	PDGFB	-0.288777	0.846377	0.693671	-1.33346	0.802892	0.0126362
G9606_6830	153657	TTC23L	-0.399718	0.769333	0.590324	-1.31818	0.995846	0.0505456
G9606_7616	83401	ELOVL3	0.00940155	0.995774	0.993901	-1.29757	0.995846	0.162061
G9606_15248	730005	SEC14L6	-1.07726	0.553145	0.362048	-1.28603	0.995846	0.309715
G9606_30933	100132813	LOC100132813	-1.61947	0.303548	0.159058	-1.28465	0.995846	0.237799
G9606_6769	1296	COL8A2	-0.518622	0.835656	0.671077	-1.28379	0.995846	0.272211
G9606_24438	6755	SSTR5	2.07452	0.259003	0.128365	-1.28048	0.995846	0.332744
G9606_34195	353174	ZACN	3.63741	0.0187245	0.00443779	-1.27615	0.995846	0.498857
G9606_1012	5314	PKHD1	NA	NA	NA	-1.27419	0.995846	0.491859
G9606_29064	4112	MAGEB1	1.3813	0.588607	0.393445	-1.26917	0.995846	0.424626
G9606_28546	113457	TUBA3D	-1.19389	0.611213	0.415582	-1.26846	0.995846	0.189584
G9606_33311	317772	HIST2H2AB	-1.43242	0.587426	0.392253	-1.26834	0.995846	0.460255
G9606_14197	89872	AQP10	-0.452192	0.930869	0.848815	-1.26732	0.995846	0.494117
G9606_19029	29951	PDZRN4	NA	NA	NA	-1.26623	0.995846	0.403405
G9606_14700	399	RHOH	3.13948	0.0417715	0.0123119	-1.26588	0.995846	0.468974
G9606_29198	646864	ZNF723	-0.990608	0.828736	0.662696	-1.26454	0.995846	0.426622
G9606_26571	1414	CRYBB1	0.277652	0.914999	0.802232	-1.26439	0.995846	0.404564
G9606_11124	51252	FAM178B	1.09749	0.740383	0.555034	-1.2616	0.995846	0.42819
G9606_18414	11170	FAM107A	-2.25314	0.349455	0.192077	-1.26056	0.995846	0.428226
G9606_8837	389118	CDHR4	1.07399	0.738812	0.553267	-1.2603	0.995846	0.434831
G9606_9063	107983988	SPEM3	-0.452196	0.937992	0.886238	-1.26003	0.995846	0.463509
G9606_21121	56892	TCIM	1.44955	0.133601	0.0546467	-1.2586	0.995846	0.190681
G9606_1090	5126	PCSK2	0.470715	0.818597	0.649176	-1.25759	0.995846	0.145939
G9606_33335	50831	TAS2R3	-1.93399	0.672144	0.479266	-1.25752	0.995846	0.457577
G9606_22950	4033	LRMP	-1.32367	0.562129	0.369915	-1.25658	0.995846	0.435868
G9606_20444	2159	F10	0.604077	0.861689	0.713653	-1.25533	0.995846	0.429984
G9606_8491	23040	MYT1L	-0.452192	0.930413	0.846779	-1.25485	0.995846	0.408065
G9606_6416	387601	SLC22A25	-0.452193	0.937992	0.872954	-1.25424	0.995846	0.436947
G9606_3337	414060	TBC1D3C	0.637215	0.739375	0.553942	-1.25332	0.995846	0.257359
G9606_23536	2313	FLI1	0.0949431	0.977409	0.947101	-1.2532	0.995846	0.12949
G9606_34576	245972	ATP6V0D2	-0.402184	0.914999	0.816087	-1.25295	0.995846	0.408788
G9606_11784	144501	KRT80	-0.170632	0.96438	0.925684	-1.24948	0.995846	0.432956
G9606_26600	8747	ADAM21	-1.7058	0.0375786	0.0107698	-1.24612	0.670585	0.00636715
G9606_6403	2922	GRP	-0.452196	0.937992	0.886238	-1.2457	0.995846	0.477316
G9606_20988	56103	PCDHGB2	-0.0708182	0.973079	0.940133	-1.24183	0.995846	0.103346
G9606_15171	143162	FRMPD2	-0.671905	0.767941	0.588601	-1.23694	0.995846	0.0771245
G9606_21406	1002	CDH4	-0.124974	0.930582	0.847146	-1.23535	0.995846	0.0972529
G9606_11858	2675	GFRA2	0.450703	0.84167	0.687431	-1.23056	0.995846	0.207608
G9606_10663	64787	EPS8L2	0.0649136	0.914999	0.818275	-1.22566	0.0361923	3.84184e-05
G9606_22200	5010	CLDN11	-1.03672	0.507563	0.3205	-1.22045	0.995846	0.14896
G9606_20016	8350	HIST1H3A	-0.311115	0.877845	0.737338	-1.21985	0.995846	0.277482
G9606_15530	403312	LOC403312	2.04888	0.0212538	0.00522895	-1.21367	0.995846	0.0885102
G9606_28559	7045	TGFBI	-1.39357	0.649208	0.45544	-1.20752	0.995846	0.418031
G9606_10231	102724151	LOC102724151	-0.426143	0.915071	0.824367	-1.20259	0.995846	0.38116
G9606_26203	255738	PCSK9	0.118731	0.975323	0.943802	-1.20035	0.995846	0.381938
G9606_631	8470	SORBS2	-1.35046	0.331073	0.178267	-1.19965	0.995846	0.202759
G9606_26168	645078	ZCCHC23	1.15627	0.840433	0.678433	-1.1973	0.995846	0.36003
G9606_8558	10859	LILRB1	0.518404	0.760244	0.578324	-1.19508	0.995846	0.390325
G9606_16434	642843	CPSF4L	-1.62902	0.683919	0.49146	-1.19461	0.995846	0.366816
G9606_5797	162966	ZNF600	-1.56791	0.261296	0.129769	-1.19161	0.995846	0.414797
G9606_27393	6898	TAT	-1.73885	0.339877	0.184778	-1.18841	0.995846	0.416293
G9606_23877	10148	EBI3	2.05464	0.263144	0.131004	-1.18696	0.995846	0.229207
G9606_3602	1180	CLCN1	-0.704269	0.630683	0.435841	-1.18216	0.995846	0.303604
G9606_7781	377047	PRSS45	-0.450478	0.910468	0.794013	-1.18198	0.995846	0.432798
G9606_28492	105377650	LOC105377650	-2.67077	0.0714149	0.0245352	-1.17738	0.995846	0.413514
G9606_2987	146556	C16orf89	0.828057	0.311531	0.164502	-1.17574	0.995846	0.0843732
G9606_8261	1638	DCT	0.234816	0.806261	0.635946	-1.17219	0.410658	0.0020309
G9606_10672	285800	PRR18	0.264793	0.812826	0.643375	-1.1663	0.995846	0.0703456
G9606_5114	3606	IL18	-0.796171	0.684747	0.492445	-1.16091	0.995846	0.202004
G9606_20423	112267923	112267923	-0.562783	0.759191	0.577139	-1.15618	0.995846	0.156115
G9606_7456	3270	HRC	0.464795	0.907533	0.790132	-1.15267	0.995846	0.330354
G9606_20147	166979	CDC20B	2.9823	0.00612992	0.00110656	-1.14608	0.995846	0.196883
G9606_30655	1183	CLCN4	-0.292836	0.914999	0.823947	-1.14353	0.995846	0.343702
G9606_25679	645840	TXNRD3NB	0.336976	0.889133	0.761926	-1.14194	0.995846	0.0815681
G9606_6504	148	ADRA1A	0.107997	0.937992	0.863113	-1.14096	0.995846	0.162188
G9606_1551	642938	INSYN2	-0.888085	0.141503	0.0586693	-1.13964	0.532552	0.00347338
G9606_8682	285180	RUFY4	0.365972	0.889777	0.762879	-1.13517	0.995846	0.325681
G9606_7418	442319	ZNF727	0.869288	0.575088	0.381704	-1.13308	0.995846	0.332329
G9606_1421	57016	AKR1B10	NA	NA	NA	-1.12544	0.995846	0.636737
G9606_14735	8328	GFI1B	0.0575143	0.983034	0.972724	-1.12529	0.995846	0.317136
G9606_3247	221188	ADGRG5	0.701945	0.914999	0.82425	-1.12521	0.995846	0.696865
G9606_15906	118611	C10orf90	2.19136	0.502892	0.315842	-1.12521	0.995846	0.696865
G9606_4185	64109	CRLF2	-1.5179	0.78412	0.608962	-1.12521	0.995846	0.696865
G9606_24273	1880	GPR183	-3.1015	0.195141	0.0883498	-1.12521	0.995846	0.696865
G9606_9031	125336	LOXHD1	NA	NA	NA	-1.12521	0.995846	0.696865
G9606_18017	84676	TRIM63	0.622562	0.877845	0.74386	-1.12521	0.995846	0.696865
G9606_4196	10317	B3GALT5	-0.452196	0.937992	0.886238	-1.12521	0.995846	0.697502
G9606_1441	3048	HBG2	NA	NA	NA	-1.12521	0.995846	0.697502
G9606_25673	5650	KLK7	NA	NA	NA	-1.12521	0.995846	0.697502
G9606_8339	4161	MC5R	NA	NA	NA	-1.12521	0.995846	0.697502
G9606_11609	113278	SLC52A3	-0.452193	0.937992	0.876862	-1.12521	0.995846	0.697502
G9606_34222	105379198	LOC105379198	0.654346	0.89206	0.768557	-1.12521	0.995846	0.698071
G9606_6974	9971	NR1H4	1.27902	0.840433	0.68573	-1.12521	0.995846	0.698071
G9606_35290	5042	PABPC3	NA	NA	NA	-1.12521	0.995846	0.698071
G9606_25030	100128327	TRAPPC3L	NA	NA	NA	-1.12521	0.995846	0.698071
G9606_7001	55786	ZNF415	1.27902	0.840433	0.684618	-1.12521	0.995846	0.698071
G9606_34888	563	AZGP1	1.87419	0.700455	0.509092	-1.12521	0.995846	0.698299
G9606_30912	81494	CFHR5	0.701955	0.893152	0.771043	-1.12521	0.995846	0.698299
G9606_28943	441509	GLRA4	0.701956	0.89206	0.768094	-1.12521	0.995846	0.698299
G9606_26641	338442	HCAR2	1.94293	0.723083	0.534852	-1.12521	0.995846	0.698299
G9606_19859	101927685	HSFX4	0.701945	0.914999	0.82425	-1.12521	0.995846	0.698299
G9606_27336	5009	OTC	0.124876	0.980614	0.968485	-1.12521	0.995846	0.698299
G9606_14413	133060	OTOP1	-1.02927	0.877845	0.744697	-1.12521	0.995846	0.698299
G9606_22741	414	ARSD	-0.452196	0.937992	0.886238	-1.12521	0.995846	0.698314
G9606_1588	163747	LEXM	NA	NA	NA	-1.12521	0.995846	0.698314
G9606_24409	120939	TMEM52B	NA	NA	NA	-1.12521	0.995846	0.698314
G9606_15158	344805	TMPRSS7	0.461319	0.895868	0.774539	-1.12521	0.995846	0.698314
G9606_5543	440695	ETV3L	-0.452196	0.937992	0.886238	-1.12521	0.995846	0.698872
G9606_35004	374393	FAM111B	1.27902	0.840433	0.684618	-1.12521	0.995846	0.698872
G9606_2690	155038	GIMAP8	1.27902	0.840433	0.68573	-1.12521	0.995846	0.698872
G9606_5701	114824	PNMA5	0.701955	0.892507	0.769852	-1.12521	0.995846	0.698872
G9606_8619	57413	TMIGD3	NA	NA	NA	-1.12521	0.995846	0.698872
G9606_16203	57574	2021-03-04	-0.452192	0.930796	0.8475	-1.12521	0.995846	0.698887
G9606_9210	2352	FOLR3	0.701945	0.914999	0.82425	-1.12521	0.995846	0.698887
G9606_19530	27012	KCNV1	1.28725	0.749405	0.565343	-1.12521	0.995846	0.698887
G9606_27168	114770	PGLYRP2	-1.52884	0.781462	0.605651	-1.12521	0.995846	0.698887
G9606_16999	285093	RTP5	0.701945	0.914999	0.82425	-1.12521	0.995846	0.698887
G9606_32364	100129792	CCDC152	-0.452196	0.937992	0.886238	-1.12521	0.995846	0.69952
G9606_10453	107985556	LOC107985556	0.701945	0.914999	0.82425	-1.12521	0.995846	0.69952
G9606_24566	6039	RNASE6	0.701945	0.914999	0.82425	-1.12521	0.995846	0.69952
G9606_5177	79652	TMEM204	1.27902	0.840433	0.68573	-1.12521	0.995846	0.69952
G9606_18072	201516	ZSCAN4	1.27902	0.840433	0.68573	-1.12521	0.995846	0.69952
G9606_19125	79168	LILRA6	1.27902	0.840433	0.68573	-1.12521	0.995846	0.699535
G9606_10740	653269	POTEI	0.124876	0.980614	0.968485	-1.12521	0.995846	0.699535
G9606_24905	1811	SLC26A3	NA	NA	NA	-1.12521	0.995846	0.699535
G9606_7943	79611	ACSS3	0.124876	0.980614	0.968485	-1.12521	0.995846	0.700346
G9606_16894	55024	BANK1	NA	NA	NA	-1.12521	0.995846	0.700346
G9606_9478	920	CD4	2.1935	0.453647	0.274136	-1.12521	0.995846	0.700346
G9606_22674	54102	CLIC6	-0.452196	0.937992	0.886238	-1.12521	0.995846	0.700346
G9606_989	148738	HJV	1.72844	0.763555	0.58285	-1.12521	0.995846	0.700346
G9606_32221	112268092	LOC112268092	0.701956	0.890175	0.763529	-1.12521	0.995846	0.700346
G9606_35957	729759	OR4F29	-0.452196	0.937992	0.886238	-1.12521	0.995846	0.700346
G9606_7695	196883	ADCY4	0.701956	0.892053	0.767059	-1.12521	0.995846	0.721844
G9606_18777	84873	ADGRG7	NA	NA	NA	-1.12521	0.995846	0.721844
G9606_33377	64123	ADGRL4	-0.452196	0.937992	0.886238	-1.12521	0.995846	0.721844
G9606_15998	84830	ADTRP	0.701945	0.914999	0.82425	-1.12521	0.995846	0.721844
G9606_11049	10551	AGR2	NA	NA	NA	-1.12521	0.995846	0.721844
G9606_20597	278	AMY1C	NA	NA	NA	-1.12521	0.995846	0.721844
G9606_23399	116519	APOA5	0.701945	0.914999	0.82425	-1.12521	0.995846	0.721844
G9606_3168	388849	CCDC188	0.176298	0.96438	0.92577	-1.12521	0.995846	0.721844
G9606_29594	6360	CCL16	NA	NA	NA	-1.12521	0.995846	0.721844
G9606_28251	1116	CHI3L1	0.701945	0.914999	0.82425	-1.12521	0.995846	0.721844
G9606_29108	1357	CPA1	2.20896	0.497334	0.310891	-1.12521	0.995846	0.721844
G9606_22978	105371346	CPHXL	0.701945	0.914999	0.82425	-1.12521	0.995846	0.721844
G9606_22090	55466	DNAJA4	1.87419	0.700455	0.509092	-1.12521	0.995846	0.721844
G9606_17231	83657	DYNLRB2	NA	NA	NA	-1.12521	0.995846	0.721844
G9606_2959	9852	EPM2AIP1	-1.02927	0.877845	0.744697	-1.12521	0.995846	0.721844
G9606_4570	2346	FOLH1	0.625128	0.877939	0.744827	-1.12521	0.995846	0.721844
G9606_35658	474382	H2AFB1	NA	NA	NA	-1.12521	0.995846	0.721844
G9606_15141	84842	HPDL	NA	NA	NA	-1.12521	0.995846	0.721844
G9606_13429	3250	HPR	NA	NA	NA	-1.12521	0.995846	0.721844
G9606_28514	100506164	HSFX1	NA	NA	NA	-1.12521	0.995846	0.721844
G9606_20580	64806	IL25	NA	NA	NA	-1.12521	0.995846	0.721844
G9606_19442	54207	KCNK10	-0.452196	0.937992	0.886238	-1.12521	0.995846	0.721844
G9606_25020	56062	KLHL4	-0.452196	0.937992	0.886238	-1.12521	0.995846	0.721844
G9606_19803	387267	KRTAP5-4	NA	NA	NA	-1.12521	0.995846	0.721844
G9606_24696	353132	LCE1B	NA	NA	NA	-1.12521	0.995846	0.721844
G9606_13107	643418	LIPN	-0.452196	0.937992	0.886238	-1.12521	0.995846	0.721844
G9606_33509	102724995	LOC102724995	-0.452196	0.937992	0.886238	-1.12521	0.995846	0.721844
G9606_33180	105371409	LOC105371409	NA	NA	NA	-1.12521	0.995846	0.721844
G9606_30281	105371921	LOC105371921	NA	NA	NA	-1.12521	0.995846	0.721844
G9606_3678	105371930	LOC105371930	0.124881	0.980614	0.96263	-1.12521	0.995846	0.721844
G9606_29279	105375683	LOC105375683	NA	NA	NA	-1.12521	0.995846	0.721844
G9606_7645	105378260	LOC105378260	-0.452193	0.937992	0.876829	-1.12521	0.995846	0.721844
G9606_17708	107984449	LOC107984449	NA	NA	NA	-1.12521	0.995846	0.721844
G9606_3883	107987285	LOC107987285	-0.452196	0.937992	0.886238	-1.12521	0.995846	0.721844
G9606_17530	932	MS4A3	NA	NA	NA	-1.12521	0.995846	0.721844
G9606_3986	286183	NKAIN3	NA	NA	NA	-1.12521	0.995846	0.721844
G9606_15154	128414	NKAIN4	NA	NA	NA	-1.12521	0.995846	0.721844
G9606_1918	284958	NT5DC4	NA	NA	NA	-1.12521	0.995846	0.721844
G9606_29508	441457	NUTM2G	-0.452196	0.937992	0.886238	-1.12521	0.995846	0.721844
G9606_27659	611	OPN1SW	NA	NA	NA	-1.12521	0.995846	0.721844
G9606_5594	26716	OR2H1	-1.3949	0.648575	0.454781	-1.12521	0.995846	0.721844
G9606_7945	79339	OR51B4	NA	NA	NA	-1.12521	0.995846	0.721844
G9606_25650	282763	OR51B5	-0.452196	0.937992	0.886238	-1.12521	0.995846	0.721844
G9606_24111	5008	OSM	-1.02927	0.877845	0.744697	-1.12521	0.995846	0.721844
G9606_28055	56134	PCDHAC2	NA	NA	NA	-1.12521	0.995846	0.721844
G9606_15827	10158	PDZK1IP1	0.701945	0.914999	0.82425	-1.12521	0.995846	0.721844
G9606_6185	283748	PLA2G4D	0.124883	0.980614	0.956497	-1.12521	0.995846	0.721844
G9606_3584	11122	PTPRT	0.701945	0.914999	0.82425	-1.12521	0.995846	0.721844
G9606_7252	138046	RALYL	0.701945	0.914999	0.82425	-1.12521	0.995846	0.721844
G9606_35520	5972	REN	-0.452196	0.937992	0.886238	-1.12521	0.995846	0.721844
G9606_19006	92129	RIPPLY1	1.88702	0.610251	0.414626	-1.12521	0.995846	0.721844
G9606_12447	54538	ROBO4	NA	NA	NA	-1.12521	0.995846	0.721844
G9606_30309	5268	SERPINB5	NA	NA	NA	-1.12521	0.995846	0.721844
G9606_7764	6563	SLC14A1	NA	NA	NA	-1.12521	0.995846	0.721844
G9606_7237	125206	SLC5A10	NA	NA	NA	-1.12521	0.995846	0.721844
G9606_4577	84631	SLITRK2	NA	NA	NA	-1.12521	0.995846	0.721844
G9606_15643	4184	SMCP	NA	NA	NA	-1.12521	0.995846	0.721844
G9606_9234	56165	TDRD1	-0.452196	0.937992	0.886238	-1.12521	0.995846	0.721844
G9606_5806	28959	TMEM176B	1.40053	0.686574	0.49415	-1.12521	0.995846	0.721844
G9606_5637	79750	ZNF385D	1.27902	0.840433	0.684736	-1.12521	0.995846	0.721844
G9606_15427	84519	ACRBP	1.65671	0.123669	0.0495761	-1.12194	0.995846	0.168426
G9606_25564	387522	TMEM189-UBE2V1	-4.23684	0.145934	0.0609972	-1.11991	0.995846	0.193738
G9606_5931	6556	SLC11A1	1.00379	0.25593	0.126229	-1.11972	0.995846	0.281685
G9606_27581	81027	TUBB1	1.27902	0.840433	0.68573	-1.11934	0.995846	0.597588
G9606_8595	284	ANGPT1	-0.343003	0.886248	0.756069	-1.11809	0.995846	0.204643
G9606_3516	2828	GPR4	-0.044347	0.980614	0.961097	-1.11656	0.995846	0.128945
G9606_13736	170692	ADAMTS18	-1.75878	0.510359	0.322873	-1.11554	0.995846	0.598305
G9606_33676	116362	RBP7	-0.458816	0.907993	0.790975	-1.11554	0.995846	0.598305
G9606_15302	3696	ITGB8	-1.27664	0.0514869	0.0161674	-1.11545	0.692047	0.00714661
G9606_8838	51129	ANGPTL4	-0.824381	0.822101	0.65359	-1.11503	0.995846	0.598634
G9606_11299	131578	LRRC15	-1.11776	0.676565	0.483489	-1.11426	0.995846	0.339347
G9606_7131	30835	CD209	0.920063	0.638361	0.44333	-1.11368	0.995846	0.280776
G9606_2499	84700	MYO18B	-0.452192	0.931214	0.85064	-1.11302	0.995846	0.642063
G9606_35185	347516	DGAT2L6	NA	NA	NA	-1.11299	0.995846	0.640887
G9606_31684	6343	SCT	1.85043	0.706424	0.516208	-1.11018	0.995846	0.567493
G9606_6895	92086	GGTLC1	1.95461	0.456136	0.276269	-1.11016	0.995846	0.566933
G9606_5137	22914	KLRK1	2.01989	0.365607	0.204212	-1.11014	0.995846	0.566426
G9606_22344	53942	CNTN5	1.16961	0.834907	0.670153	-1.10957	0.995846	0.60134
G9606_25634	642574	IQANK1	-0.226482	0.893237	0.771349	-1.10914	0.995846	0.295395
G9606_13610	132203	SNTN	0.701945	0.914999	0.82425	-1.10748	0.995846	0.601543
G9606_6492	9162	DGKI	-1.41989	0.612738	0.416979	-1.10564	0.995846	0.322834
G9606_3293	23504	RIMBP2	1.44417	0.564958	0.372692	-1.10529	0.995846	0.569501
G9606_9886	56923	NMUR2	0.203109	0.875089	0.730632	-1.10491	0.995846	0.175846
G9606_13271	105369246	LOC105369246	0.70195	0.914999	0.812653	-1.10319	0.995846	0.603802
G9606_22984	2561	GABRB2	NA	NA	NA	-1.10319	0.995846	0.603196
G9606_15839	389257	LRRC14B	-0.841919	0.786063	0.611547	-1.10319	0.995846	0.603059
G9606_12817	128506	OCSTAMP	1.6866	0.550722	0.359834	-1.10319	0.995846	0.602909
G9606_22863	6750	SST	1.27902	0.840433	0.68573	-1.10209	0.995846	0.603478
G9606_10925	160762	CCDC63	0.701956	0.89206	0.768053	-1.10198	0.995846	0.603368
G9606_15870	653689	GSTT2B	0.124876	0.980614	0.968485	-1.10138	0.995846	0.57041
G9606_19504	254268	AKNAD1	0.701945	0.914999	0.82425	-1.10129	0.995846	0.570449
G9606_9585	57512	GPR158	-0.357797	0.885795	0.754847	-1.09962	0.995846	0.298863
G9606_7912	390443	RNASE9	0.701945	0.914999	0.82425	-1.0988	0.995846	0.647102
G9606_23829	4625	MYH7	0.124883	0.980614	0.956404	-1.09796	0.995846	0.571684
G9606_30171	91734	IDI2	-0.351102	0.943808	0.894765	-1.09795	0.995846	0.572524
G9606_15315	123745	PLA2G4E	1.27902	0.840433	0.68573	-1.09786	0.995846	0.571478
G9606_6101	169166	SNX31	-0.452196	0.937992	0.886238	-1.09786	0.995846	0.572563
G9606_806	6295	SAG	0.701955	0.892507	0.770057	-1.09639	0.995846	0.572078
G9606_2958	26740	OR1J2	0.701956	0.890781	0.764443	-1.09639	0.995846	0.572324
G9606_17828	58189	WFDC1	-1.13336	0.672998	0.479967	-1.09639	0.995846	0.572324
G9606_992	81792	ADAMTS12	-0.452196	0.937992	0.886238	-1.09617	0.995846	0.605891
G9606_31980	1369	CPN1	1.27902	0.840433	0.684618	-1.09597	0.995846	0.60542
G9606_15217	347731	LRRTM3	NA	NA	NA	-1.09596	0.995846	0.606582
G9606_28191	390877	LOC390877	-0.426338	0.93037	0.846634	-1.09337	0.995846	0.606426
G9606_5082	1356	CP	-1.91743	0.725699	0.538302	-1.09296	0.995846	0.573495
G9606_32801	107987394	LOC107987394	2.22673	0.209778	0.097117	-1.09296	0.995846	0.573495
G9606_17183	6759	SSX4	1.69079	0.409133	0.237798	-1.09237	0.995846	0.60707
G9606_25231	340359	KLHL38	NA	NA	NA	-1.09216	0.995846	0.607442
G9606_18485	55584	CHRNA9	0.797924	0.702716	0.511336	-1.09017	0.995846	0.303691
G9606_23222	51703	ACSL5	-0.452192	0.930413	0.846779	-1.08806	0.995846	0.608474
G9606_6346	2191	FAP	0.701945	0.914999	0.82425	-1.08804	0.995846	0.60889
G9606_11931	1804	DPP6	1.87897	0.337944	0.183342	-1.08783	0.995846	0.609111
G9606_15032	100506540	SPTY2D1OS	0.450625	0.813964	0.64462	-1.08656	0.995846	0.303338
G9606_18355	3624	INHBA	2.08732	6.38588e-08	2.26403e-09	-1.08634	0.995846	0.0496866
G9606_35483	344018	FIGLA	0.178225	0.954035	0.910477	-1.08374	0.995846	0.332477
G9606_10510	54674	LRRN3	-0.452193	0.937992	0.87544	-1.0825	0.995846	0.611028
G9606_19572	158798	AKAP14	2.46289	0.202566	0.0925657	-1.08241	0.995846	0.61065
G9606_23875	429	ASCL1	NA	NA	NA	-1.08239	0.995846	0.611209
G9606_6077	256646	NUTM1	0.124876	0.980614	0.968485	-1.08239	0.995846	0.611209
G9606_20606	6337	SCNN1A	-0.118208	0.942275	0.89232	-1.08199	0.995846	0.332771
G9606_7458	138255	C9orf135	-0.911527	0.705431	0.514718	-1.08185	0.995846	0.286215
G9606_21271	100287045	FAM90A26	1.06598	0.302047	0.158065	-1.08089	0.995846	0.1342
G9606_14630	728597	DCDC2C	0.701956	0.891913	0.766626	-1.08048	0.995846	0.653586
G9606_5804	90527	DUOXA1	0.31319	0.889495	0.762388	-1.07602	0.995846	0.296887
G9606_1493	401494	HACD4	1.01052	0.356856	0.197514	-1.07333	0.995846	0.211654
G9606_16222	1475	CSTA	2.00085	0.0680707	0.0231021	-1.07283	0.995846	0.234871
G9606_20267	23194	FBXL7	0.1119	0.929442	0.845313	-1.06663	0.988555	0.0333202
G9606_17744	105371215	LOC105371215	-1.28204	0.241573	0.116808	-1.0602	0.995846	0.206992
G9606_26714	286223	C9orf47	0.0979283	0.964741	0.926716	-1.05962	0.995846	0.221303
G9606_32455	105370641	LOC105370641	-0.148827	0.914999	0.81869	-1.0518	0.995846	0.175931
G9606_25017	259289	TAS2R43	-0.667238	0.658309	0.465261	-1.04708	0.995846	0.208367
G9606_10562	2564	GABRE	0.172674	0.920012	0.83144	-1.04649	0.995846	0.172025
G9606_13124	64091	POPDC2	0.751534	0.255009	0.125615	-1.03939	0.809188	0.0139979
G9606_22036	3684	ITGAM	-0.0366404	0.980614	0.964726	-1.03569	0.995846	0.169948
G9606_21843	1081	CGA	1.14038	0.0208128	0.00509288	-1.03331	0.902481	0.0237625
G9606_35126	3626	INHBC	-0.543013	0.421646	0.247715	-1.02511	0.988555	0.0343522
G9606_1547	176	ACAN	-1.1119	0.320069	0.170348	-1.01228	0.995846	0.0976313
G9606_32564	56114	PCDHGA1	0.337394	0.915695	0.82524	-1.01114	0.995846	0.0854327
G9606_1337	2523	FUT1	2.31753	7.39624e-11	1.63574e-12	-1.01059	0.779641	0.0113024
G9606_6528	26576	SRPK3	0.998841	0.199501	0.0909262	-1.0105	0.995846	0.0644915
G9606_11359	1264	CNN1	0.599435	0.485381	0.301344	-1.00557	0.995846	0.118315
G9606_31944	112267878	LOC112267878	-0.194836	0.852412	0.701452	-0.999089	0.995846	0.0502263
G9606_29540	26353	HSPB8	0.984357	0.000465965	4.99855e-05	-0.996581	0.0361923	2.40175e-05
G9606_15350	1236	CCR7	-1.20554	0.542434	0.351983	-0.988452	0.995846	0.487374
G9606_31485	124359	CDYL2	-0.991161	0.254633	0.125302	-0.987336	0.939817	0.0279156
G9606_14373	57381	RHOJ	0.128503	0.937992	0.870802	-0.985176	0.995846	0.282244
G9606_3908	7173	TPO	1.73697	0.46234	0.281347	-0.983395	0.995846	0.51056
G9606_21500	102724219	LOC102724219	-1.36632	0.00347546	0.000558443	-0.981145	0.230531	0.000707713
G9606_6092	51151	SLC45A2	-3.22452	0.124174	0.049835	-0.980231	0.995846	0.419553
G9606_8346	2857	GPR34	-1.35754	0.591985	0.397086	-0.980211	0.995846	0.397571
G9606_5327	1003	CDH5	1.18981	0.772931	0.594482	-0.979152	0.995846	0.491062
G9606_30533	167826	OLIG3	-1.86184	0.398952	0.230016	-0.97786	0.995846	0.435754
G9606_23753	5764	PTN	1.34628	0.34281	0.187017	-0.97712	0.995846	0.401279
G9606_18223	100329135	TRPC5OS	1.8344	0.501635	0.314666	-0.976075	0.995846	0.453185
G9606_3765	56113	PCDHGA2	-1.442	0.594669	0.399734	-0.975063	0.995846	0.486788
G9606_2455	3756	KCNH1	-0.523573	0.816534	0.647075	-0.974719	0.995846	0.443993
G9606_27661	83650	SLC35G5	1.07297	0.131866	0.0537264	-0.974553	0.995846	0.113972
G9606_1354	7053	TGM3	0.833927	0.514766	0.327274	-0.973807	0.995846	0.251389
G9606_2413	23768	FLRT2	-0.073429	0.972616	0.939449	-0.97333	0.995846	0.26825
G9606_32989	552	AVPR1A	-1.18517	0.28737	0.147578	-0.973254	0.995846	0.106889
G9606_22963	138474	TAF1L	0.825914	0.694987	0.502966	-0.973135	0.995846	0.332821
G9606_25683	123264	SLC51B	2.47258	0.214035	0.099841	-0.972992	0.995846	0.437834
G9606_34246	440435	GPR179	-0.106578	0.937992	0.882067	-0.972711	0.995846	0.276294
G9606_31053	6011	GRK1	-0.265079	0.914999	0.816911	-0.972519	0.995846	0.405473
G9606_23670	493829	TRIM72	1.65038	0.474164	0.291596	-0.972462	0.995846	0.405547
G9606_19849	441234	ZNF716	-0.67089	0.657166	0.463919	-0.972304	0.995846	0.162379
G9606_17535	3274	HRH2	-0.501531	0.720036	0.530899	-0.971924	0.995846	0.155577
G9606_20007	285643	KIF4B	0.512592	0.899231	0.779122	-0.97182	0.995846	0.438338
G9606_20408	112744	IL17F	1.03703	0.658309	0.465148	-0.971559	0.995846	0.558894
G9606_2789	164668	APOBEC3H	0.943847	0.431377	0.255768	-0.970996	0.995846	0.0970963
G9606_21645	102725180	LOC102725180	-1.41123	0.562296	0.370152	-0.97098	0.995846	0.359085
G9606_19813	9796	PHYHIP	0.101097	0.944212	0.895452	-0.96894	0.995846	0.446492
G9606_31765	5711	PSMD5	0.46028	0.877845	0.743534	-0.968912	0.995846	0.479637
G9606_16662	4050	LTB	0.0598446	0.983826	0.973732	-0.968871	0.995846	0.489785
G9606_16675	102724646	LOC102724646	-0.303968	0.856058	0.706022	-0.968721	0.995846	0.226167
G9606_25319	7177	TPSAB1	-0.081533	0.967017	0.930748	-0.968702	0.995846	0.459993
G9606_32061	158511	CSAG1	2.20674	0.49815	0.311485	-0.967818	0.995846	0.479221
G9606_5995	2569	GABRR1	-0.827428	0.792248	0.61893	-0.967754	0.995846	0.490369
G9606_34334	4318	MMP9	1.13095	0.549122	0.358089	-0.967719	0.995846	0.407677
G9606_29901	647174	SERPINE3	-3.14608	0.0779212	0.0273683	-0.967645	0.995846	0.517131
G9606_19216	1522	CTSZ	1.83346	0.148197	0.0622556	-0.967173	0.995846	0.360883
G9606_206	1370	CPN2	2.633	0.117138	0.04617	-0.967021	0.995846	0.416535
G9606_7515	107987237	LOC107987237	1.73688	0.230456	0.109882	-0.96602	0.995846	0.497434
G9606_29073	107986677	LOC107986677	0.081162	0.951515	0.906987	-0.965693	0.995846	0.16372
G9606_21860	149461	CLDN19	-0.19452	0.937992	0.883141	-0.964795	0.995846	0.386897
G9606_12220	9506	PAGE4	-0.810479	0.822982	0.65528	-0.964327	0.995846	0.43327
G9606_23002	342926	ZNF677	0.117675	0.937992	0.873821	-0.963872	0.995846	0.189335
G9606_3343	57705	WDFY4	0.951721	0.573753	0.380409	-0.96336	0.995846	0.449102
G9606_2776	259296	TAS2R50	0.408741	0.914999	0.819372	-0.962691	0.995846	0.59999
G9606_16552	6518	SLC2A5	-0.128046	0.967481	0.931526	-0.962047	0.995846	0.377665
G9606_19721	100529215	ZNF559-ZNF177	-0.0845183	0.955465	0.912387	-0.962001	0.995846	0.418315
G9606_25820	259290	TAS2R31	1.13253	0.685864	0.493457	-0.96073	0.995846	0.551649
G9606_3881	10873	ME3	3.56438	0.0308726	0.00845018	-0.960571	0.995846	0.460374
G9606_9058	727830	SPATA31A3	-0.343596	0.914999	0.816988	-0.9603	0.995846	0.370149
G9606_19231	84072	HORMAD1	0.565649	0.871549	0.725744	-0.959974	0.995846	0.443787
G9606_27185	866	SERPINA6	-0.258092	0.937992	0.872974	-0.959911	0.995846	0.393954
G9606_22014	107987373	LOC107987373	1.23123	0.14627	0.0611793	-0.959135	0.995846	0.28049
G9606_11058	4232	MEST	0.209386	0.947385	0.900783	-0.955524	0.995846	0.553524
G9606_13470	101059915	LOC101059915	1.2164	0.601693	0.406533	-0.951169	0.995846	0.592262
G9606_33313	3577	CXCR1	0.124876	0.980614	0.968485	-0.949129	0.995846	0.620757
G9606_29282	729020	RPEL1	2.25711	0.481592	0.297893	-0.946755	0.995846	0.626339
G9606_15391	2940	GSTA3	1.58474	0.652715	0.459178	-0.946427	0.995846	0.569264
G9606_15573	107987345	LOC107987345	-1.28464	0.682756	0.490354	-0.944817	0.995846	0.570294
G9606_31574	1393	CRHBP	-0.452193	0.937992	0.879035	-0.94411	0.995846	0.570608
G9606_7682	51705	EMCN	1.07633	0.703715	0.512704	-0.943712	0.995846	0.570708
G9606_12147	116173	CMTM5	0.127787	0.964036	0.925186	-0.943702	0.995846	0.570335
G9606_12695	140469	MYO3B	-1.39359	0.649101	0.45523	-0.942618	0.995846	0.600264
G9606_9430	554235	ASPDH	1.86628	0.616419	0.42103	-0.940777	0.995846	0.624449
G9606_641	100288687	DUX4	2.53893	0.608165	0.412133	-0.940147	0.995846	0.630372
G9606_6234	119587	CPXM2	0.701956	0.890781	0.764443	-0.940139	0.995846	0.629299
G9606_27530	81285	OR51E2	1.41537	0.52914	0.340424	-0.938986	0.995846	0.572824
G9606_18450	10223	GPA33	0.146714	0.943665	0.894495	-0.938984	0.995846	0.572518
G9606_4388	22895	RPH3A	1.27902	0.840433	0.68573	-0.938589	0.995846	0.572769
G9606_8478	56849	TCEAL7	0.629752	0.518258	0.330598	-0.93621	0.995846	0.0846948
G9606_27443	2646	GCKR	-0.241523	0.937992	0.871517	-0.936193	0.995846	0.573697
G9606_18690	100652824	KIAA2012	1.04762	0.74978	0.565723	-0.935484	0.995846	0.574256
G9606_645	4327	MMP19	1.99075	0.332278	0.179169	-0.93509	0.995846	0.574258
G9606_30276	2882	GPX7	1.34403	0.485051	0.301083	-0.933188	0.995846	0.555317
G9606_13749	121340	SP7	0.701945	0.914999	0.82425	-0.932372	0.995846	0.598986
G9606_4480	80032	ZNF556	-0.984136	0.789997	0.616183	-0.932348	0.995846	0.600309
G9606_1345	100505741	SPATA1	2.3946	0.158465	0.0677793	-0.931724	0.995846	0.575696
G9606_15864	129852	C2orf73	2.46957	0.213775	0.0996739	-0.931722	0.995846	0.575766
G9606_7644	6263	RYR3	0.124876	0.980614	0.968485	-0.930912	0.995846	0.604577
G9606_23900	649238	PNMA6E	0.471382	0.875585	0.732	-0.929261	0.995846	0.57674
G9606_29241	84839	RAX2	-0.452196	0.937992	0.886238	-0.928428	0.995846	0.606358
G9606_19117	54810	GIPC2	2.02107	0.362491	0.201758	-0.926526	0.995846	0.578101
G9606_8984	201799	TMEM154	0.631188	0.296422	0.154066	-0.923699	0.995846	0.0785629
G9606_33982	149643	SPATA45	0.49866	0.837178	0.672897	-0.921485	0.995846	0.608584
G9606_20368	132954	PDCL2	0.897753	0.722356	0.533491	-0.92018	0.995846	0.632478
G9606_22267	10017	BCL2L10	-2.04707	0.54409	0.353609	-0.919809	0.995846	0.638511
G9606_18358	23460	ABCA6	-0.238631	0.886181	0.75546	-0.919478	0.995846	0.18626
G9606_28336	284257	BOD1L2	-1.02927	0.877845	0.744697	-0.918484	0.995846	0.67432
G9606_18938	60677	CELF6	0.786133	0.118806	0.0470173	-0.917523	0.995846	0.0767069
G9606_8610	4547	MTTP	-0.0314502	0.980614	0.967536	-0.915492	0.995846	0.177613
G9606_28737	59272	ACE2	1.70316	0.0104947	0.00215389	-0.913506	0.995846	0.159882
G9606_16241	2525	FUT3	0.296659	0.805787	0.635435	-0.909592	0.995846	0.214536
G9606_9533	163479	FNDC7	-0.648174	0.492007	0.306551	-0.907298	0.995846	0.225354
G9606_15695	57586	SYT13	0.0961313	0.91532	0.824682	-0.904487	0.902481	0.0240521
G9606_27813	8484	GALR3	0.870107	0.405753	0.235209	-0.898893	0.995846	0.211811
G9606_5095	5175	PECAM1	0.192138	0.930354	0.846567	-0.897445	0.995846	0.274049
G9606_12125	4613	MYCN	-0.837145	0.598715	0.403716	-0.896931	0.995846	0.277919
G9606_5076	151056	PLB1	-0.445257	0.705876	0.515364	-0.894354	0.995846	0.152791
G9606_452	105376525	LOC105376525	0.904815	0.481174	0.297497	-0.893137	0.995846	0.285906
G9606_24831	283849	EXOC3L1	0.053071	0.974645	0.942617	-0.891306	0.995846	0.248382
G9606_6336	57348	TTYH1	-0.619893	0.718002	0.528921	-0.884746	0.995846	0.27884
G9606_7035	54757	FAM20A	-1.14564	0.300504	0.156932	-0.883442	0.995846	0.302298
G9606_7949	624	BDKRB2	-0.469276	0.641409	0.446622	-0.877917	0.995846	0.137951
G9606_16235	1378	CR1	-0.324028	0.840433	0.679277	-0.877382	0.995846	0.299864
G9606_1665	285386	TPRG1	-0.024919	0.986233	0.97794	-0.877341	0.995846	0.33268
G9606_23395	54905	CYP2W1	0.28061	0.88633	0.75629	-0.875842	0.995846	0.461721
G9606_17281	653489	RGPD3	-0.272037	0.816462	0.646971	-0.875702	0.995846	0.0768068
G9606_30036	50840	TAS2R14	-0.207018	0.877845	0.743383	-0.868251	0.995846	0.0507792
G9606_27888	374286	CDRT1	-0.115628	0.883873	0.752733	-0.865419	0.809188	0.0134925
G9606_1999	5271	SERPINB8	1.37304	0.0860444	0.0310798	-0.865302	0.995846	0.218325
G9606_24981	121504	HIST4H4	0.359337	0.878492	0.745947	-0.864728	0.995846	0.347468
G9606_14864	6616	SNAP25	-0.0443936	0.980614	0.959728	-0.864397	0.995846	0.334547
G9606_9353	23440	OTP	0.327407	0.778357	0.601404	-0.864303	0.995846	0.0972093
G9606_3961	56884	FSTL5	-0.0919739	0.968036	0.932667	-0.858492	0.995846	0.385541
G9606_33747	2207	FCER1G	0.452805	0.584122	0.389448	-0.854243	0.995846	0.129465
G9606_30826	644634	LOC644634	-0.245021	0.914999	0.808295	-0.853595	0.995846	0.128793
G9606_13029	80726	IQCN	0.704782	0.536186	0.346302	-0.848467	0.995846	0.42994
G9606_12845	124404	2021-09-12	0.64512	0.647771	0.453115	-0.846314	0.995846	0.433095
G9606_17587	51309	ARMCX1	0.768816	0.609832	0.414063	-0.842796	0.995846	0.388556
G9606_33835	445329	SULT1A4	0.606084	0.0262587	0.00685205	-0.842169	0.995846	0.554666
G9606_26248	6694	SPP2	0.703946	0.421519	0.247496	-0.840508	0.995846	0.269877
G9606_18597	144448	TSPAN19	0.114808	0.937992	0.883967	-0.83924	0.995846	0.255309
G9606_33605	2516	NR5A1	0.364833	0.77423	0.596383	-0.834893	0.995846	0.11429
G9606_13151	59284	CACNG7	-0.105947	0.937992	0.868239	-0.834606	0.995846	0.272021
G9606_12576	200150	PLD5	0.392535	0.854979	0.70431	-0.825592	0.995846	0.432791
G9606_19404	255308	EIF2S3B	-2.03178	0.417053	0.244184	-0.821541	0.995846	0.506836
G9606_25037	646799	ZAR1L	-0.0629134	0.977458	0.947317	-0.820614	0.995846	0.455751
G9606_11406	105372836	LOC105372836	-0.378177	0.783361	0.607881	-0.818689	0.995846	0.192628
G9606_1091	146310	RNF151	0.439888	0.877751	0.734598	-0.817348	0.995846	0.44231
G9606_8520	729857	RGPD2	0.592025	0.830996	0.665119	-0.816777	0.995846	0.557997
G9606_17033	5740	PTGIS	-0.138921	0.914999	0.816948	-0.8167	0.885856	0.021655
G9606_12393	4585	MUC4	1.7143	0.0104522	0.0021418	-0.816153	0.995846	0.203099
G9606_9931	154313	CFAP206	0.103632	0.907533	0.790014	-0.814682	0.720792	0.00816303
G9606_30401	1562	CYP2C18	0.457402	0.711954	0.522075	-0.814658	0.995846	0.231443
G9606_12595	1995	ELAVL3	2.25278	0.116427	0.0458367	-0.813581	0.995846	0.504229
G9606_11272	374897	SBSN	-0.414277	0.766013	0.586255	-0.812219	0.995846	0.232114
G9606_20819	9033	PKD2L1	0.231141	0.914999	0.809949	-0.812215	0.995846	0.341905
G9606_660	301	ANXA1	0.228224	0.466795	0.285149	-0.807307	0.384781	0.00158912
G9606_22367	161753	ODF3L1	1.61246	2.30746e-05	1.62695e-06	-0.803804	0.995846	0.0796524
G9606_8926	84891	ZSCAN10	0.968028	0.27366	0.138218	-0.801785	0.995846	0.332012
G9606_3433	151306	GPBAR1	0.744037	0.309493	0.163091	-0.79565	0.995846	0.200977
G9606_29656	954	ENTPD2	-0.0297846	0.967512	0.931922	-0.794811	0.972291	0.0308847
G9606_539	84332	DYDC2	0.535944	0.871973	0.726273	-0.793995	0.995846	0.559845
G9606_29970	150368	PHETA2	0.366393	0.849633	0.697712	-0.791584	0.995846	0.185813
G9606_11447	5733	PTGER3	-0.596472	0.689374	0.497226	-0.790944	0.995846	0.28343
G9606_24515	8637	EIF4EBP3	1.58477	0.439671	0.26259	-0.78967	0.995846	0.465009
G9606_12590	242	ALOX12B	0.0965624	0.937992	0.864975	-0.78932	0.995846	0.157004
G9606_1586	54857	GDPD2	0.162107	0.947232	0.900421	-0.788916	0.995846	0.543855
G9606_8157	144193	AMDHD1	0.440125	0.590617	0.395664	-0.788705	0.995846	0.0736146
G9606_8773	57214	CEMIP	-1.1387	0.0590386	0.019269	-0.785938	0.995846	0.111673
G9606_32405	107986215	LOC107986215	2.19	0.102679	0.0390606	-0.785142	0.995846	0.380385
G9606_25507	11251	PTGDR2	0.301532	0.732766	0.54647	-0.784379	0.995846	0.0933933
G9606_35	1572	CYP2F1	0.71555	0.550373	0.359543	-0.783501	0.995846	0.380716
G9606_14999	79931	TNIP3	-0.919012	0.630227	0.43549	-0.783239	0.995846	0.414097
G9606_32805	3593	IL12B	0.579739	0.796818	0.624884	-0.782574	0.995846	0.5305
G9606_31905	9623	TCL1B	-0.735461	0.626893	0.431186	-0.781694	0.995846	0.369475
G9606_29933	1559	CYP2C9	-0.322559	0.878744	0.746712	-0.780404	0.995846	0.353654
G9606_573	79258	MMEL1	0.366814	0.746234	0.561589	-0.77999	0.995846	0.197614
G9606_7358	1806	DPYD	-1.22275	0.480527	0.297015	-0.779344	0.995846	0.548621
G9606_18424	50487	PLA2G3	1.16079	0.210599	0.0976288	-0.778492	0.995846	0.420557
G9606_2316	143241	DYDC1	0.127041	0.957636	0.915093	-0.776554	0.995846	0.51971
G9606_16518	112268001	112268001	2.96313	0.0865236	0.031312	-0.775694	0.995846	0.528402
G9606_12061	285679	C5orf60	2.41085	0.0630464	0.0209112	-0.773741	0.995846	0.377935
G9606_7488	9381	OTOF	0.241622	0.914999	0.802695	-0.773674	0.995846	0.535065
G9606_29130	7124	TNF	0.65006	0.761791	0.580288	-0.773393	0.995846	0.53515
G9606_28670	55891	LENEP	0.124884	0.978489	0.950077	-0.770885	0.995846	0.581701
G9606_35203	165140	OXER1	0.525901	0.473597	0.291031	-0.769906	0.995846	0.137103
G9606_27972	653333	FAM86B2	1.40972	0.264032	0.1317	-0.76775	0.995846	0.423463
G9606_9684	6404	SELPLG	0.224562	0.74673	0.562005	-0.759784	0.995846	0.0756689
G9606_11595	3737	KCNA2	-0.468859	0.717774	0.528653	-0.759004	0.995846	0.0732463
G9606_1005	55790	CSGALNACT1	-0.710824	0.376727	0.213507	-0.755951	0.995846	0.112933
G9606_26730	105373926	105373926	-1.5013	0.0570507	0.0183825	-0.7549	0.995846	0.103471
G9606_10026	112268270	LOC112268270	0.51306	0.677065	0.484141	-0.753434	0.995846	0.42222
G9606_21813	118427	OLFM3	-2.40788	0.283666	0.145051	-0.750894	0.995846	0.447076
G9606_24356	163175	LGI4	0.733883	0.69764	0.505932	-0.750275	0.995846	0.447682
G9606_21528	112268184	LOC112268184	-0.329184	0.718294	0.529222	-0.749288	0.995846	0.207892
G9606_30227	84734	FAM167B	-0.234557	0.865021	0.717646	-0.747504	0.995846	0.257647
G9606_10575	57828	CATSPERG	0.615527	0.212234	0.0987012	-0.747073	0.995846	0.0806649
G9606_10565	6614	SIGLEC1	0.495694	0.793579	0.620701	-0.745898	0.995846	0.366706
G9606_4001	57554	LRRC7	0.115308	0.930869	0.849211	-0.743644	0.995846	0.348747
G9606_950	202151	RANBP3L	1.05069	0.360922	0.200566	-0.743081	0.995846	0.433325
G9606_2311	51617	NSG2	-1.44527	0.52884	0.340081	-0.742843	0.995846	0.439054
G9606_8004	284297	SSC5D	-0.574191	0.445374	0.267062	-0.742135	0.995846	0.168104
G9606_13872	145376	PPP1R36	0.460894	0.65912	0.466254	-0.738811	0.995846	0.265387
G9606_33595	347051	SLC10A5	1.01426	0.0323281	0.00895363	-0.737969	0.995846	0.0841127
G9606_36029	64396	GMCL2	-0.452196	0.937992	0.886238	-0.733708	0.995846	0.662743
G9606_5904	3358	HTR2C	-0.630871	0.323852	0.173113	-0.73147	0.995846	0.0881519
G9606_3021	105370362	LOC105370362	0.0982151	0.960115	0.918505	-0.730354	0.995846	0.279168
G9606_32443	100534592	URGCP-MRPS24	0.462472	0.623927	0.428079	-0.729914	0.995846	0.465851
G9606_4540	1960	EGR3	-1.44561	0.0430323	0.0127988	-0.729905	0.995846	0.0992745
G9606_10791	389649	C8orf86	0.64706	0.359046	0.19913	-0.728414	0.995846	0.270216
G9606_9901	9235	IL32	-0.328911	0.476254	0.293261	-0.727021	0.706176	0.00770812
G9606_29404	440050	KRTAP5-7	1.83073	0.627693	0.432336	-0.726216	0.995846	0.640388
G9606_4288	392843	IQCA1L	-1.45015	0.627978	0.432898	-0.724855	0.995846	0.640447
G9606_30858	102724624	LOC102724624	1.98427	0.448778	0.270075	-0.72403	0.995846	0.641237
G9606_12180	100128569	C19orf71	0.774221	0.24204	0.117144	-0.722077	0.995846	0.116399
G9606_10167	645961	SPATA31C2	0.8531	0.312185	0.165061	-0.719657	0.995846	0.349115
G9606_724	57467	HHATL	0.701945	0.914999	0.82425	-0.718922	0.995846	0.643901
G9606_15409	105371045	LOC105371045	-0.78125	0.840433	0.676812	-0.716149	0.995846	0.645006
G9606_3597	148753	FAM163A	0.631743	0.0844414	0.0303179	-0.714804	0.87273	0.0186185
G9606_21950	90288	EFCAB12	0.301067	0.614843	0.419231	-0.714553	0.802892	0.012702
G9606_23085	1961	EGR4	0.796501	0.651704	0.458065	-0.713803	0.995846	0.470699
G9606_494	107984820	107984820	-0.452196	0.937992	0.886238	-0.712777	0.995846	0.666901
G9606_19960	129607	CMPK2	-0.0936395	0.973974	0.941211	-0.711805	0.995846	0.418538
G9606_23596	221476	PI16	3.23855	0.116804	0.0460251	-0.711628	0.995846	0.611236
G9606_20270	3135	HLA-G	0.366257	0.914999	0.800762	-0.711603	0.995846	0.611326
G9606_10696	219285	SAMD9L	1.31498	0.405633	0.235053	-0.710784	0.995846	0.534414
G9606_8641	6540	SLC6A13	-0.0123581	0.991051	0.986306	-0.710117	0.995846	0.317055
G9606_25243	50651	SLC45A1	1.93752	0.682756	0.490468	-0.710103	0.995846	0.626068
G9606_17314	83889	WDR87	-2.10463	0.631301	0.436413	-0.709938	0.995846	0.626299
G9606_22202	26609	VCX	1.41657	0.564441	0.372079	-0.709703	0.995846	0.642922
G9606_4170	342372	PKD1L3	-0.33358	0.914999	0.823604	-0.708737	0.995846	0.626678
G9606_3737	1259	CNGA1	-0.146149	0.939804	0.888807	-0.708569	0.995846	0.336906
G9606_17342	6649	SOD3	1.67779	0.549671	0.358803	-0.70752	0.995846	0.631302
G9606_32992	9865	TRIL	-0.470012	0.818875	0.649536	-0.707462	0.995846	0.313598
G9606_30104	388428	PVALEF	-0.809087	0.796147	0.623975	-0.70658	0.995846	0.614038
G9606_3045	8842	PROM1	-1.65993	0.375918	0.212729	-0.706091	0.995846	0.62826
G9606_5870	25769	SLC24A2	-1.26469	0.230656	0.110043	-0.705921	0.995846	0.131158
G9606_13574	113835	ZNF257	0.701945	0.914999	0.82425	-0.70553	0.995846	0.649453
G9606_9531	54845	ESRP1	0.146073	0.946289	0.898986	-0.705126	0.995846	0.403291
G9606_5730	284756	C20orf197	-1.87084	0.453251	0.273775	-0.704952	0.995846	0.649848
G9606_5522	5648	MASP1	0.440711	0.800371	0.628978	-0.703828	0.995846	0.385969
G9606_20871	441294	CTAGE15	0.971052	0.665009	0.472069	-0.703377	0.995846	0.671388
G9606_26202	8335	HIST1H2AB	0.914399	0.688041	0.495873	-0.702198	0.995846	0.63017
G9606_14941	1834	DSPP	0.290343	0.877845	0.744659	-0.701544	0.995846	0.498077
G9606_31805	10744	PTTG2	1.27902	0.840433	0.679683	-0.70097	0.995846	0.64688
G9606_7398	51225	ABI3	0.696805	0.684309	0.49192	-0.699581	0.995846	0.51969
G9606_3936	80125	CCDC33	1.37427	0.504033	0.316917	-0.699409	0.995846	0.648164
G9606_22391	8521	GCM1	-0.986875	0.130771	0.0532134	-0.697776	0.995846	0.103257
G9606_18624	644186	SYCE3	0.121628	0.943107	0.893585	-0.692538	0.995846	0.65603
G9606_10515	90485	ZNF835	-1.15331	0.664143	0.471154	-0.692318	0.995846	0.655978
G9606_34346	613211	DEFB134	-0.262228	0.889777	0.762884	-0.69029	0.995846	0.442384
G9606_13056	84249	PSD2	0.170816	0.909043	0.792563	-0.689918	0.995846	0.305526
G9606_6833	1143	CHRNB4	-0.524589	0.205661	0.0944373	-0.687935	0.802892	0.01277
G9606_27431	2920	CXCL2	0.0129142	0.985251	0.976197	-0.686964	0.995846	0.174723
G9606_6110	10044	SH2D3C	1.46654	7.92331e-10	2.01428e-11	-0.686185	0.0361923	2.53652e-05
G9606_22255	151888	BTLA	-0.144587	0.93612	0.859764	-0.685831	0.995846	0.504707
G9606_16664	440567	UQCRHL	2.28553	0.0160994	0.00365963	-0.68473	0.995846	0.406132
G9606_19413	6578	SLCO2A1	1.19228	2.29792e-06	1.2155e-07	-0.683101	0.398679	0.00185854
G9606_19713	5030	P2RY4	0.522336	0.790808	0.617097	-0.682901	0.995846	0.322512
G9606_21639	164153	UBL4B	0.879139	0.165215	0.0714577	-0.680355	0.995846	0.217683
G9606_25630	83729	INHBE	1.9916	1.43944e-05	9.5421e-07	-0.680063	0.995846	0.0517353
G9606_6094	1268	CNR1	-0.14295	0.892507	0.769703	-0.679006	0.995846	0.108374
G9606_9756	135152	B3GAT2	-0.544592	0.413486	0.241106	-0.676319	0.995846	0.0442899
G9606_1327	4168	MCF2	0.691356	0.60817	0.41234	-0.675417	0.995846	0.444878
G9606_5558	150159	SLC9B1	0.897996	0.494064	0.308283	-0.674541	0.995846	0.523099
G9606_3866	204219	CERS3	0.561914	0.800802	0.629541	-0.674034	0.995846	0.652496
G9606_12012	139735	ZFP92	0.354017	0.89206	0.767749	-0.673313	0.995846	0.485962
G9606_368	57007	ACKR3	0.782756	0.337	0.182478	-0.673202	0.995846	0.31794
G9606_4476	64866	CDCP1	0.634596	0.656626	0.463443	-0.672728	0.995846	0.427697
G9606_16058	348645	C22orf34	0.105936	0.946075	0.898728	-0.671879	0.995846	0.484803
G9606_29819	26281	FGF20	-0.0813996	0.974039	0.941337	-0.671072	0.995846	0.46593
G9606_20734	326624	RAB37	0.382714	0.863232	0.715682	-0.67077	0.995846	0.453794
G9606_30431	107985149	LOC107985149	-0.840193	0.489836	0.304863	-0.670038	0.995846	0.472711
G9606_15788	3816	KLK1	0.119303	0.937992	0.873179	-0.668396	0.995846	0.308372
G9606_857	159686	CFAP58	0.271631	0.759191	0.577114	-0.665196	0.995846	0.163544
G9606_11050	79025	FNDC11	-0.0730486	0.975078	0.943286	-0.665192	0.995846	0.577322
G9606_522	9289	ADGRG1	1.55457	0.382051	0.217696	-0.663373	0.995846	0.363164
G9606_16746	56138	PCDHA11	0.465041	0.822304	0.653897	-0.662944	0.995846	0.538688
G9606_3348	6006	RHCE	1.17471	0.13365	0.0546817	-0.661278	0.995846	0.246039
G9606_13958	83894	TTC29	-0.405872	0.891461	0.765699	-0.660606	0.995846	0.615588
G9606_11528	401285	TCP10L2	0.094721	0.972616	0.939483	-0.65957	0.995846	0.580489
G9606_4572	11096	ADAMTS5	1.26273	0.412599	0.240306	-0.659197	0.995846	0.591253
G9606_14333	147837	ZNF563	0.316698	0.840433	0.682622	-0.658189	0.995846	0.426394
G9606_14921	440712	RHEX	0.714162	0.218716	0.102638	-0.657938	0.995846	0.084667
G9606_24237	8681	JMJD7-PLA2G4B	-0.964494	0.0208313	0.00509978	-0.656537	0.995846	0.0436659
G9606_9155	55619	DOCK10	0.695058	0.754955	0.57181	-0.655717	0.995846	0.604607
G9606_18550	122773	KLHDC1	0.379375	0.674371	0.481136	-0.654964	0.995846	0.285457
G9606_34219	93659	CGB5	0.635489	0.836688	0.672441	-0.654734	0.995846	0.599496
G9606_26116	83716	CRISPLD2	-0.963246	0.209068	0.096633	-0.654517	0.995846	0.119322
G9606_13039	284111	SLC13A5	0.00328632	0.997365	0.996513	-0.654266	0.995846	0.458153
G9606_1218	9899	SV2B	0.477991	0.446361	0.267856	-0.652841	0.995846	0.0906722
G9606_13633	467	ATF3	1.6591	1.02434e-20	8.75801e-23	-0.652624	0.000122224	2.77939e-08
G9606_32660	102724231	C3orf86	1.31016	0.395506	0.227511	-0.650157	0.995846	0.602019
G9606_4628	169792	GLIS3	0.196372	0.728042	0.541093	-0.649306	0.291056	0.000950957
G9606_23941	126259	TMIGD2	1.49909	0.220296	0.103568	-0.647557	0.995846	0.5819
G9606_33849	388407	C17orf82	0.833029	0.378941	0.215433	-0.646446	0.995846	0.341874
G9606_3158	146325	PRR35	-0.280023	0.523702	0.335583	-0.64622	0.670352	0.0061943
G9606_33357	3117	HLA-DQA1	-0.415675	0.509859	0.322527	-0.643924	0.995846	0.136016
G9606_7970	92565	FANK1	0.56668	0.354328	0.195664	-0.640365	0.995846	0.199648
G9606_21095	4360	MRC1	-0.408848	0.914999	0.813101	-0.639806	0.995846	0.613285
G9606_8825	196446	MYRFL	-0.60981	0.504645	0.31733	-0.638922	0.995846	0.125126
G9606_32759	100271715	ARHGEF33	1.01239	0.175214	0.0769706	-0.634914	0.995846	0.204325
G9606_22773	3040	HBA2	2.11329	0.0696249	0.0237877	-0.634896	0.995846	0.446488
G9606_29150	11045	UPK1A	-0.0248719	0.980614	0.959687	-0.633219	0.995846	0.27592
G9606_8841	84034	EMILIN2	0.370773	0.0813344	0.0288639	-0.632857	8.19226e-05	1.3972e-08
G9606_35591	2069	EREG	-2.59605	0.153004	0.0648592	-0.632229	0.995846	0.617441
G9606_12858	84699	CREB3L3	2.71532	0.0839121	0.0300752	-0.631972	0.995846	0.536599
G9606_31636	10716	TBR1	0.235353	0.877825	0.734723	-0.631514	0.995846	0.368226
G9606_24013	64090	GAL3ST2	0.602715	0.204632	0.0938028	-0.630824	0.995846	0.137279
G9606_13257	5794	PTPRH	1.09219	0.0654901	0.0219578	-0.630065	0.995846	0.204046
G9606_27496	7379	UPK2	0.533041	0.786459	0.612016	-0.62921	0.995846	0.52552
G9606_10102	137902	PXDNL	-0.595237	0.632356	0.43741	-0.628836	0.995846	0.403432
G9606_16620	9535	GMFG	0.540446	0.466914	0.285357	-0.627028	0.995846	0.404082
G9606_31	57795	BRINP2	-0.369722	0.793279	0.620213	-0.6264	0.995846	0.148665
G9606_513	10753	CAPN9	0.905283	0.285652	0.146457	-0.626103	0.995846	0.304182
G9606_22592	105376678	LOC105376678	-0.682957	0.72328	0.535234	-0.623255	0.995846	0.498657
G9606_4336	6539	SLC6A12	0.119709	0.914999	0.813666	-0.622842	0.995846	0.303285
G9606_17733	147	ADRA1B	-0.395799	0.470316	0.288157	-0.622186	0.995846	0.112654
G9606_14511	4099	MAG	-0.0214096	0.989316	0.983057	-0.620601	0.995846	0.506564
G9606_8787	219670	ENKUR	0.355337	0.81233	0.642692	-0.616142	0.995846	0.517458
G9606_21692	57393	CLTRN	0.69292	0.0150444	0.00336749	-0.616134	0.532552	0.00352087
G9606_30519	100526737	RBM14-RBM4	0.449713	0.177358	0.0782618	-0.616068	0.995846	0.163387
G9606_2722	653145	ANXA8	0.205113	0.846636	0.693996	-0.614318	0.995846	0.311866
G9606_4268	1303	COL12A1	0.493769	0.369576	0.207327	-0.613045	0.995846	0.142092
G9606_22561	7732	RNF112	0.12868	0.927712	0.842402	-0.612974	0.995846	0.410229
G9606_4555	4640	MYO1A	0.909558	0.301036	0.157365	-0.609541	0.995846	0.382396
G9606_12383	1608	DGKG	-1.36834	0.512818	0.325368	-0.60736	0.995846	0.528936
G9606_5004	7620	ZNF69	0.547373	0.339971	0.184868	-0.606687	0.995846	0.224555
G9606_20389	283948	NHLRC4	0.226931	0.897534	0.776953	-0.604578	0.995846	0.321559
G9606_22490	105369214	LOC105369214	-1.32681	0.388358	0.222469	-0.603838	0.995846	0.516617
G9606_19999	333932	HIST2H3A	1.40598	0.0221734	0.0055105	-0.603263	0.995846	0.288635
G9606_31862	126961	HIST2H3C	1.40598	0.0221734	0.0055105	-0.603263	0.995846	0.288635
G9606_6658	27087	B3GAT1	-0.490692	0.668275	0.475172	-0.601614	0.995846	0.295687
G9606_5668	140803	TRPM6	-0.0646185	0.917436	0.827898	-0.600765	0.995846	0.0527967
G9606_1175	344387	CDKL4	-1.8608	0.258016	0.127596	-0.600208	0.995846	0.561104
G9606_21061	3745	KCNB1	-0.626427	0.0430311	0.0127936	-0.597036	0.809188	0.0135161
G9606_17554	3359	HTR3A	-0.325432	0.824082	0.65686	-0.596643	0.995846	0.392565
G9606_4355	101927503	LOC101927503	1.35543	0.19605	0.088873	-0.596361	0.995846	0.475398
G9606_32635	60598	KCNK15	1.14198	0.000221622	2.12855e-05	-0.596037	0.995846	0.0607851
G9606_14909	7850	IL1R2	0.107992	0.941714	0.89152	-0.595657	0.995846	0.411027
G9606_14762	6920	TCEA3	-0.102668	0.922283	0.834859	-0.594295	0.995846	0.154298
G9606_7905	83733	SLC25A18	0.402709	0.633771	0.438971	-0.592219	0.995846	0.327363
G9606_767	100132565	GOLGA8F	-2.79686	0.179179	0.0792435	-0.591366	0.995846	0.418787
G9606_26301	164633	CABP7	-0.164469	0.798407	0.626566	-0.590149	0.995846	0.0818577
G9606_10333	282973	JAKMIP3	-0.00727879	0.991333	0.98698	-0.58697	0.995846	0.116781
G9606_16930	387700	SLC16A12	0.773594	0.452874	0.27352	-0.585908	0.995846	0.437633
G9606_6968	1293	COL6A3	-0.774971	0.334459	0.180613	-0.585321	0.995846	0.25992
G9606_8564	129804	FBLN7	0.0283999	0.979499	0.951825	-0.58505	0.995846	0.176348
G9606_10614	107080638	TBC1D7-LOC100130357	0.0927191	0.921017	0.833226	-0.58208	0.995846	0.118113
G9606_10998	23208	SYT11	-0.793647	0.416975	0.244091	-0.581262	0.995846	0.137239
G9606_4557	26291	FGF21	1.91387	0.000548399	6.06415e-05	-0.581254	0.995846	0.329863
G9606_16001	417	ART1	-1.38817	0.209742	0.0970761	-0.580837	0.995846	0.274734
G9606_28656	11063	SOX30	0.475525	0.560089	0.368093	-0.580026	0.995846	0.195895
G9606_12048	112268237	LOC112268237	1.86163	0.254171	0.124851	-0.577026	0.995846	0.675061
G9606_2824	84069	PLEKHN1	0.621046	0.44265	0.264873	-0.575782	0.995846	0.273863
G9606_22497	257068	PLCXD2	-1.91588	0.00846634	0.00164607	-0.575542	0.995846	0.266688
G9606_8602	286499	FAM133A	1.26132	0.0131292	0.00284676	-0.574484	0.995846	0.242657
G9606_26360	57709	SLC7A14	0.84097	0.138039	0.0569263	-0.574483	0.995846	0.104165
G9606_22131	2353	FOS	0.542391	0.0150544	0.00337146	-0.571047	0.776528	0.0106392
G9606_6430	8515	ITGA10	-0.54687	0.320069	0.17036	-0.570854	0.995846	0.107904
G9606_6426	85449	KIAA1755	1.06447	0.678643	0.486508	-0.570537	0.995846	0.719681
G9606_14911	4336	MOBP	-0.33325	0.791789	0.618303	-0.569208	0.995846	0.26581
G9606_27630	56901	NDUFA4L2	1.95554	1.55317e-08	4.90798e-10	-0.568259	0.995846	0.0625973
G9606_20898	343578	ARHGAP40	0.421815	0.514885	0.327379	-0.567604	0.995846	0.182111
G9606_31325	6781	STC1	-1.04369	0.0106451	0.00219258	-0.566152	0.902481	0.0229823
G9606_35043	101930047	LOC101930047	0.124883	0.980614	0.956542	-0.566148	0.995846	0.669921
G9606_17856	11131	CAPN11	0.560403	0.762241	0.581066	-0.565588	0.995846	0.690636
G9606_23850	29114	TAGLN3	-0.472578	0.838881	0.674825	-0.564044	0.995846	0.62831
G9606_2060	2006	ELN	1.69018	0.409809	0.238378	-0.563801	0.995846	0.69591
G9606_24699	100507003	GFY	0.229946	0.78224	0.606833	-0.563776	0.995846	0.125167
G9606_7243	57582	KCNT1	-2.58056	0.483472	0.299552	-0.562858	0.995846	0.716955
G9606_27342	110116772	ZNF765-ZNF761	-0.336488	0.894263	0.772744	-0.561487	0.995846	0.440726
G9606_5039	149069	DCDC2B	-0.720909	0.658309	0.465287	-0.5611	0.995846	0.683234
G9606_27507	284418	FAM71E2	1.31937	0.58099	0.386896	-0.561051	0.995846	0.699412
G9606_15454	80835	TAS1R1	1.29845	0.195615	0.0886201	-0.559057	0.995846	0.628896
G9606_8459	284654	RSPO1	-0.839572	0.842665	0.688724	-0.559019	0.995846	0.673891
G9606_9863	29118	DDX25	-0.309398	0.840433	0.678444	-0.558203	0.995846	0.473112
G9606_26481	6948	TCN2	0.082242	0.9259	0.839506	-0.557647	0.995846	0.126833
G9606_17401	51411	BIN2	0.384145	0.836231	0.671911	-0.557588	0.995846	0.456666
G9606_20756	643677	CCDC168	0.28237	0.526124	0.337734	-0.557539	0.995846	0.120422
G9606_24190	10850	CCL27	2.4418	0.00451096	0.000768025	-0.557529	0.995846	0.546412
G9606_12870	100129583	FAM47E	-0.13592	0.937992	0.880154	-0.55739	0.995846	0.523159
G9606_98	90853	SPOCD1	0.476783	0.180758	0.0802228	-0.556858	0.844135	0.0159325
G9606_1528	283129	MAJIN	-0.653692	0.774492	0.596806	-0.556471	0.995846	0.662452
G9606_8912	79094	CHAC1	4.07656	2.10432e-90	1.07951e-93	-0.556191	0.090366	0.000151569
G9606_22486	4110	MAGEA11	1.62193	0.549375	0.358327	-0.55616	0.995846	0.595594
G9606_6273	5174	PDZK1	-0.319356	0.666763	0.47362	-0.556038	0.995846	0.223759
G9606_28425	2899	GRIK3	-1.44409	0.281449	0.143708	-0.555802	0.995846	0.491055
G9606_19775	1009	CDH11	-2.25194	0.46562	0.284139	-0.555742	0.995846	0.680169
G9606_16461	128408	BHLHE23	-1.61071	0.393779	0.226248	-0.555515	0.995846	0.562122
G9606_3804	360200	TMPRSS9	0.201055	0.914999	0.81392	-0.555422	0.995846	0.532599
G9606_10522	23742	NPAP1	0.596008	0.385862	0.220512	-0.554718	0.995846	0.210562
G9606_16370	105373242	LOC105373242	0.0498686	0.970875	0.936454	-0.554643	0.995846	0.313061
G9606_11611	1807	DPYS	-2.20818	0.125103	0.0503315	-0.554547	0.995846	0.528663
G9606_6252	57823	SLAMF7	-0.147615	0.932893	0.854812	-0.553861	0.995846	0.512439
G9606_7460	5345	SERPINF2	0.0280287	0.983456	0.973254	-0.553656	0.995846	0.558058
G9606_30779	2826	CCR10	0.11662	0.862523	0.71464	-0.553114	0.995846	0.0526949
G9606_5616	8988	HSPB3	0.8525	0.520401	0.332755	-0.55204	0.995846	0.703828
G9606_20796	90167	FRMD7	-0.442232	0.870588	0.724299	-0.551981	0.995846	0.677521
G9606_2332	5158	PDE6B	0.493092	0.460066	0.279307	-0.551788	0.995846	0.284927
G9606_10598	158038	LINGO2	1.39776	0.358609	0.198844	-0.55154	0.995846	0.654838
G9606_8873	221	ALDH3B1	0.0074527	0.989695	0.983659	-0.551502	0.995846	0.103661
G9606_12645	5251	PHEX	-0.667166	0.544498	0.354149	-0.551375	0.995846	0.301294
G9606_30749	1816	DRD5	0.795537	0.184054	0.0821653	-0.551284	0.995846	0.240936
G9606_3303	11155	LDB3	-0.636524	0.516878	0.329501	-0.550852	0.995846	0.426268
G9606_8280	1769	DNAH8	-0.541289	0.735468	0.549882	-0.550808	0.995846	0.56205
G9606_30161	353322	ANKRD37	0.500979	0.0841262	0.0301759	-0.550801	0.809188	0.0133408
G9606_2072	347736	NME9	0.743842	0.498769	0.311986	-0.550766	0.995846	0.412228
G9606_6999	773	CACNA1A	1.06945	0.422015	0.248002	-0.550458	0.995846	0.606852
G9606_33986	100128908	LMLN2	0.861662	0.840433	0.680349	-0.549964	0.995846	0.62927
G9606_25772	50839	TAS2R10	-0.36422	0.800913	0.629674	-0.54984	0.995846	0.466185
G9606_2785	399697	CTXN2	-2.00953	0.556245	0.364489	-0.548337	0.995846	0.667079
G9606_21671	441061	2021-03-11	0.124884	0.978333	0.949472	-0.548142	0.995846	0.86232
G9606_32212	112268452	112268452	NA	NA	NA	-0.548142	0.995846	0.86232
G9606_23671	112268459	112268459	NA	NA	NA	-0.548142	0.995846	0.86232
G9606_4492	134526	ACOT12	-1.02927	0.877845	0.744697	-0.548142	0.995846	0.86232
G9606_23310	91703	ACY3	1.27902	0.840433	0.68573	-0.548142	0.995846	0.86232
G9606_10761	132612	ADAD1	NA	NA	NA	-0.548142	0.995846	0.86232
G9606_33021	11085	ADAM30	NA	NA	NA	-0.548142	0.995846	0.86232
G9606_799	80332	ADAM33	-0.452196	0.937992	0.886238	-0.548142	0.995846	0.86232
G9606_16650	131	ADH7	0.701945	0.914999	0.82425	-0.548142	0.995846	0.86232
G9606_14912	10974	ADIRF	NA	NA	NA	-0.548142	0.995846	0.86232
G9606_28106	222	ALDH3B2	0.124876	0.980614	0.968485	-0.548142	0.995846	0.86232
G9606_5025	276	AMY1A	NA	NA	NA	-0.548142	0.995846	0.86232
G9606_17244	27329	ANGPTL3	NA	NA	NA	-0.548142	0.995846	0.86232
G9606_5826	55018	ANKRD40CL	NA	NA	NA	-0.548142	0.995846	0.86232
G9606_118	389161	ANKUB1	0.701945	0.914999	0.82425	-0.548142	0.995846	0.86232
G9606_1235	3730	ANOS1	0.258111	0.940184	0.889595	-0.548142	0.995846	0.86232
G9606_21587	312	ANXA13	NA	NA	NA	-0.548142	0.995846	0.86232
G9606_26863	337	APOA4	-0.452196	0.937992	0.886238	-0.548142	0.995846	0.86232
G9606_31011	344	APOC2	1.28898	0.749032	0.564763	-0.548142	0.995846	0.86232
G9606_30962	383	ARG1	NA	NA	NA	-0.548142	0.995846	0.86232
G9606_1077	55843	ARHGAP15	0.729563	0.877845	0.739201	-0.548142	0.995846	0.86232
G9606_19663	54829	ASPN	0.701945	0.914999	0.82425	-0.548142	0.995846	0.86232
G9606_34671	496	ATP4B	2.02631	0.435917	0.259379	-0.548142	0.995846	0.86232
G9606_24365	50617	ATP6V0A4	-1.02927	0.877845	0.744697	-0.548142	0.995846	0.86232
G9606_2165	554	AVPR2	NA	NA	NA	-0.548142	0.995846	0.86232
G9606_33809	27302	BMP10	NA	NA	NA	-0.548142	0.995846	0.86232
G9606_25929	140683	BPIFA2	NA	NA	NA	-0.548142	0.995846	0.86232
G9606_16048	254439	C11orf86	NA	NA	NA	-0.548142	0.995846	0.86232
G9606_33817	643037	C11orf97	-1.02927	0.877845	0.744697	-0.548142	0.995846	0.86232
G9606_1043	146378	C16orf92	NA	NA	NA	-0.548142	0.995846	0.86232
G9606_13477	284083	C17orf47	NA	NA	NA	-0.548142	0.995846	0.86232
G9606_10497	284099	C17orf78	-0.452196	0.937992	0.886238	-0.548142	0.995846	0.86232
G9606_27799	389941	C1QL3	0.701945	0.914999	0.82425	-0.548142	0.995846	0.86232
G9606_13153	387911	C1QTNF9B	-0.452196	0.937992	0.886238	-0.548142	0.995846	0.86232
G9606_29490	25770	C22orf31	NA	NA	NA	-0.548142	0.995846	0.86232
G9606_23526	388125	C2CD4B	-0.430946	0.914999	0.821532	-0.548142	0.995846	0.86232
G9606_26798	401535	C9orf170	NA	NA	NA	-0.548142	0.995846	0.86232
G9606_4374	158401	C9orf84	NA	NA	NA	-0.548142	0.995846	0.86232
G9606_17434	51063	CALHM2	NA	NA	NA	-0.548142	0.995846	0.86232
G9606_17647	810	CALML3	NA	NA	NA	-0.548142	0.995846	0.86232
G9606_6844	815	CAMK2A	-1.53978	0.779074	0.602345	-0.548142	0.995846	0.86232
G9606_7797	92291	CAPN13	NA	NA	NA	-0.548142	0.995846	0.86232
G9606_2031	375307	CATIP	-0.452196	0.937992	0.886238	-0.548142	0.995846	0.86232
G9606_9870	728591	CCDC169	NA	NA	NA	-0.548142	0.995846	0.86232
G9606_716	146849	CCDC42	-1.02927	0.877845	0.744697	-0.548142	0.995846	0.86232
G9606_21977	6364	CCL20	1.27902	0.840433	0.68573	-0.548142	0.995846	0.86232
G9606_18963	6355	CCL8	0.701951	0.914999	0.807285	-0.548142	0.995846	0.86232
G9606_14625	1230	CCR1	-1.02927	0.877845	0.744697	-0.548142	0.995846	0.86232
G9606_29498	1044	CDX1	0.124876	0.980614	0.968485	-0.548142	0.995846	0.86232
G9606_25658	752014	CEMP1	1.27902	0.840433	0.68573	-0.548142	0.995846	0.86232
G9606_6088	653275	CFC1B	0.124876	0.980614	0.968485	-0.548142	0.995846	0.86232
G9606_17526	102724398	CH507-42P11.6	NA	NA	NA	-0.548142	0.995846	0.86232
G9606_11640	27159	CHIA	0.701945	0.914999	0.82425	-0.548142	0.995846	0.86232
G9606_22488	1134	CHRNA1	NA	NA	NA	-0.548142	0.995846	0.86232
G9606_4718	1149	CIDEA	NA	NA	NA	-0.548142	0.995846	0.86232
G9606_15758	27141	CIDEB	0.124876	0.980614	0.968485	-0.548142	0.995846	0.86232
G9606_26669	9075	CLDN2	1.27902	0.840433	0.68573	-0.548142	0.995846	0.86232
G9606_14108	10332	CLEC4M	NA	NA	NA	-0.548142	0.995846	0.86232
G9606_20178	9022	CLIC3	2.29862	0.468838	0.287041	-0.548142	0.995846	0.86232
G9606_28240	54714	CNGB3	-1.02927	0.877845	0.744697	-0.548142	0.995846	0.86232
G9606_3514	5067	CNTN3	NA	NA	NA	-0.548142	0.995846	0.86232
G9606_769	10584	COLEC10	NA	NA	NA	-0.548142	0.995846	0.86232
G9606_7851	57094	CPA6	NA	NA	NA	-0.548142	0.995846	0.86232
G9606_9582	1441	CSF3R	1.27902	0.840433	0.68573	-0.548142	0.995846	0.86232
G9606_21170	1443	CSH2	NA	NA	NA	-0.548142	0.995846	0.86232
G9606_17790	101060211	CT45A7	-0.963785	0.873129	0.728155	-0.548142	0.995846	0.86232
G9606_27738	100130361	CXorf49	NA	NA	NA	-0.548142	0.995846	0.86232
G9606_25711	100132994	CXorf49B	NA	NA	NA	-0.548142	0.995846	0.86232
G9606_26437	1551	CYP3A7	NA	NA	NA	-0.548142	0.995846	0.86232
G9606_2441	8653	DDX3Y	NA	NA	NA	-0.548142	0.995846	0.86232
G9606_24773	9228	DLGAP2	NA	NA	NA	-0.548142	0.995846	0.86232
G9606_16243	8788	DLK1	NA	NA	NA	-0.548142	0.995846	0.86232
G9606_12702	55816	DOK5	0.701945	0.914999	0.82425	-0.548142	0.995846	0.86232
G9606_21210	151871	DPPA2	-0.452196	0.937992	0.886238	-0.548142	0.995846	0.86232
G9606_14342	1826	DSCAM	NA	NA	NA	-0.548142	0.995846	0.86232
G9606_27069	1828	DSG1	-0.452192	0.931488	0.851429	-0.548142	0.995846	0.86232
G9606_9670	147409	DSG4	NA	NA	NA	-0.548142	0.995846	0.86232
G9606_14230	53905	DUOX1	1.80851	0.634068	0.439391	-0.548142	0.995846	0.86232
G9606_2099	338599	DUPD1	NA	NA	NA	-0.548142	0.995846	0.86232
G9606_13368	1842	ECM2	0.701945	0.914999	0.82425	-0.548142	0.995846	0.86232
G9606_14346	641700	ECSCR	-0.43528	0.927422	0.841681	-0.548142	0.995846	0.86232
G9606_22639	10913	EDAR	NA	NA	NA	-0.548142	0.995846	0.86232
G9606_4624	1908	EDN3	NA	NA	NA	-0.548142	0.995846	0.86232
G9606_14497	121506	ERP27	NA	NA	NA	-0.548142	0.995846	0.86232
G9606_17778	101928677	ETDA	0.701956	0.89206	0.768253	-0.548142	0.995846	0.86232
G9606_16508	2158	F9	NA	NA	NA	-0.548142	0.995846	0.86232
G9606_29501	338094	FAM151A	0.701945	0.914999	0.82425	-0.548142	0.995846	0.86232
G9606_34805	221303	FAM162B	NA	NA	NA	-0.548142	0.995846	0.86232
G9606_27109	259308	FAM205A	NA	NA	NA	-0.548142	0.995846	0.86232
G9606_9779	2220	FCN2	-1.0718	0.805253	0.634824	-0.548142	0.995846	0.86232
G9606_32954	8823	FGF16	NA	NA	NA	-0.548142	0.995846	0.86232
G9606_1371	2350	FOLR2	1.93989	0.723323	0.53552	-0.548142	0.995846	0.86232
G9606_28587	3170	FOXA2	1.27902	0.840433	0.68573	-0.548142	0.995846	0.86232
G9606_8437	283150	FOXR1	-0.938026	0.840433	0.681997	-0.548142	0.995846	0.86232
G9606_13576	139628	FOXR2	0.124876	0.980614	0.968485	-0.548142	0.995846	0.86232
G9606_24024	2307	FOXS1	NA	NA	NA	-0.548142	0.995846	0.86232
G9606_2007	9758	FRMPD4	-0.452196	0.937992	0.886238	-0.548142	0.995846	0.86232
G9606_8263	2543	GAGE1	NA	NA	NA	-0.548142	0.995846	0.86232
G9606_34793	26330	GAPDHS	2.17447	0.507563	0.320525	-0.548142	0.995846	0.86232
G9606_3258	389396	GLYATL3	1.8116	0.716994	0.527725	-0.548142	0.995846	0.86232
G9606_20990	105372280	GNG14	1.27902	0.840433	0.68573	-0.548142	0.995846	0.86232
G9606_32929	83550	GPR101	-1.61717	0.78164	0.606101	-0.548142	0.995846	0.86232
G9606_14472	139760	GPR119	0.701945	0.914999	0.82425	-0.548142	0.995846	0.86232
G9606_23663	27201	GPR78	1.23565	0.762404	0.58132	-0.548142	0.995846	0.86232
G9606_4372	54103	GSAP	0.701955	0.892507	0.770057	-0.548142	0.995846	0.86232
G9606_15388	121355	GTSF1	1.30912	0.741991	0.556747	-0.548142	0.995846	0.86232
G9606_13608	149699	GTSF1L	NA	NA	NA	-0.548142	0.995846	0.86232
G9606_25336	3026	HABP2	0.124876	0.980614	0.968485	-0.548142	0.995846	0.86232
G9606_35920	57817	HAMP	-1.03853	0.858641	0.70927	-0.548142	0.995846	0.86232
G9606_12366	3012	HIST1H2AE	0.674864	0.848764	0.696508	-0.548142	0.995846	0.86232
G9606_27629	8359	HIST1H4A	2.32302	0.574244	0.380964	-0.548142	0.995846	0.86232
G9606_22634	3448	IFNA14	NA	NA	NA	-0.548142	0.995846	0.86232
G9606_12151	282617	IFNL3	NA	NA	NA	-0.548142	0.995846	0.86232
G9606_24708	11141	IL1RAPL1	NA	NA	NA	-0.548142	0.995846	0.86232
G9606_3111	133396	IL31RA	0.701945	0.914999	0.82425	-0.548142	0.995846	0.86232
G9606_23063	27179	IL36A	-0.452196	0.937992	0.886238	-0.548142	0.995846	0.86232
G9606_8848	3568	IL5RA	NA	NA	NA	-0.548142	0.995846	0.86232
G9606_10525	3663	IRF5	NA	NA	NA	-0.548142	0.995846	0.86232
G9606_10535	3747	KCNC2	NA	NA	NA	-0.548142	0.995846	0.86232
G9606_7439	10008	KCNE3	2.03549	0.417701	0.244683	-0.548142	0.995846	0.86232
G9606_22406	3769	KCNJ13	NA	NA	NA	-0.548142	0.995846	0.86232
G9606_23090	8302	KLRC4	NA	NA	NA	-0.548142	0.995846	0.86232
G9606_24586	3848	KRT1	NA	NA	NA	-0.548142	0.995846	0.86232
G9606_23594	3866	KRT15	0.701945	0.914999	0.82425	-0.548142	0.995846	0.86232
G9606_22172	3849	KRT2	NA	NA	NA	-0.548142	0.995846	0.86232
G9606_25075	3852	KRT5	NA	NA	NA	-0.548142	0.995846	0.86232
G9606_28348	3855	KRT7	NA	NA	NA	-0.548142	0.995846	0.86232
G9606_4150	196374	KRT78	-1.61717	0.78164	0.606101	-0.548142	0.995846	0.86232
G9606_30878	338785	KRT79	NA	NA	NA	-0.548142	0.995846	0.86232
G9606_25339	3887	KRT81	NA	NA	NA	-0.548142	0.995846	0.86232
G9606_30505	3889	KRT83	1.93989	0.723323	0.53552	-0.548142	0.995846	0.86232
G9606_32314	353333	KRTAP10-10	0.701945	0.914999	0.82425	-0.548142	0.995846	0.86232
G9606_22073	386674	KRTAP10-6	0.701945	0.914999	0.82425	-0.548142	0.995846	0.86232
G9606_23690	85291	KRTAP4-2	-0.452196	0.937992	0.886238	-0.548142	0.995846	0.86232
G9606_19786	646262	LACTBL1	NA	NA	NA	-0.548142	0.995846	0.86232
G9606_35465	3898	LAD1	NA	NA	NA	-0.548142	0.995846	0.86232
G9606_27128	3906	LALBA	NA	NA	NA	-0.548142	0.995846	0.86232
G9606_33071	414332	LCN10	-0.452196	0.937992	0.886238	-0.548142	0.995846	0.86232
G9606_6644	93273	LEMD1	NA	NA	NA	-0.548142	0.995846	0.86232
G9606_31600	653499	LGALS7B	NA	NA	NA	-0.548142	0.995846	0.86232
G9606_4422	3973	LHCGR	NA	NA	NA	-0.548142	0.995846	0.86232
G9606_26560	222662	LHFPL5	NA	NA	NA	-0.548142	0.995846	0.86232
G9606_18758	353514	LILRA5	NA	NA	NA	-0.548142	0.995846	0.86232
G9606_5971	11006	LILRB4	-0.452196	0.937992	0.886238	-0.548142	0.995846	0.86232
G9606_4620	10990	LILRB5	NA	NA	NA	-0.548142	0.995846	0.86232
G9606_24904	100134391	LOC100134391	NA	NA	NA	-0.548142	0.995846	0.86232
G9606_7393	100653049	LOC100653049	NA	NA	NA	-0.548142	0.995846	0.86232
G9606_17920	100996637	LOC100996637	NA	NA	NA	-0.548142	0.995846	0.86232
G9606_4820	101060017	LOC101060017	-1.75851	0.4506	0.271589	-0.548142	0.995846	0.86232
G9606_4005	102724334	LOC102724334	0.701945	0.914999	0.82425	-0.548142	0.995846	0.86232
G9606_8746	102724877	LOC102724877	-0.452196	0.937992	0.886238	-0.548142	0.995846	0.86232
G9606_29912	105369176	LOC105369176	NA	NA	NA	-0.548142	0.995846	0.86232
G9606_6692	105370092	LOC105370092	0.124876	0.980614	0.968485	-0.548142	0.995846	0.86232
G9606_30012	105371727	LOC105371727	0.124876	0.980614	0.968485	-0.548142	0.995846	0.86232
G9606_33709	105371910	LOC105371910	NA	NA	NA	-0.548142	0.995846	0.86232
G9606_33014	105375106	LOC105375106	NA	NA	NA	-0.548142	0.995846	0.86232
G9606_3783	105378148	LOC105378148	-1.07783	0.80151	0.630326	-0.548142	0.995846	0.86232
G9606_27910	105378161	LOC105378161	-0.452196	0.937992	0.886238	-0.548142	0.995846	0.86232
G9606_26527	105378696	LOC105378696	NA	NA	NA	-0.548142	0.995846	0.86232
G9606_11163	107986453	LOC107986453	0.124876	0.980614	0.968485	-0.548142	0.995846	0.86232
G9606_29161	112268211	LOC112268211	NA	NA	NA	-0.548142	0.995846	0.86232
G9606_29347	388436	LOC388436	0.701945	0.914999	0.82425	-0.548142	0.995846	0.86232
G9606_28555	388813	LOC388813	0.701945	0.914999	0.82425	-0.548142	0.995846	0.86232
G9606_35469	644215	LOC644215	-1.56561	0.772931	0.594629	-0.548142	0.995846	0.86232
G9606_33549	729254	LOC729254	NA	NA	NA	-0.548142	0.995846	0.86232
G9606_35409	79999	LOC79999	-0.452193	0.937992	0.876829	-0.548142	0.995846	0.86232
G9606_1385	57689	LRRC4C	0.701945	0.914999	0.82425	-0.548142	0.995846	0.86232
G9606_14705	4103	MAGEA4	-0.452196	0.937992	0.886238	-0.548142	0.995846	0.86232
G9606_10362	125997	MBD3L2	NA	NA	NA	-0.548142	0.995846	0.86232
G9606_62	4158	MC2R	NA	NA	NA	-0.548142	0.995846	0.86232
G9606_34823	401250	MCCD1	NA	NA	NA	-0.548142	0.995846	0.86232
G9606_6046	196541	METTL21C	1.43094	0.521468	0.333527	-0.548142	0.995846	0.86232
G9606_27348	4316	MMP7	NA	NA	NA	-0.548142	0.995846	0.86232
G9606_8530	4317	MMP8	NA	NA	NA	-0.548142	0.995846	0.86232
G9606_33299	116534	MRGPRE	NA	NA	NA	-0.548142	0.995846	0.86232
G9606_14965	116535	MRGPRF	NA	NA	NA	-0.548142	0.995846	0.86232
G9606_17491	100507027	MRLN	2.22629	0.491582	0.306202	-0.548142	0.995846	0.86232
G9606_30753	692094	MSMP	NA	NA	NA	-0.548142	0.995846	0.86232
G9606_12962	4493	MT1E	0.124876	0.980614	0.968485	-0.548142	0.995846	0.86232
G9606_20676	4589	MUC7	NA	NA	NA	-0.548142	0.995846	0.86232
G9606_16601	4593	MUSK	NA	NA	NA	-0.548142	0.995846	0.86232
G9606_4742	4600	MX2	NA	NA	NA	-0.548142	0.995846	0.86232
G9606_14628	4656	MYOG	-0.452196	0.937992	0.886238	-0.548142	0.995846	0.86232
G9606_4953	9499	MYOT	NA	NA	NA	-0.548142	0.995846	0.86232
G9606_34515	360030	NANOGNB	0.701945	0.914999	0.82425	-0.548142	0.995846	0.86232
G9606_9613	344148	NCKAP5	-1.02927	0.877845	0.744697	-0.548142	0.995846	0.86232
G9606_32665	58158	NEUROD4	-1.02927	0.877845	0.744697	-0.548142	0.995846	0.86232
G9606_18201	50674	NEUROG3	NA	NA	NA	-0.548142	0.995846	0.86232
G9606_7032	55655	NLRP2	1.27902	0.840433	0.68573	-0.548142	0.995846	0.86232
G9606_35294	440836	ODF3B	0.701945	0.914999	0.82425	-0.548142	0.995846	0.86232
G9606_25210	266553	OFCC1	NA	NA	NA	-0.548142	0.995846	0.86232
G9606_19436	4975	OMP	-1.41036	0.641097	0.44629	-0.548142	0.995846	0.86232
G9606_27674	401994	OR14I1	-1.33716	0.793534	0.62057	-0.548142	0.995846	0.86232
G9606_23497	26246	OR2L2	-1.02927	0.877845	0.744697	-0.548142	0.995846	0.86232
G9606_33477	343171	OR2W3	-1.55559	0.7062	0.515803	-0.548142	0.995846	0.86232
G9606_31866	143503	OR51E1	NA	NA	NA	-0.548142	0.995846	0.86232
G9606_21560	390445	OR5AU1	0.701945	0.914999	0.82425	-0.548142	0.995846	0.86232
G9606_29265	79549	OR6J1	NA	NA	NA	-0.548142	0.995846	0.86232
G9606_8313	347741	OTOP3	0.701945	0.914999	0.82425	-0.548142	0.995846	0.86232
G9606_7233	23569	PADI4	1.88702	0.610251	0.414626	-0.548142	0.995846	0.86232
G9606_34486	51294	PCDH12	0.124876	0.980614	0.968485	-0.548142	0.995846	0.86232
G9606_21631	5121	PCP4	NA	NA	NA	-0.548142	0.995846	0.86232
G9606_22481	5146	PDE6C	NA	NA	NA	-0.548142	0.995846	0.86232
G9606_14529	80310	PDGFD	0.124884	0.97833	0.949333	-0.548142	0.995846	0.86232
G9606_17321	157310	PEBP4	0.701945	0.914999	0.82425	-0.548142	0.995846	0.86232
G9606_32613	5232	PGK2	NA	NA	NA	-0.548142	0.995846	0.86232
G9606_11072	145814	PGPEP1L	-1.58492	0.767952	0.588702	-0.548142	0.995846	0.86232
G9606_11927	401	PHOX2A	NA	NA	NA	-0.548142	0.995846	0.86232
G9606_5426	5288	PIK3C2G	2.60969	0.372255	0.209683	-0.548142	0.995846	0.86232
G9606_2030	27039	PKD2L2	1.27902	0.840433	0.68573	-0.548142	0.995846	0.86232
G9606_3109	5313	PKLR	1.35216	0.600563	0.405339	-0.548142	0.995846	0.86232
G9606_27172	255189	PLA2G4F	-1.74829	0.758241	0.576071	-0.548142	0.995846	0.86232
G9606_17431	5375	PMP2	NA	NA	NA	-0.548142	0.995846	0.86232
G9606_15538	150379	PNPLA5	NA	NA	NA	-0.548142	0.995846	0.86232
G9606_35197	23784	POTEH	NA	NA	NA	-0.548142	0.995846	0.86232
G9606_14830	653781	POTEJ	-2.32317	0.55878	0.36685	-0.548142	0.995846	0.86232
G9606_32835	134187	POU5F2	0.83155	0.80667	0.636562	-0.548142	0.995846	0.86232
G9606_16229	5507	PPP1R3C	-1.02927	0.877845	0.744697	-0.548142	0.995846	0.86232
G9606_26733	441871	PRAMEF7	NA	NA	NA	-0.548142	0.995846	0.86232
G9606_2138	343070	PRAMEF9	NA	NA	NA	-0.548142	0.995846	0.86232
G9606_31358	53632	PRKAG3	0.124876	0.980614	0.968485	-0.548142	0.995846	0.86232
G9606_16520	5624	PROC	2.16313	0.620643	0.425118	-0.548142	0.995846	0.86232
G9606_4360	339779	PRR30	-0.452196	0.937992	0.886238	-0.548142	0.995846	0.86232
G9606_6647	5798	PTPRN	0.701945	0.914999	0.82425	-0.548142	0.995846	0.86232
G9606_78	374462	PTPRQ	NA	NA	NA	-0.548142	0.995846	0.86232
G9606_26048	30062	RAX	1.27902	0.840433	0.68573	-0.548142	0.995846	0.86232
G9606_5469	5950	RBP4	-1.02927	0.877845	0.744697	-0.548142	0.995846	0.86232
G9606_22848	401190	RGS7BP	0.124883	0.980614	0.957011	-0.548142	0.995846	0.86232
G9606_5930	140876	RIPOR3	NA	NA	NA	-0.548142	0.995846	0.86232
G9606_20789	6014	RIT2	NA	NA	NA	-0.548142	0.995846	0.86232
G9606_20144	122651	RNASE11	NA	NA	NA	-0.548142	0.995846	0.86232
G9606_2887	54763	ROPN1	NA	NA	NA	-0.548142	0.995846	0.86232
G9606_12462	140801	RPL10L	-1.02927	0.877845	0.744697	-0.548142	0.995846	0.86232
G9606_24430	122042	RXFP2	0.124876	0.980614	0.968485	-0.548142	0.995846	0.86232
G9606_34894	6274	S100A3	0.701945	0.914999	0.82425	-0.548142	0.995846	0.86232
G9606_3263	8796	SCEL	1.74182	0.761499	0.579806	-0.548142	0.995846	0.86232
G9606_31870	404552	SCGB1D4	NA	NA	NA	-0.548142	0.995846	0.86232
G9606_11097	6323	SCN1A	-0.177312	0.967512	0.931826	-0.548142	0.995846	0.86232
G9606_14896	266629	SEC14L3	NA	NA	NA	-0.548142	0.995846	0.86232
G9606_20094	5055	SERPINB2	NA	NA	NA	-0.548142	0.995846	0.86232
G9606_33289	5276	SERPINI2	-0.452192	0.930869	0.849104	-0.548142	0.995846	0.86232
G9606_27313	389376	SFTA2	0.701945	0.914999	0.82425	-0.548142	0.995846	0.86232
G9606_23031	6441	SFTPD	NA	NA	NA	-0.548142	0.995846	0.86232
G9606_2807	6442	SGCA	-1.41463	0.639645	0.444733	-0.548142	0.995846	0.86232
G9606_33136	6476	SI	NA	NA	NA	-0.548142	0.995846	0.86232
G9606_17833	4990	SIX6	NA	NA	NA	-0.548142	0.995846	0.86232
G9606_11667	162515	SLC16A11	0.701945	0.914999	0.82425	-0.548142	0.995846	0.86232
G9606_13435	114571	SLC22A9	NA	NA	NA	-0.548142	0.995846	0.86232
G9606_1577	83447	SLC25A31	2.32302	0.574244	0.380964	-0.548142	0.995846	0.86232
G9606_21966	140679	SLC32A1	0.124876	0.980614	0.968485	-0.548142	0.995846	0.86232
G9606_24095	221074	SLC39A12	0.701945	0.914999	0.82425	-0.548142	0.995846	0.86232
G9606_7174	6524	SLC5A2	NA	NA	NA	-0.548142	0.995846	0.86232
G9606_16472	340024	SLC6A19	-0.452196	0.937992	0.886238	-0.548142	0.995846	0.86232
G9606_760	11309	SLCO2B1	-0.452196	0.937992	0.886238	-0.548142	0.995846	0.86232
G9606_26555	111064649	SMIM33	-0.452196	0.937992	0.886238	-0.548142	0.995846	0.86232
G9606_5494	150572	SMYD1	-1.02927	0.877845	0.744697	-0.548142	0.995846	0.86232
G9606_11115	402381	SOHLH1	NA	NA	NA	-0.548142	0.995846	0.86232
G9606_10189	219938	SPATA19	NA	NA	NA	-0.548142	0.995846	0.86232
G9606_35103	389761	SPATA31D4	NA	NA	NA	-0.548142	0.995846	0.86232
G9606_13265	441272	SPDYE3	-1.43411	0.703715	0.512634	-0.548142	0.995846	0.86232
G9606_13073	27290	SPINK4	NA	NA	NA	-0.548142	0.995846	0.86232
G9606_16910	646424	SPINK8	1.83073	0.627693	0.432336	-0.548142	0.995846	0.86232
G9606_31656	503542	SPRN	0.701945	0.914999	0.82425	-0.548142	0.995846	0.86232
G9606_26186	161003	STOML3	0.124884	0.978333	0.949594	-0.548142	0.995846	0.86232
G9606_23404	415117	STX19	0.701945	0.914999	0.82425	-0.548142	0.995846	0.86232
G9606_27807	391365	SULT6B1	NA	NA	NA	-0.548142	0.995846	0.86232
G9606_26032	100130302	SUPT20HL1	1.27902	0.840433	0.68573	-0.548142	0.995846	0.86232
G9606_34170	50837	TAS2R7	NA	NA	NA	-0.548142	0.995846	0.86232
G9606_15970	161514	TBC1D21	NA	NA	NA	-0.548142	0.995846	0.86232
G9606_6256	347853	TBX10	NA	NA	NA	-0.548142	0.995846	0.86232
G9606_30265	6910	TBX5	NA	NA	NA	-0.548142	0.995846	0.86232
G9606_28281	140597	TCEAL2	NA	NA	NA	-0.548142	0.995846	0.86232
G9606_20933	343521	TCTEX1D4	0.701945	0.914999	0.82425	-0.548142	0.995846	0.86232
G9606_5648	255411	TEX49	0.124876	0.980614	0.968485	-0.548142	0.995846	0.86232
G9606_10289	730159	TEX50	NA	NA	NA	-0.548142	0.995846	0.86232
G9606_1980	7047	TGM4	-1.52884	0.781462	0.605651	-0.548142	0.995846	0.86232
G9606_17730	116179	TGM7	1.27902	0.840433	0.68573	-0.548142	0.995846	0.86232
G9606_28491	80731	THSD7B	1.27902	0.840433	0.68573	-0.548142	0.995846	0.86232
G9606_28040	116441	TM4SF18	0.701945	0.914999	0.82425	-0.548142	0.995846	0.86232
G9606_2464	170371	TMEM273	NA	NA	NA	-0.548142	0.995846	0.86232
G9606_35757	283471	TMPRSS12	NA	NA	NA	-0.548142	0.995846	0.86232
G9606_11470	64699	TMPRSS3	0.701956	0.890781	0.764658	-0.548142	0.995846	0.86232
G9606_15447	79626	TNFAIP8L2	NA	NA	NA	-0.548142	0.995846	0.86232
G9606_20745	8600	TNFSF11	-0.508359	0.914999	0.817006	-0.548142	0.995846	0.86232
G9606_21697	23430	TPSD1	2.74644	0.224638	0.106329	-0.548142	0.995846	0.86232
G9606_3824	10107	TRIM10	-2.51893	0.366119	0.204705	-0.548142	0.995846	0.86232
G9606_15872	642446	TRIM64B	NA	NA	NA	-0.548142	0.995846	0.86232
G9606_4922	254187	TSGA10IP	-1.01267	0.822938	0.655105	-0.548142	0.995846	0.86232
G9606_21903	148014	TTC9B	-0.452192	0.931488	0.851495	-0.548142	0.995846	0.86232
G9606_3236	164714	TTLL8	NA	NA	NA	-0.548142	0.995846	0.86232
G9606_32385	10537	UBD	-0.452196	0.937992	0.886238	-0.548142	0.995846	0.86232
G9606_20811	100287441	USP17L20	NA	NA	NA	-0.548142	0.995846	0.86232
G9606_14863	280664	WFDC10B	NA	NA	NA	-0.548142	0.995846	0.86232
G9606_9610	170626	XAGE3	-0.452196	0.937992	0.886238	-0.548142	0.995846	0.86232
G9606_1976	27033	ZBTB32	0.701951	0.914999	0.807285	-0.548142	0.995846	0.86232
G9606_1182	153918	ZC2HC1B	1.27902	0.840433	0.68573	-0.548142	0.995846	0.86232
G9606_23043	643136	ZC3H11B	1.27902	0.840433	0.68573	-0.548142	0.995846	0.86232
G9606_30898	346171	ZFP57	-0.713697	0.817484	0.648247	-0.548142	0.995846	0.86232
G9606_6670	282890	ZNF311	NA	NA	NA	-0.548142	0.995846	0.86232
G9606_22107	168417	ZNF679	0.701945	0.914999	0.82425	-0.548142	0.995846	0.86232
G9606_14196	7783	ZP2	-0.452196	0.937992	0.886238	-0.548142	0.995846	0.86232
G9606_21695	8528	DDO	NA	NA	NA	-0.548139	0.995846	0.832513
G9606_26914	60506	NYX	-0.971888	0.834907	0.670149	-0.548139	0.995846	0.832502
G9606_3444	5618	PRLR	NA	NA	NA	-0.548139	0.995846	0.832502
G9606_9296	64094	SMOC2	0.701945	0.914999	0.82425	-0.548139	0.995846	0.832502
G9606_7714	7140	TNNT3	0.701945	0.914999	0.82425	-0.548139	0.995846	0.83207
G9606_3278	285016	ALKAL2	-1.41202	0.64343	0.449015	-0.548139	0.995846	0.831969
G9606_17782	101929235	LOC101929235	1.22922	0.763583	0.583475	-0.548139	0.995846	0.831969
G9606_19168	63978	PRDM14	0.701945	0.914999	0.82425	-0.548139	0.995846	0.83192
G9606_6217	9058	SLC13A2	-0.452196	0.937992	0.886238	-0.548139	0.995846	0.831859
G9606_1630	8875	VNN2	-3.20734	0.177231	0.0781784	-0.548139	0.995846	0.831859
G9606_7931	5669	PSG1	1.27902	0.840433	0.68573	-0.548139	0.995846	0.831848
G9606_2306	148156	ZNF558	-0.452196	0.937992	0.886238	-0.548139	0.995846	0.831848
G9606_28208	336	APOA2	0.124876	0.980614	0.968485	-0.548139	0.995846	0.831669
G9606_15854	629	CFB	-2.46037	0.204239	0.0935861	-0.548139	0.995846	0.831658
G9606_3570	107987388	LOC107987388	-1.45469	0.763892	0.583978	-0.548139	0.995846	0.831658
G9606_25394	643854	CTAGE9	0.701956	0.89206	0.768001	-0.548139	0.995846	0.831481
G9606_25888	728929	ELOA3B	-0.452196	0.937992	0.886238	-0.548139	0.995846	0.831457
G9606_33069	196472	FAM71C	-0.452196	0.937992	0.886238	-0.548139	0.995846	0.831457
G9606_6499	259291	TAS2R45	-2.25895	0.577897	0.384079	-0.548139	0.995846	0.831381
G9606_19456	130	ADH6	-1.52884	0.781462	0.605651	-0.548139	0.995846	0.831273
G9606_26561	623	BDKRB1	1.43536	0.556645	0.365005	-0.548139	0.995846	0.831084
G9606_22498	647166	C13orf42	0.701945	0.914999	0.82425	-0.548139	0.995846	0.831084
G9606_20485	222611	ADGRF2	-0.452192	0.931636	0.852159	-0.548139	0.995846	0.831048
G9606_4171	265	AMELX	NA	NA	NA	-0.548139	0.995846	0.831048
G9606_1561	344758	GPR149	1.10324	0.775312	0.597879	-0.548139	0.995846	0.831048
G9606_21786	719	C3AR1	-1.02927	0.877845	0.744697	-0.548139	0.995846	0.831021
G9606_7015	5858	PZP	0.124876	0.980614	0.968485	-0.548139	0.995846	0.831021
G9606_6439	353324	SPATA12	NA	NA	NA	-0.548139	0.995846	0.831021
G9606_11142	10136	CELA3A	-0.452196	0.937992	0.886238	-0.548139	0.995846	0.830922
G9606_26906	51224	ELOA2	NA	NA	NA	-0.548139	0.995846	0.830922
G9606_26234	107984351	LOC107984351	1.78488	0.723397	0.535827	-0.548139	0.995846	0.830922
G9606_26819	1080	CFTR	NA	NA	NA	-0.548139	0.995846	0.830814
G9606_1779	100505841	LOC100505841	1.0962	0.774892	0.597335	-0.548139	0.995846	0.830626
G9606_2655	1439	CSF2RB	1.16961	0.834907	0.670153	-0.548139	0.995846	0.830516
G9606_19332	128488	WFDC12	-0.452196	0.937992	0.886238	-0.548139	0.995846	0.830222
G9606_18532	105376791	LOC105376791	0.701945	0.914999	0.82425	-0.548139	0.995846	0.811942
G9606_25763	4624	MYH6	1.27902	0.840433	0.68573	-0.548139	0.995846	0.811652
G9606_10729	26762	HAVCR1	0.701945	0.914999	0.82425	-0.548139	0.995846	0.811646
G9606_33474	105378952	KLF18	0.950069	0.769704	0.590751	-0.548139	0.995846	0.811646
G9606_1539	91937	TIMD4	-0.452196	0.937992	0.886238	-0.548139	0.995846	0.811419
G9606_13556	205860	TRIML2	3.12815	0.12413	0.0497928	-0.548139	0.995846	0.8114
G9606_1667	56269	IRGC	-0.452196	0.937992	0.886238	-0.548139	0.995846	0.81129
G9606_31172	107985795	LOC107985795	-0.452196	0.937992	0.886238	-0.548139	0.995846	0.81129
G9606_11023	4648	MYO7B	0.580831	0.849633	0.69768	-0.548139	0.995846	0.81129
G9606_3406	4688	NCF2	0.499283	0.88659	0.756614	-0.548139	0.995846	0.81129
G9606_31309	8339	HIST1H2BG	NA	NA	NA	-0.548139	0.995846	0.811213
G9606_7328	2848	GPR25	0.610818	0.881402	0.749724	-0.548139	0.995846	0.811212
G9606_23940	126755	LRRC38	2.29793	0.469004	0.28722	-0.548139	0.995846	0.811212
G9606_427	1755	DMBT1	0.701945	0.914999	0.82425	-0.548139	0.995846	0.811206
G9606_28287	3561	IL2RG	-0.235438	0.937992	0.867347	-0.548139	0.995846	0.811206
G9606_29615	138652	PRSS47	-0.496105	0.910786	0.794706	-0.548139	0.995846	0.811125
G9606_25172	440163	RNASE13	-1.6664	0.41519	0.242367	-0.548139	0.995846	0.811106
G9606_33017	100170765	ERICH4	-0.387628	0.937992	0.883629	-0.548139	0.995846	0.8111
G9606_21918	55998	NXF5	-1.02927	0.877845	0.744697	-0.548139	0.995846	0.8111
G9606_20694	5069	PAPPA	0.701945	0.914999	0.82425	-0.548139	0.995846	0.8111
G9606_11349	7849	PAX8	1.27902	0.840433	0.679683	-0.548139	0.995846	0.8111
G9606_12346	1133	CHRM5	0.124876	0.980614	0.968485	-0.548139	0.995846	0.810998
G9606_14710	1160	CKMT2	0.124876	0.980614	0.968485	-0.548139	0.995846	0.810975
G9606_19009	90649	ZNF486	2.81776	0.204993	0.0940017	-0.548139	0.995846	0.810975
G9606_35871	83661	MS4A8	NA	NA	NA	-0.548139	0.995846	0.810921
G9606_34978	319	APOF	0.124876	0.980614	0.968485	-0.548139	0.995846	0.810776
G9606_20564	167465	ZNF366	0.609151	0.768565	0.589367	-0.548139	0.995846	0.810776
G9606_20242	10800	CYSLTR1	NA	NA	NA	-0.548139	0.995846	0.810768
G9606_24048	79748	LMAN1L	1.40165	0.579522	0.385687	-0.548139	0.995846	0.810689
G9606_32371	3007	HIST1H1D	-0.938198	0.840433	0.680932	-0.548139	0.995846	0.810677
G9606_1083	346606	MOGAT3	0.124876	0.980614	0.968485	-0.548139	0.995846	0.810672
G9606_1575	5031	P2RY6	NA	NA	NA	-0.548139	0.995846	0.810672
G9606_16791	112267971	LOC112267971	-1.12957	0.674536	0.481295	-0.548139	0.995846	0.81059
G9606_17215	282966	C10orf53	0.124876	0.980614	0.968485	-0.548139	0.995846	0.810569
G9606_1427	29949	IL19	0.124876	0.980614	0.968485	-0.548139	0.995846	0.810569
G9606_23652	345651	ACTBL2	0.701952	0.914999	0.805089	-0.548139	0.995846	0.810564
G9606_5015	220296	HEPACAM	0.701945	0.914999	0.82425	-0.548139	0.995846	0.810564
G9606_18324	7225	TRPC6	-0.452196	0.937992	0.886238	-0.548139	0.995846	0.810564
G9606_34271	1469	CST1	2.25438	0.594657	0.399654	-0.548139	0.995846	0.810486
G9606_9536	1504	CTRB1	2.75154	0.314352	0.166389	-0.548139	0.995846	0.810486
G9606_13801	9502	XAGE2	1.63628	0.568087	0.375425	-0.548139	0.995846	0.810483
G9606_4297	64284	RAB17	0.754411	0.844815	0.691733	-0.548139	0.995846	0.810388
G9606_14494	9671	WSCD2	0.124876	0.980614	0.968485	-0.548139	0.995846	0.810388
G9606_32813	146845	CFAP52	1.3728	0.591232	0.396345	-0.548139	0.995846	0.810382
G9606_1449	54959	ODAM	-1.02927	0.877845	0.744697	-0.548139	0.995846	0.810376
G9606_23330	121549	ASCL4	1.27902	0.840433	0.684618	-0.548139	0.995846	0.810295
G9606_35693	112268119	LOC112268119	0.701945	0.914999	0.82425	-0.548139	0.995846	0.810258
G9606_13058	6943	TCF21	1.101	0.655808	0.462325	-0.548139	0.995846	0.81016
G9606_8549	79148	MMP28	-0.275714	0.932435	0.85384	-0.548139	0.995846	0.810094
G9606_14666	101929805	LOC101929805	-0.452192	0.931636	0.8523	-0.548139	0.995846	0.810053
G9606_23232	386653	IL31	NA	NA	NA	-0.548139	0.995846	0.809867
G9606_26943	3934	LCN2	2.23457	0.281192	0.143481	-0.548139	0.995846	0.809867
G9606_20792	2814	GP5	0.701945	0.914999	0.82425	-0.547436	0.995846	0.809122
G9606_3754	7038	TG	-1.87501	0.174691	0.0766711	-0.547164	0.995846	0.667663
G9606_25071	5138	PDE2A	-0.426232	0.435596	0.259033	-0.545928	0.995846	0.120471
G9606_24414	56125	PCDHB11	-0.674332	0.78412	0.60891	-0.545506	0.995846	0.668568
G9606_29305	105376684	LOC105376684	0.170726	0.769648	0.590617	-0.54519	0.995846	0.13127
G9606_8323	105371566	LOC105371566	-3.667	0.0437918	0.0130721	-0.545138	0.995846	0.550055
G9606_6056	79839	CCDC102B	0.429992	0.63214	0.437136	-0.544486	0.995846	0.261598
G9606_2098	57497	LRFN2	-0.781463	0.58838	0.393226	-0.543637	0.995846	0.561663
G9606_35177	729627	PRR23A	0.371876	0.878614	0.746301	-0.541816	0.995846	0.70718
G9606_21847	645402	USP17L4	0.415116	0.792501	0.619263	-0.539764	0.995846	0.590717
G9606_9784	201294	UNC13D	1.04992	0.192215	0.0867817	-0.538695	0.995846	0.23937
G9606_11174	7476	WNT7A	2.62539	0.476123	0.293153	-0.537795	0.995846	0.791207
G9606_6649	10411	RAPGEF3	1.83107	6.6213e-12	1.23413e-13	-0.537325	0.995846	0.0453902
G9606_34292	337978	KRTAP21-2	1.64566	0.564676	0.372395	-0.536307	0.995846	0.774631
G9606_10848	165257	C1QL2	1.15899	0.537121	0.347257	-0.53583	0.995846	0.774491
G9606_31906	93010	B3GNT7	0.395259	0.476692	0.293694	-0.535381	0.995846	0.175759
G9606_8933	55363	HEMGN	0.701956	0.892053	0.767059	-0.534342	0.995846	0.795157
G9606_11275	2669	GEM	2.16283	1.33615e-23	9.82464e-26	-0.53383	0.743502	0.00986531
G9606_34579	113730	KLHDC7B	3.60463	2.97126e-18	3.03155e-20	-0.533667	0.995846	0.423774
G9606_21393	9717	SEC14L5	-1.94714	0.0935106	0.0344839	-0.532852	0.995846	0.380459
G9606_19904	1258	CNGB1	0.499283	0.88659	0.756614	-0.531545	0.995846	0.761649
G9606_30159	340990	OTOG	-0.787363	0.107732	0.0414555	-0.531092	0.995846	0.0980228
G9606_33867	6285	S100B	0.632075	0.874017	0.72937	-0.531083	0.995846	0.776503
G9606_6477	167410	LIX1	-0.507526	0.605561	0.409679	-0.529851	0.995846	0.248022
G9606_23138	107986982	LOC107986982	1.19415	0.129226	0.0524003	-0.529729	0.995846	0.399351
G9606_34396	8329	HIST1H2AI	0.635551	0.156097	0.0664909	-0.529623	0.995846	0.124545
G9606_18312	400629	TEX19	0.576986	0.0258322	0.00671277	-0.529443	0.720792	0.00812516
G9606_18957	3697	ITIH1	1.92552	0.4506	0.271608	-0.529345	0.995846	0.777722
G9606_24499	55515	ASIC4	0.408963	0.627221	0.43159	-0.52902	0.995846	0.457768
G9606_10003	79645	EFCAB1	-0.24469	0.941714	0.89148	-0.528883	0.995846	0.777568
G9606_13403	717	C2	0.280799	0.499416	0.312619	-0.528791	0.995846	0.0472898
G9606_33543	11249	NXPH2	-0.862069	0.611843	0.416119	-0.527079	0.995846	0.374141
G9606_5129	64067	NPAS3	-0.20332	0.792248	0.618917	-0.526149	0.995846	0.219189
G9606_6363	389119	INKA1	0.0563796	0.965488	0.928176	-0.526079	0.995846	0.25707
G9606_5894	2354	FOSB	0.727121	0.012908	0.00278187	-0.525605	0.0361923	3.82769e-05
G9606_34082	9992	KCNE2	1.8294	0.0575856	0.0186208	-0.52536	0.995846	0.487192
G9606_22692	121268	RHEBL1	1.38335	7.28991e-05	5.92118e-06	-0.525225	0.995846	0.130633
G9606_35685	8436	CAVIN2	1.27902	0.840433	0.68573	-0.524906	0.995846	0.796406
G9606_3702	4883	NPR3	0.434859	0.723397	0.535765	-0.524808	0.995846	0.383865
G9606_9631	85479	DNAJC5B	-1.11044	0.772561	0.593948	-0.52467	0.995846	0.779696
G9606_9169	27334	P2RY10	1.19642	0.539631	0.34939	-0.524664	0.995846	0.779357
G9606_9254	56130	PCDHB6	0.554093	0.85954	0.710453	-0.524034	0.995846	0.765128
G9606_32867	2847	MCHR1	1.84941	0.706561	0.516513	-0.523957	0.995846	0.765519
G9606_9760	1365	CLDN3	1.20006	0.36682	0.205406	-0.523133	0.995846	0.529752
G9606_22078	58529	MYOZ1	0.474556	0.669632	0.476745	-0.522886	0.995846	0.350337
G9606_14588	9104	RGN	-0.496105	0.910786	0.794706	-0.521759	0.995846	0.818462
G9606_12087	5919	RARRES2	2.92001	0.0564637	0.0181293	-0.521758	0.995846	0.818682
G9606_21693	63895	PIEZO2	-1.02927	0.877845	0.744697	-0.52111	0.995846	0.766893
G9606_13485	653192	TRIM43B	0.545498	0.877845	0.734987	-0.521031	0.995846	0.766715
G9606_889	26974	ZNF285	1.18663	0.124934	0.0502398	-0.520934	0.995846	0.433851
G9606_5695	2949	GSTM5	0.701945	0.914999	0.82425	-0.520865	0.995846	0.78112
G9606_20082	1137	CHRNA4	-0.926524	0.0310389	0.00850905	-0.519787	0.995846	0.0647273
G9606_16447	84870	RSPO3	-1.71138	0.0627491	0.0207976	-0.519731	0.995846	0.440857
G9606_13825	83888	FGFBP2	-1.66771	0.748182	0.563951	-0.51955	0.995846	0.78147
G9606_11273	653316	FAM153C	0.124876	0.980614	0.968485	-0.51954	0.995846	0.781986
G9606_32647	387715	ARMS2	0.674677	0.706346	0.51599	-0.519224	0.995846	0.799322
G9606_27158	54567	DLL4	0.329396	0.440013	0.262872	-0.519205	0.903139	0.0242343
G9606_11380	117579	RLN3	1.05381	0.754356	0.57107	-0.519037	0.995846	0.798645
G9606_16990	3231	HOXD1	-0.280189	0.627693	0.43232	-0.518814	0.995846	0.144155
G9606_9716	7166	TPH1	-0.552542	0.328882	0.176663	-0.517265	0.995846	0.0835071
G9606_11780	23205	ACSBG1	0.331922	0.671926	0.478838	-0.517259	0.995846	0.450141
G9606_23948	51764	GNG13	-1.4253	0.704048	0.513046	-0.517249	0.995846	0.782476
G9606_32733	143678	C11orf94	0.536418	0.854338	0.703506	-0.517237	0.995846	0.782829
G9606_3487	83850	ESYT3	0.546497	0.890859	0.764806	-0.517142	0.995846	0.782973
G9606_11167	375033	PEAR1	0.342008	0.721044	0.532152	-0.517086	0.995846	0.199242
G9606_17926	645811	CCDC154	-1.66097	0.416227	0.243416	-0.516283	0.995846	0.783007
G9606_6863	100529251	CKLF-CMTM1	0.127032	0.937992	0.872852	-0.516244	0.995846	0.522954
G9606_11870	387718	TEX36	1.31224	0.211505	0.0981936	-0.513784	0.995846	0.562141
G9606_10433	225	ABCD2	-0.725245	0.229758	0.109421	-0.513028	0.995846	0.180172
G9606_8540	374860	ANKRD30B	1.68642	0.495646	0.30944	-0.512556	0.995846	0.784792
G9606_1361	7429	VIL1	1.27036	0.751162	0.567267	-0.512551	0.995846	0.784868
G9606_25685	8022	LHX3	1.29511	0.015014	0.0033577	-0.511637	0.995846	0.254185
G9606_2630	6338	SCNN1B	0.25689	0.906403	0.788561	-0.511426	0.995846	0.802461
G9606_4205	2898	GRIK2	0.365057	0.785318	0.610425	-0.510928	0.995846	0.406527
G9606_28127	107987290	LOC107987290	-0.763532	0.021589	0.00532958	-0.510483	0.995846	0.0383975
G9606_910	85478	CCDC65	1.03859	0.00231689	0.000343889	-0.51018	0.995846	0.0948668
G9606_22947	1847	DUSP5	-0.413337	0.230857	0.110283	-0.508766	0.578907	0.00439325
G9606_22161	107986211	LOC107986211	1.89241	3.98665e-15	5.24918e-17	-0.508482	0.809188	0.0139276
G9606_24531	100507588	TGFBR3L	-0.0478078	0.96438	0.925792	-0.508185	0.995846	0.52668
G9606_14343	7852	CXCR4	-1.50287	3.89438e-13	6.28197e-15	-0.507616	0.995846	0.046273
G9606_4943	155368	METTL27	1.06413	0.0254231	0.00656892	-0.507456	0.995846	0.167069
G9606_17198	8029	CUBN	-0.95421	0.00594461	0.00106701	-0.506776	0.995846	0.100325
G9606_21824	345611	IRGM	-3.78068	0.00389619	0.000641815	-0.506257	0.995846	0.47677
G9606_14329	102723631	CT45A10	1.23565	0.762404	0.58132	-0.506191	0.995846	0.80361
G9606_29606	27006	FGF22	-1.13426	0.408331	0.237169	-0.505572	0.995846	0.566329
G9606_6832	57167	SALL4	0.487706	0.211	0.0978871	-0.504755	0.692047	0.00717957
G9606_34204	129868	TRIM43	NA	NA	NA	-0.504477	0.995846	0.824947
G9606_14404	6928	HNF1B	0.914395	0.749345	0.565212	-0.504417	0.995846	0.825704
G9606_32707	680	BRS3	-0.452193	0.937992	0.872984	-0.504142	0.995846	0.825068
G9606_8855	5971	RELB	1.32826	6.23556e-09	1.83044e-10	-0.503336	0.532552	0.00341103
G9606_24242	81492	RSPH6A	-1.62495	0.415862	0.242942	-0.502898	0.995846	0.581543
G9606_16479	24141	LAMP5	-0.740618	0.651533	0.457891	-0.501838	0.995846	0.561363
G9606_34590	256933	NPB	-0.661346	0.698082	0.506419	-0.501757	0.995846	0.454556
G9606_13577	4225	MEP1B	0.391258	0.619343	0.423686	-0.501739	0.995846	0.256875
G9606_8898	2204	FCAR	0.870874	0.178993	0.079141	-0.501549	0.995846	0.289749
G9606_15490	6954	TCP11	0.961235	0.382051	0.217724	-0.500529	0.995846	0.445053
G9606_14267	84814	PLPP7	0.186639	0.65623	0.463034	-0.500229	0.849805	0.0166208
G9606_34458	5555	PRH2	2.12611	0.0273711	0.00723437	-0.500159	0.995846	0.572955
G9606_21643	100134444	KCNJ18	-0.20361	0.937992	0.875398	-0.500138	0.995846	0.562803
G9606_4223	948	CD36	-0.284771	0.886119	0.755353	-0.499937	0.995846	0.552999
G9606_1483	10203	CALCRL	-0.22457	0.725699	0.538318	-0.499881	0.995846	0.0734014
G9606_25062	2172	FABP6	-0.469092	0.607362	0.411242	-0.498512	0.995846	0.591587
G9606_16049	143630	UBQLNL	-0.209735	0.928407	0.843734	-0.497002	0.995846	0.597365
G9606_594	60489	APOBEC3G	0.709656	0.615307	0.419989	-0.496691	0.995846	0.560812
G9606_23747	115111	SLC26A7	-0.0260343	0.982617	0.971919	-0.494669	0.995846	0.387981
G9606_26779	50939	IMPG2	-0.834256	0.362491	0.201762	-0.493863	0.995846	0.452672
G9606_1842	10861	SLC26A1	0.125998	0.904148	0.785936	-0.492945	0.995846	0.226168
G9606_18605	102800317	TPTEP2-CSNK1E	-0.680831	0.0657798	0.0221103	-0.489304	0.161939	0.000368252
G9606_27511	107986035	LOC107986035	-1.40053	0.159687	0.0684478	-0.489025	0.995846	0.388687
G9606_33262	391712	TRIM61	-0.717539	0.564582	0.372253	-0.48875	0.995846	0.498359
G9606_9828	79981	FRMD1	-1.00701	0.367891	0.206108	-0.488409	0.995846	0.297476
G9606_4269	55422	ZNF331	0.488384	0.180912	0.0803194	-0.488385	0.995846	0.0568725
G9606_12154	80320	SP6	-0.721901	0.0375921	0.0107758	-0.488292	0.995846	0.0387733
G9606_8109	100271927	RASA4B	0.846345	0.00843926	0.0016384	-0.487796	0.802892	0.0127068
G9606_23658	29126	CD274	-0.799033	0.249423	0.121669	-0.486422	0.995846	0.346367
G9606_3269	64114	TMBIM1	-0.803344	0.0441809	0.0132293	-0.485481	0.743502	0.00988233
G9606_17372	22987	SV2C	0.68344	0.519088	0.331425	-0.484735	0.995846	0.462403
G9606_13956	285141	ERICH2	0.602662	0.00208042	0.000302623	-0.48449	0.815167	0.0143672
G9606_17004	643802	LOC643802	1.4978	0.252612	0.123685	-0.483265	0.995846	0.625316
G9606_5403	100507747	C13orf46	0.570107	0.88187	0.750324	-0.48306	0.995846	0.614401
G9606_1320	5148	PDE6G	1.00254	0.141615	0.0587236	-0.481466	0.995846	0.348847
G9606_17054	8001	GLRA3	-1.35475	0.656355	0.463197	-0.481201	0.995846	0.645733
G9606_14379	8612	PLPP2	-0.0512843	0.980614	0.95606	-0.479996	0.995846	0.632215
G9606_31841	83740	H2AFB3	0.393546	0.44265	0.264872	-0.479769	0.995846	0.327941
G9606_1953	54429	TAS2R5	-0.547579	0.241905	0.117023	-0.478093	0.995846	0.137456
G9606_12017	100130451	LOC100130451	-0.110718	0.908531	0.791702	-0.476406	0.995846	0.228113
G9606_23514	112268114	LOC112268114	-1.06228	0.146628	0.0613459	-0.475246	0.995846	0.175018
G9606_32987	6515	SLC2A3	-0.648018	0.100623	0.0380721	-0.475048	0.70318	0.00740735
G9606_20846	10071	MUC12	0.274908	0.877845	0.740044	-0.474014	0.995846	0.515771
G9606_2122	388799	FAM209B	0.295283	0.717762	0.528585	-0.473637	0.995846	0.444837
G9606_2738	3640	INSL3	0.607092	0.580396	0.386368	-0.473468	0.995846	0.553268
G9606_12550	2160	F11	-0.287523	0.7698	0.590908	-0.4727	0.995846	0.369002
G9606_31774	107987248	LOC107987248	-0.318336	0.758492	0.576387	-0.471464	0.995846	0.486976
G9606_19881	4808	NHLH2	0.421761	0.189433	0.0851782	-0.470914	0.995846	0.0464077
G9606_1522	5137	PDE1C	-0.469068	0.886181	0.755709	-0.470296	0.995846	0.697123
G9606_6511	54221	SNTG2	0.0080386	0.986233	0.978005	-0.469432	0.995846	0.11915
G9606_2942	83881	MIXL1	-1.00941	0.0689157	0.0234747	-0.46879	0.995846	0.161415
G9606_93	54466	SPIN2A	0.598404	0.564982	0.372854	-0.468254	0.995846	0.408159
G9606_20683	161497	STRC	0.437039	0.165933	0.0719291	-0.466583	0.967059	0.0297677
G9606_2985	196385	DNAH10	-0.666929	0.212236	0.0987142	-0.465836	0.995846	0.152111
G9606_14492	5552	SRGN	0.485425	0.788775	0.614646	-0.464928	0.995846	0.6298
G9606_1036	55259	CASC1	0.508364	0.506589	0.319361	-0.4649	0.995846	0.229418
G9606_12862	101059949	LOC101059949	-0.77543	0.589623	0.394788	-0.464834	0.995846	0.622738
G9606_28421	56979	PRDM9	0.25802	0.763412	0.582567	-0.464577	0.995846	0.316611
G9606_6376	170589	GPHA2	-0.129006	0.900932	0.781383	-0.464203	0.995846	0.360006
G9606_3524	255798	SMCO1	-0.331453	0.901125	0.78191	-0.463879	0.995846	0.701104
G9606_23577	10406	WFDC2	0.87298	0.0348526	0.00978986	-0.463084	0.995846	0.218623
G9606_15648	79334	OR11H2	1.26536	0.37248	0.209998	-0.462737	0.995846	0.602731
G9606_29626	55040	EPN3	1.72103	0.149219	0.0628551	-0.462604	0.995846	0.684095
G9606_6881	9120	SLC16A6	0.0917297	0.832915	0.667462	-0.4626	0.670585	0.0063224
G9606_18438	11126	CD160	-1.15122	0.715928	0.526458	-0.462133	0.995846	0.688054
G9606_14641	84561	SLC12A8	0.830802	0.239407	0.115473	-0.461578	0.995846	0.409775
G9606_6717	94122	SYTL5	-0.52843	0.0365844	0.0104125	-0.461521	0.384781	0.00159688
G9606_18763	283518	KCNRG	0.194042	0.662749	0.469623	-0.459294	0.995846	0.0695703
G9606_18552	7113	TMPRSS2	0.14976	0.955134	0.911853	-0.459165	0.995846	0.588022
G9606_4889	9940	DLEC1	-0.187387	0.861174	0.713143	-0.457606	0.995846	0.370696
G9606_25599	100131897	INSYN2B	0.790261	0.479006	0.295884	-0.457507	0.995846	0.595121
G9606_34423	340784	HMX3	0.435189	0.717571	0.528362	-0.456495	0.995846	0.499546
G9606_13284	2355	FOSL2	0.433676	0.0110358	0.00229158	-0.45612	0.230531	0.000702638
G9606_9305	6529	SLC6A1	-0.377501	0.662714	0.469536	-0.455767	0.995846	0.249505
G9606_6189	149345	SHISA4	-0.349225	0.307516	0.161681	-0.455725	0.532552	0.003389
G9606_15146	653361	NCF1	0.111598	0.953536	0.90972	-0.455298	0.995846	0.702344
G9606_1372	2918	GRM8	0.091923	0.927422	0.841745	-0.454602	0.995846	0.359624
G9606_15222	10568	SLC34A2	-2.76391	0.211664	0.0983035	-0.453804	0.995846	0.693433
G9606_12251	129881	CCDC173	1.87691	3.63773e-11	7.63043e-13	-0.451989	0.995846	0.111932
G9606_5794	23746	AIPL1	0.0491073	0.957731	0.915314	-0.450645	0.995846	0.28802
G9606_25660	29850	TRPM5	2.54511	0.138123	0.0569736	-0.450585	0.995846	0.716854
G9606_27679	7306	TYRP1	-1.70614	0.523593	0.335476	-0.45009	0.995846	0.695729
G9606_11461	389197	C4orf50	-2.00253	0.240919	0.116381	-0.448977	0.995846	0.728152
G9606_4488	266740	MAGEA2B	0.934161	0.136916	0.0563848	-0.448933	0.995846	0.302701
G9606_20955	3872	KRT17	1.36392	0.0302027	0.00820829	-0.448071	0.995846	0.399772
G9606_22780	162461	TMEM92	-0.482816	0.617146	0.421843	-0.446242	0.995846	0.293623
G9606_22973	7056	THBD	0.383708	0.506907	0.319735	-0.445622	0.995846	0.378328
G9606_9341	2670	GFAP	-0.769905	0.12023	0.0478548	-0.444974	0.995846	0.147155
G9606_22101	5743	PTGS2	0.697459	0.0772969	0.0270874	-0.444643	0.995846	0.0423142
G9606_3829	154865	IQUB	0.746172	0.199267	0.090773	-0.444039	0.995846	0.338643
G9606_5781	11317	RBPJL	-0.856098	0.768874	0.589759	-0.443882	0.995846	0.725097
G9606_14035	10699	CORIN	-0.290095	0.753678	0.570328	-0.443372	0.995846	0.300778
G9606_30134	3013	HIST1H2AD	-0.319379	0.891742	0.766195	-0.442257	0.995846	0.575156
G9606_9213	84674	CARD6	0.0112891	0.980614	0.964811	-0.441763	0.995846	0.111972
G9606_2129	149465	CFAP57	-0.380013	0.744842	0.560159	-0.441741	0.995846	0.499586
G9606_6764	58499	ZNF462	-0.845253	0.0291534	0.00782967	-0.441689	0.995846	0.126789
G9606_33381	2785	GNG3	0.460325	0.706892	0.517034	-0.441557	0.995846	0.520396
G9606_28957	645191	LINGO3	-0.0883815	0.914999	0.808207	-0.440855	0.995846	0.164774
G9606_3349	23414	ZFPM2	-1.09516	5.60614e-05	4.41614e-06	-0.440612	0.410658	0.00210115
G9606_25468	374872	PEAK3	0.379901	0.601368	0.406157	-0.439847	0.995846	0.226574
G9606_10256	4915	NTRK2	-0.820054	0.00705805	0.00131106	-0.439414	0.995846	0.0400466
G9606_3265	129025	ZNF280A	-1.57563	0.278976	0.14208	-0.439045	0.995846	0.596529
G9606_8436	602	BCL3	-0.275171	0.472937	0.290329	-0.43887	0.692047	0.00719981
G9606_26721	1358	CPA2	1.56189	0.493012	0.307289	-0.438841	0.995846	0.75162
G9606_5960	100996379	LOC100996379	-0.0623857	0.97833	0.948775	-0.438657	0.995846	0.656466
G9606_8790	79816	TLE6	0.0928652	0.928407	0.84379	-0.438609	0.995846	0.300528
G9606_13117	23630	KCNE5	-0.194453	0.886613	0.756683	-0.438214	0.995846	0.562279
G9606_16107	56100	PCDHGB6	0.878137	0.782714	0.60733	-0.437397	0.995846	0.6922
G9606_35513	147111	NOTUM	0.18641	0.758241	0.575916	-0.437382	0.995846	0.101484
G9606_31059	3664	IRF6	-0.194495	0.820235	0.65141	-0.436618	0.995846	0.284906
G9606_12603	126393	HSPB6	0.552177	0.253237	0.124208	-0.435418	0.995846	0.221942
G9606_7965	60385	TSKS	0.588636	0.500826	0.313962	-0.435241	0.995846	0.454498
G9606_4147	389643	NUGGC	0.825925	0.136593	0.0561943	-0.434925	0.995846	0.286871
G9606_29339	107985021	LOC107985021	0.50877	0.738043	0.552439	-0.433981	0.995846	0.535363
G9606_15355	23217	ZFR2	1.84897	0.28516	0.146172	-0.433169	0.995846	0.630761
G9606_4658	3790	KCNS3	-1.33859	0.00715134	0.00133456	-0.432066	0.995846	0.183521
G9606_21449	4923	NTSR1	-1.00828	0.488311	0.303556	-0.432034	0.995846	0.638186
G9606_10657	1036	CDO1	0.248092	0.690208	0.498119	-0.431397	0.995846	0.298264
G9606_1485	83890	SPATA9	0.114094	0.93651	0.860414	-0.430263	0.995846	0.639446
G9606_19219	374977	MROH7	-0.750297	0.573055	0.379816	-0.429228	0.995846	0.653611
G9606_16820	126147	NTN5	-0.0841764	0.93326	0.855222	-0.429116	0.995846	0.330221
G9606_1769	119385	AGAP11	0.683438	0.00220169	0.000324029	-0.427921	0.995846	0.0530111
G9606_12033	8277	TKTL1	-1.14412	0.1883	0.0844475	-0.427849	0.995846	0.337748
G9606_7205	283385	MORN3	1.19079	0.209785	0.0971439	-0.427383	0.995846	0.491737
G9606_20557	79727	LIN28A	-1.06261	0.572891	0.379642	-0.426858	0.995846	0.703619
G9606_34604	100873985	MED14OS	-0.404215	0.846377	0.693688	-0.426327	0.995846	0.631939
G9606_11656	338811	FAM19A2	-0.777179	0.537618	0.347626	-0.426123	0.995846	0.62216
G9606_4891	8622	PDE8B	0.114692	0.891012	0.765111	-0.425588	0.995846	0.445764
G9606_33168	7712	ZNF157	0.155882	0.893173	0.771191	-0.42513	0.995846	0.394647
G9606_33847	9095	TBX19	-0.0401513	0.928407	0.843765	-0.425105	0.988555	0.0326775
G9606_15803	148979	GLIS1	-0.454451	0.255682	0.126092	-0.424928	0.995846	0.060197
G9606_17980	129807	NEU4	1.11459	0.28874	0.148459	-0.423859	0.995846	0.644357
G9606_25224	1958	EGR1	-1.83636	2.34938e-16	2.77201e-18	-0.423603	0.109531	0.000205487
G9606_3776	285966	TCAF2	0.256587	0.512524	0.324875	-0.422983	0.995846	0.0396204
G9606_11388	158809	MAGEB6	1.11887	0.417816	0.244797	-0.421844	0.995846	0.61834
G9606_16490	115004	CGAS	-0.36981	0.80785	0.637798	-0.42062	0.995846	0.582641
G9606_7760	1910	EDNRB	-0.569754	0.0496024	0.015396	-0.420613	0.995846	0.0714234
G9606_28963	23704	KCNE4	-0.247066	0.914999	0.803984	-0.420381	0.995846	0.593305
G9606_33268	2119	ETV5	-0.758955	0.218216	0.102314	-0.419755	0.995846	0.141748
G9606_5248	64115	VSIR	0.802129	0.0585778	0.0190407	-0.417785	0.995846	0.200439
G9606_18622	11178	LZTS1	-1.0902	0.00160588	0.000220597	-0.417672	0.939817	0.027826
G9606_5906	3576	CXCL8	0.862775	0.624805	0.429108	-0.416547	0.995846	0.611172
G9606_22144	387082	SUMO4	-0.449389	0.272834	0.137583	-0.416486	0.995846	0.113456
G9606_6319	51816	ADA2	1.13174	0.500945	0.31409	-0.416186	0.995846	0.826771
G9606_24872	92737	DNER	-0.175382	0.8991	0.778825	-0.415793	0.995846	0.425181
G9606_2190	54768	HYDIN	-0.416752	0.742361	0.557236	-0.415578	0.995846	0.542448
G9606_20177	54807	ZNF586	-0.00451811	0.985996	0.977341	-0.41526	0.635858	0.00544126
G9606_2321	256815	C10orf67	-0.041433	0.976317	0.945401	-0.415258	0.995846	0.42022
G9606_16029	85481	PSKH2	-1.21083	0.485051	0.301072	-0.414693	0.995846	0.573093
G9606_2805	57091	CASS4	-0.958928	0.184942	0.0826357	-0.414424	0.995846	0.310641
G9606_12905	55286	C4orf19	0.727941	0.150588	0.0636375	-0.414238	0.995846	0.236166
G9606_36028	347365	ITIH6	1.15222	0.165802	0.0718155	-0.413976	0.995846	0.422957
G9606_19884	286343	LURAP1L	2.1069	1.70658e-18	1.69257e-20	-0.411757	0.995846	0.147808
G9606_9012	101059906	LOC101059906	0.20704	0.907533	0.790198	-0.411525	0.995846	0.555237
G9606_1438	25890	ABI3BP	-0.910773	0.0344146	0.00965312	-0.411241	0.995846	0.096627
G9606_3861	27145	FILIP1	-0.571441	0.332738	0.179474	-0.410941	0.995846	0.365361
G9606_12796	5913	RAPSN	-0.0145026	0.992735	0.98883	-0.410647	0.995846	0.545511
G9606_25757	84141	EVA1A	-0.281713	0.539631	0.349419	-0.409962	0.995846	0.108439
G9606_25643	105379575	105379575	-0.803689	0.182483	0.0812559	-0.409748	0.995846	0.22359
G9606_13285	4239	MFAP4	0.114909	0.937992	0.876569	-0.409426	0.995846	0.585328
G9606_25953	5737	PTGFR	0.145897	0.889133	0.761699	-0.408688	0.995846	0.31003
G9606_35743	8693	GALNT4	-2.14956	0.1496	0.0630923	-0.408238	0.995846	0.649318
G9606_7528	56964	WDR93	-0.0800226	0.931207	0.850581	-0.406938	0.995846	0.380528
G9606_4285	90342	FER1L5	2.25942	0.347157	0.190121	-0.406714	0.995846	0.726926
G9606_18407	111089941	MMP24-AS1-EDEM2	-0.478899	0.914999	0.810131	-0.405554	0.995846	0.604076
G9606_11410	56659	KCNK13	-0.441643	0.459986	0.279232	-0.404633	0.995846	0.222577
G9606_4055	132946	ARL9	-0.419714	0.764832	0.585264	-0.403429	0.995846	0.589209
G9606_21272	100132911	DPH3P1	0.329417	0.741728	0.556357	-0.402889	0.995846	0.523917
G9606_6460	202915	TMEM184A	1.03196	0.124198	0.0498525	-0.40252	0.995846	0.469775
G9606_4101	23439	ATP1B4	0.603331	0.649334	0.455614	-0.401471	0.995846	0.557283
G9606_11777	441273	SPDYE2	0.313442	0.735111	0.549181	-0.400982	0.995846	0.460704
G9606_27736	30010	NXPH1	-0.970257	0.505076	0.3179	-0.400591	0.995846	0.698259
G9606_25501	53820	RIPPLY3	-0.0610148	0.925974	0.83966	-0.400063	0.995846	0.162935
G9606_24327	114798	SLITRK1	1.07673	0.104885	0.0401269	-0.39919	0.995846	0.613612
G9606_9517	389668	XKR9	0.406203	0.212049	0.0985429	-0.398253	0.850076	0.017321
G9606_17948	6402	SELL	-0.27497	0.7736	0.595545	-0.397725	0.995846	0.337805
G9606_6052	3596	IL13	-1.40241	0.4506	0.271576	-0.397047	0.995846	0.744692
G9606_16987	64651	CSRNP1	0.56494	0.000140509	1.27263e-05	-0.39657	0.0886673	0.000136101
G9606_35554	348094	ANKDD1A	0.470823	0.408331	0.237192	-0.396508	0.995846	0.219988
G9606_9501	198437	LKAAEAR1	0.438439	0.592795	0.397866	-0.396343	0.995846	0.428958
G9606_7599	55118	CRTAC1	-0.287821	0.653633	0.46027	-0.396336	0.995846	0.107412
G9606_19488	27288	RBMXL2	0.704961	0.254202	0.124899	-0.395545	0.995846	0.496713
G9606_17878	90827	ZNF479	0.124883	0.980614	0.956726	-0.394887	0.995846	0.807568
G9606_7148	54511	HMGCLL1	-0.274902	0.789135	0.615244	-0.394586	0.995846	0.308947
G9606_27492	110091775	C21orf59-TCP10L	0.332719	0.355472	0.1966	-0.393808	0.995846	0.102295
G9606_28578	534	ATP6V1G2	0.508877	0.0443795	0.0133159	-0.393515	0.988555	0.0348852
G9606_31222	112268284	LOC112268284	0.128477	0.959956	0.918207	-0.393296	0.995846	0.787607
G9606_8501	4051	CYP4F3	0.00531074	0.996311	0.99508	-0.393203	0.995846	0.658056
G9606_25244	146853	C17orf50	-0.651387	0.601693	0.406547	-0.393135	0.995846	0.65561
G9606_23705	112268394	112268394	-1.97367	0.666959	0.473798	-0.393045	0.995846	0.80573
G9606_13441	284346	ZNF575	1.16449	0.0136904	0.00299888	-0.393031	0.995846	0.436601
G9606_5491	152206	CCDC13	0.173688	0.757096	0.574252	-0.392551	0.995846	0.271235
G9606_32276	5837	PYGM	0.505118	0.311093	0.164165	-0.392549	0.995846	0.190844
G9606_9211	1907	EDN2	1.66851	0.427266	0.252514	-0.392395	0.995846	0.805915
G9606_25183	107985971	107985971	-0.39644	0.208105	0.0959974	-0.39203	0.995846	0.03632
G9606_6721	254956	MORN5	-0.705766	0.753134	0.569573	-0.391852	0.995846	0.706523
G9606_10317	89766	UMODL1	0.655189	0.875488	0.731588	-0.391766	0.995846	0.834361
G9606_33352	107984814	LOC107984814	-0.33595	0.694216	0.502104	-0.391669	0.995846	0.248239
G9606_21321	81848	SPRY4	-1.01253	0.14091	0.058351	-0.391418	0.995846	0.472824
G9606_5951	55268	ECHDC2	0.0453877	0.962079	0.921993	-0.390847	0.995846	0.528297
G9606_12177	84929	FIBCD1	-0.0238729	0.980614	0.95412	-0.390639	0.995846	0.26301
G9606_11126	400581	GRAPL	-0.330095	0.895163	0.773624	-0.389963	0.995846	0.724363
G9606_4116	343702	XKR7	-0.28812	0.937046	0.861362	-0.38981	0.995846	0.80762
G9606_5916	4892	NRAP	0.701956	0.890175	0.763368	-0.389721	0.995846	0.819195
G9606_1958	101928764	LOC101928764	0.0449543	0.918839	0.830014	-0.389664	0.995846	0.0964114
G9606_12531	6753	SSTR3	-0.452193	0.937992	0.879666	-0.389639	0.995846	0.797648
G9606_24167	113791	PIK3IP1	0.334185	0.285932	0.146666	-0.389051	0.995846	0.114721
G9606_25088	125981	ACER1	1.13846	0.241337	0.116652	-0.389046	0.995846	0.641477
G9606_13532	8342	HIST1H2BM	1.76657	0.608113	0.412064	-0.388762	0.995846	0.797989
G9606_22809	643596	RNF224	0.471251	0.604964	0.409068	-0.388418	0.995846	0.552639
G9606_22891	103344718	HOTS	0.878515	0.334468	0.180637	-0.388321	0.995846	0.666347
G9606_14327	7125	TNNC2	-0.529045	0.877845	0.739583	-0.388227	0.995846	0.679271
G9606_35077	135458	HUS1B	-0.736075	0.317623	0.168552	-0.388128	0.995846	0.482261
G9606_32149	402665	IGLON5	0.500258	0.869226	0.722819	-0.387699	0.995846	0.709417
G9606_9749	415	ARSE	0.397752	0.914999	0.82161	-0.387586	0.995846	0.798678
G9606_22607	644249	LOC644249	0.368692	0.478507	0.29544	-0.387393	0.995846	0.209448
G9606_11321	774	CACNA1B	0.214022	0.38689	0.221275	-0.387359	0.683429	0.00695473
G9606_11374	200403	VWA3B	NA	NA	NA	-0.387289	0.995846	0.822443
G9606_26045	143941	TTC36	1.04651	0.120041	0.0477183	-0.386946	0.995846	0.578085
G9606_7026	79747	ADGB	1.75624	0.731093	0.544402	-0.386892	0.995846	0.822849
G9606_30932	10880	ACTL7B	0.580855	0.918279	0.829194	-0.386066	0.995846	0.82313
G9606_8513	57626	KLHL1	0.701955	0.892507	0.770057	-0.386055	0.995846	0.823415
G9606_21236	1758	DMP1	2.43135	0.0857697	0.0309365	-0.385853	0.995846	0.811929
G9606_23438	341116	MS4A10	0.534826	0.832137	0.666618	-0.38575	0.995846	0.75463
G9606_6723	10468	FST	0.386717	0.493044	0.30734	-0.385701	0.995846	0.253466
G9606_3576	1577	CYP3A5	0.188917	0.900932	0.781366	-0.38537	0.995846	0.56987
G9606_1948	102723750	LOC102723750	-0.37371	0.748565	0.564367	-0.385239	0.995846	0.535323
G9606_28129	105371031	LOC105371031	0.633993	0.895405	0.773884	-0.385158	0.995846	0.799837
G9606_22112	388199	PRR25	-0.195544	0.937992	0.874925	-0.384475	0.995846	0.809902
G9606_25904	55065	SLC52A1	1.63372	0.568784	0.376225	-0.384103	0.995846	0.800557
G9606_13724	974	CD79B	-0.424546	0.914999	0.823865	-0.383954	0.995846	0.800725
G9606_33631	339302	CPLX4	-0.268962	0.934722	0.857466	-0.383854	0.995846	0.810597
G9606_7002	60676	PAPPA2	-0.544961	0.800219	0.628783	-0.383662	0.995846	0.719642
G9606_707	148741	ANKRD35	1.93752	0.682756	0.490468	-0.383325	0.995846	0.800851
G9606_34670	641455	POTEM	0.374163	0.864538	0.717048	-0.383251	0.995846	0.792657
G9606_1873	81033	KCNH6	0.14766	0.963516	0.924303	-0.382725	0.995846	0.712971
G9606_34392	107987142	LOC107987142	0.662393	0.106009	0.0406718	-0.381805	0.995846	0.25921
G9606_8670	105371095	LOC105371095	1.83073	0.627693	0.432336	-0.381663	0.995846	0.801539
G9606_34662	27123	DKK2	0.457172	0.298977	0.155896	-0.381482	0.995846	0.154224
G9606_16196	3061	HCRTR1	1.24266	0.370863	0.208367	-0.381408	0.995846	0.564823
G9606_14096	3758	KCNJ1	-0.901547	0.524616	0.336288	-0.381346	0.995846	0.540502
G9606_29748	9241	NOG	0.071499	0.868772	0.722194	-0.380786	0.720792	0.00813071
G9606_16360	6469	SHH	0.916324	0.722055	0.533104	-0.380515	0.995846	0.811855
G9606_34730	387763	C11orf96	0.452128	0.030066	0.00815402	-0.380339	0.902481	0.0241161
G9606_23746	3642	INSM1	0.352315	0.0457682	0.013876	-0.37982	0.456458	0.00243757
G9606_16146	100526694	MSANTD3-TMEFF1	-0.217968	0.227589	0.108165	-0.378187	0.101539	0.000178949
G9606_16923	326340	ZAR1	0.124884	0.97833	0.948868	-0.377976	0.995846	0.812958
G9606_23414	23105	FSTL4	-0.433047	0.109753	0.0423961	-0.377908	0.995846	0.0577442
G9606_26405	280	AMY2B	0.293008	0.411535	0.239551	-0.377512	0.850076	0.0172946
G9606_32220	7098	TLR3	-1.82724	0.409032	0.237716	-0.377454	0.995846	0.803795
G9606_13364	132625	ZFP42	1.30367	0.223801	0.105874	-0.377451	0.995846	0.684855
G9606_5342	5655	KLK10	-0.461262	0.855586	0.705395	-0.376556	0.995846	0.827665
G9606_25686	445815	PALM2-AKAP2	-2.92587	0.401723	0.232053	-0.37649	0.995846	0.511209
G9606_21102	646019	CBY3	0.701955	0.89206	0.768884	-0.376257	0.995846	0.796488
G9606_21157	8701	DNAH11	-0.366977	0.0197476	0.0047523	-0.375725	0.398679	0.00175506
G9606_8691	202333	CMYA5	-0.273471	0.313398	0.165809	-0.375689	0.995846	0.0401048
G9606_639	728441	GGT2	0.350098	0.462564	0.281649	-0.374762	0.995846	0.261227
G9606_21804	3356	HTR2A	-1.47911	0.619343	0.423698	-0.37342	0.995846	0.829104
G9606_27894	56971	CEACAM19	0.0433715	0.942583	0.892767	-0.372311	0.935181	0.0270338
G9606_3457	3601	IL15RA	-0.31868	0.14474	0.0603331	-0.372203	0.677145	0.00674347
G9606_3522	414235	PRR26	-0.0789178	0.939589	0.88855	-0.371866	0.995846	0.457437
G9606_13833	55	ACPP	-0.4151	0.705972	0.515475	-0.371462	0.995846	0.516482
G9606_12964	79905	TMC7	-0.234348	0.348671	0.191427	-0.371111	0.315992	0.00109582
G9606_1266	80709	AKNA	1.71683	1.54978e-18	1.52822e-20	-0.370814	0.670352	0.0062119
G9606_18596	144132	DNHD1	-0.274816	0.19061	0.0858308	-0.370726	0.291056	0.000962325
G9606_28775	716	C1S	0.583492	0.111502	0.043313	-0.370396	0.995846	0.135304
G9606_4635	647309	GMNC	-1.8671	0.0400306	0.0116571	-0.37004	0.995846	0.524867
G9606_1761	4703	NEB	-0.269668	0.700365	0.508794	-0.369079	0.995846	0.30554
G9606_21524	23764	MAFF	0.0328645	0.937992	0.880933	-0.368427	0.995846	0.0822895
G9606_15626	347	APOD	-1.1248	0.327241	0.175521	-0.368406	0.995846	0.630752
G9606_5330	7066	THPO	-0.113825	0.878122	0.745253	-0.368384	0.995846	0.343388
G9606_21109	283869	NPW	1.05176	0.0553369	0.0176792	-0.368251	0.995846	0.30177
G9606_5735	9715	FAM131B	-0.640044	0.0579452	0.0187734	-0.367502	0.995846	0.0952202
G9606_14092	388121	TNFAIP8L3	-0.573911	0.147766	0.0620178	-0.367408	0.995846	0.151447
G9606_18535	114800	CCDC85A	-1.13364	0.2354	0.113044	-0.367351	0.995846	0.479417
G9606_23206	100526772	TMEM110-MUSTN1	0.255277	0.920966	0.832762	-0.36726	0.995846	0.706502
G9606_9546	84812	PLCD4	0.396468	0.642824	0.448189	-0.367177	0.995846	0.532033
G9606_34310	1486	CTBS	0.292039	0.131878	0.0537388	-0.366834	0.187569	0.000437199
G9606_6753	5409	PNMT	0.298816	0.385633	0.220337	-0.366465	0.995846	0.182498
G9606_24317	869	CBLN1	0.806259	0.0171226	0.00395652	-0.366232	0.995846	0.273119
G9606_7137	286749	STON1-GTF2A1L	-3.27319	0.0310389	0.00850942	-0.365766	0.995846	0.619679
G9606_21733	102724813	LOC102724813	0.431364	0.459618	0.278904	-0.364253	0.995846	0.350148
G9606_15133	4868	NPHS1	0.399054	0.655297	0.461853	-0.363473	0.995846	0.594785
G9606_27053	79041	TMEM38A	-1.21548	2.27411e-06	1.20161e-07	-0.363379	0.809188	0.0138031
G9606_20929	2660	MSTN	0.00514156	0.995746	0.993759	-0.363105	0.995846	0.541434
G9606_15941	59285	CACNG6	-0.0289165	0.957636	0.915047	-0.362631	0.995846	0.22798
G9606_19051	4015	LOX	-0.0709725	0.887752	0.758869	-0.362545	0.0787845	0.000116452
G9606_1718	387778	SPDYC	0.639801	0.0135343	0.0029531	-0.361594	0.294985	0.0010062
G9606_7530	284904	SEC14L4	0.7683	0.196612	0.089195	-0.361063	0.995846	0.395831
G9606_5721	7223	TRPC4	-0.353663	0.840433	0.682565	-0.360223	0.995846	0.58862
G9606_32930	105377021	LOC105377021	-1.47591	0.619932	0.424384	-0.360174	0.995846	0.835078
G9606_1238	132989	C4orf36	0.889975	0.215709	0.100908	-0.359691	0.995846	0.448675
G9606_2513	2570	GABRR2	0.170013	0.648056	0.453646	-0.358978	0.995846	0.148273
G9606_220	51279	C1RL	0.0565685	0.940039	0.889277	-0.358391	0.995846	0.173247
G9606_5680	84077	C3orf20	-0.264236	0.335152	0.181178	-0.357802	0.995846	0.0462787
G9606_12896	27232	GNMT	0.809455	0.0766691	0.026827	-0.357748	0.995846	0.329348
G9606_26400	59335	PRDM12	0.716496	0.0784654	0.0275908	-0.357069	0.995846	0.272985
G9606_15420	85016	CFAP300	0.320049	0.448414	0.269743	-0.356961	0.995846	0.163417
G9606_13568	126353	MISP	0.267413	0.87285	0.727429	-0.355833	0.995846	0.67029
G9606_28185	64399	HHIP	1.02012	1.49837e-07	5.74783e-09	-0.355593	0.995846	0.0813018
G9606_13140	55800	SCN3B	0.646254	0.00010548	9.0064e-06	-0.355452	0.972291	0.0307044
G9606_2661	201625	DNAH12	0.722096	0.355623	0.196704	-0.355168	0.995846	0.458791
G9606_4066	100996928	C7orf55-LUC7L2	1.26691	0.173514	0.0760359	-0.355081	0.995846	0.411346
G9606_19254	5803	PTPRZ1	-1.02497	0.0425142	0.0125866	-0.355014	0.995846	0.168373
G9606_5732	4921	DDR2	0.825932	0.000272837	2.70908e-05	-0.35492	0.995846	0.0469268
G9606_15621	5744	PTHLH	-0.671795	0.0475455	0.0145883	-0.354258	0.995846	0.136569
G9606_10335	123872	DNAAF1	0.945678	0.000914966	0.00011218	-0.353677	0.995846	0.102934
G9606_4003	9651	PLCH2	-0.549007	0.754958	0.571922	-0.353382	0.995846	0.64205
G9606_11781	105378189	LOC105378189	-1.44539	0.00946876	0.0018971	-0.353138	0.995846	0.222313
G9606_21869	200315	APOBEC3A	0.791144	0.0914128	0.0335087	-0.352325	0.995846	0.339073
G9606_19894	342346	C16orf96	0.304968	0.664019	0.47099	-0.352156	0.995846	0.489061
G9606_34228	100133220	GOLGA6L3	0.729306	0.257301	0.127184	-0.351534	0.995846	0.418428
G9606_32897	3108	HLA-DMA	0.470917	0.37014	0.207797	-0.350402	0.995846	0.180184
G9606_7333	56169	GSDMC	-0.124805	0.937992	0.881163	-0.350265	0.995846	0.704719
G9606_4687	646588	LOC646588	-0.499399	0.488077	0.303307	-0.349154	0.995846	0.429325
G9606_8269	2086	ERV3-1	-0.810773	0.00362454	0.000588595	-0.349002	0.937698	0.0274539
G9606_8253	83878	USHBP1	-0.222727	0.920966	0.832838	-0.348679	0.995846	0.725716
G9606_2595	84513	PLPP5	2.39055	6.1603e-125	1.40454e-128	-0.348542	0.0888814	0.000141483
G9606_1346	57699	CPNE5	1.13045	0.0632206	0.020987	-0.348094	0.995846	0.481883
G9606_31926	5105	PCK1	-0.438432	0.601242	0.405969	-0.346108	0.995846	0.512047
G9606_21740	22861	NLRP1	0.31759	0.419446	0.245848	-0.345532	0.995846	0.171265
G9606_15765	4189	DNAJB9	1.83997	2.3438e-10	5.47741e-12	-0.345281	0.635858	0.00545847
G9606_21597	259294	TAS2R19	0.47053	0.80151	0.630399	-0.345005	0.995846	0.670258
G9606_30971	440153	OR11H12	0.291337	0.887919	0.759098	-0.344791	0.995846	0.593839
G9606_4279	3371	TNC	0.328075	0.423072	0.248942	-0.344325	0.995846	0.102731
G9606_19692	392617	ELFN1	-1.29001	0.000141655	1.28381e-05	-0.344309	0.995846	0.0971383
G9606_401	5104	SERPINA5	-1.17306	0.463844	0.282711	-0.343781	0.995846	0.691329
G9606_31587	306	ANXA3	-0.0978759	0.855748	0.705672	-0.343587	0.995846	0.0993699
G9606_6459	130399	ACVR1C	-0.89551	0.00813479	0.00156677	-0.343151	0.995846	0.0549634
G9606_5311	953	ENTPD1	0.445887	0.290086	0.149474	-0.342865	0.995846	0.298934
G9606_11165	256714	MAP7D2	-0.014343	0.980614	0.967701	-0.342512	0.995846	0.244736
G9606_16221	1489	CTF1	0.300876	0.462186	0.281062	-0.342395	0.988555	0.0351043
G9606_2548	6447	SCG5	0.473769	0.676079	0.482897	-0.342262	0.995846	0.563349
G9606_23048	5002	SLC22A18	0.471895	0.0775647	0.0272078	-0.342172	0.995846	0.0611001
G9606_13487	6520	SLC3A2	1.39244	1.33506e-48	3.5005e-51	-0.340788	0.000345867	1.17976e-07
G9606_14833	4146	MATN1	2.41043	6.18142e-16	7.57527e-18	-0.340303	0.995846	0.32722
G9606_16451	285848	PNPLA1	-0.359333	0.639446	0.444502	-0.340032	0.995846	0.428775
G9606_13882	55867	SLC22A11	2.74994	1.94358e-06	1.01256e-07	-0.339789	0.995846	0.558896
G9606_13049	23220	DTX4	-1.41751	0.0847977	0.0304845	-0.338912	0.995846	0.481614
G9606_16819	1299	COL9A3	0.0705825	0.914999	0.811709	-0.338699	0.995846	0.0811857
G9606_5738	57101	ANO2	1.19797	0.304804	0.159977	-0.338629	0.995846	0.658966
G9606_6889	26038	CHD5	0.379181	0.107682	0.0414305	-0.338563	0.995846	0.0660853
G9606_22540	10690	FUT9	-1.5248	0.239258	0.115361	-0.337062	0.995846	0.603531
G9606_3616	924	CD7	-0.780387	0.448964	0.270238	-0.337041	0.995846	0.54632
G9606_26871	441151	TMEM151B	-0.277562	0.832318	0.666841	-0.336852	0.995846	0.554079
G9606_28822	344901	OSTN	3.13703	5.07138e-28	3.17973e-30	-0.336823	0.995846	0.105828
G9606_19317	401335	C7orf65	1.09009	0.0496024	0.0153961	-0.33678	0.995846	0.479182
G9606_13881	7479	WNT8B	-1.11285	0.00853911	0.00166597	-0.335801	0.995846	0.112338
G9606_35130	8370	HIST2H4A	0.961368	0.00624863	0.00113107	-0.335104	0.995846	0.296234
G9606_22870	554313	HIST2H4B	0.961368	0.00624863	0.00113107	-0.335104	0.995846	0.296234
G9606_13459	5652	PRSS8	-0.44453	0.615165	0.419718	-0.334505	0.995846	0.532183
G9606_3465	401409	RAB19	0.55844	0.88815	0.75997	-0.33374	0.995846	0.749235
G9606_14031	25789	TMEM59L	0.651627	0.00574295	0.00102361	-0.33356	0.316287	0.00112267
G9606_2342	79953	SYNDIG1	-0.950255	0.0014995	0.000202761	-0.333134	0.995846	0.138418
G9606_4109	56155	TEX14	0.287562	0.470661	0.288422	-0.332606	0.995846	0.197214
G9606_22689	4488	MSX2	0.167699	0.207851	0.0957863	-0.332515	0.0361923	3.45022e-05
G9606_7706	140706	CCM2L	0.0544205	0.943849	0.89496	-0.332514	0.995846	0.35401
G9606_6069	22941	SHANK2	-0.543779	0.0192208	0.00458719	-0.332285	0.935181	0.0268322
G9606_14662	5027	P2RX7	0.792203	0.202619	0.0926298	-0.331314	0.995846	0.429404
G9606_5286	22874	PLEKHA6	-0.190537	0.505704	0.318487	-0.331233	0.995846	0.085059
G9606_19865	340419	RSPO2	-0.0745924	0.977958	0.948135	-0.33115	0.995846	0.744634
G9606_24084	256472	TMEM151A	0.69229	0.11041	0.0427554	-0.330771	0.995846	0.339365
G9606_13982	219681	ARMC3	0.144987	0.91248	0.796912	-0.330187	0.995846	0.475171
G9606_23252	100133301	100133301	1.42078	0.348327	0.191199	-0.329951	0.995846	0.744728
G9606_7841	163589	TDRD5	1.77988	0.121095	0.0483029	-0.329341	0.995846	0.761202
G9606_9071	23533	PIK3R5	-0.178284	0.742229	0.55701	-0.329126	0.995846	0.217835
G9606_6079	285973	ATG9B	-0.670579	0.339388	0.184396	-0.329068	0.995846	0.492695
G9606_15629	4810	NHS	-0.988208	0.000187301	1.75835e-05	-0.328666	0.995846	0.0428676
G9606_30285	387856	CCDC184	0.63106	0.000343023	3.52916e-05	-0.328456	0.935181	0.0268485
G9606_11973	57188	ADAMTSL3	-0.426925	0.499539	0.312781	-0.328283	0.995846	0.151684
G9606_9222	169611	OLFML2A	-0.593197	0.0992315	0.0374358	-0.32827	0.995846	0.184375
G9606_2477	7422	VEGFA	0.992023	5.75003e-36	2.39257e-38	-0.328205	0.137222	0.000304245
G9606_26294	100529239	RPS10-NUDT3	-0.252336	0.782552	0.60712	-0.328112	0.995846	0.390487
G9606_16680	575	ADGRB1	0.130611	0.764829	0.585174	-0.327881	0.995846	0.0475485
G9606_1477	11259	FILIP1L	0.514152	0.0589714	0.0192403	-0.32695	0.995846	0.134255
G9606_20592	8553	BHLHE40	-0.826115	0.000421448	4.46576e-05	-0.326577	0.995846	0.280825
G9606_1504	91523	PCED1B	0.456482	0.629481	0.434732	-0.326577	0.995846	0.611493
G9606_26648	388585	HES5	0.305015	0.569699	0.377039	-0.326304	0.995846	0.154333
G9606_27219	5139	PDE3A	-0.398027	0.848466	0.695931	-0.32462	0.995846	0.69709
G9606_25866	126123	IZUMO2	1.57326	0.194478	0.0879606	-0.324144	0.995846	0.702124
G9606_18415	8601	RGS20	0.394107	0.11856	0.0469016	-0.324121	0.995846	0.137044
G9606_18914	316	AOX1	-0.613681	0.840433	0.67701	-0.323749	0.995846	0.763268
G9606_1431	146547	PRSS36	0.612167	0.247043	0.120198	-0.323608	0.995846	0.414744
G9606_11514	23416	KCNH3	-0.236905	0.569699	0.377036	-0.323566	0.995846	0.0680054
G9606_16690	23678	SGK3	0.590265	0.00307069	0.000481583	-0.322801	0.995846	0.0362293
G9606_7745	100996911	LOC100996911	-0.396853	0.74525	0.56051	-0.322444	0.995846	0.452367
G9606_11179	6658	SOX3	0.0697061	0.929236	0.844914	-0.321936	0.995846	0.334414
G9606_21337	57468	SLC12A5	0.158414	0.720919	0.531895	-0.32133	0.995846	0.181814
G9606_5427	166929	SGMS2	-0.0736128	0.913061	0.797627	-0.321305	0.802892	0.0122848
G9606_16971	1800	DPEP1	0.127223	0.785693	0.611013	-0.320814	0.995846	0.282456
G9606_327	149478	BTBD19	0.142471	0.937992	0.86486	-0.320599	0.995846	0.719768
G9606_5985	3174	HNF4G	-0.484333	0.366119	0.204742	-0.319417	0.995846	0.171906
G9606_7874	84281	C2orf88	0.28621	0.427032	0.252218	-0.319397	0.995846	0.0703659
G9606_2118	126859	AXDND1	0.991854	0.276851	0.140452	-0.319257	0.995846	0.684011
G9606_14137	6676	SPAG4	0.305136	0.469534	0.287571	-0.319057	0.995846	0.281939
G9606_24688	400935	IL17REL	-0.547333	0.536365	0.34654	-0.319045	0.995846	0.614135
G9606_25453	10110	SGK2	0.0382651	0.964539	0.926123	-0.318709	0.995846	0.459793
G9606_155	80022	MYO15B	0.642992	0.04772	0.0146527	-0.318709	0.995846	0.203431
G9606_11294	3625	INHBB	-0.698624	0.044653	0.0134361	-0.318705	0.995846	0.134739
G9606_18983	154197	PNLDC1	0.0966788	0.931488	0.851336	-0.318667	0.995846	0.611059
G9606_22274	26108	PYGO1	-0.58846	0.0501384	0.0156411	-0.318199	0.318325	0.0011582
G9606_14748	85452	CFAP74	0.550508	0.684602	0.492302	-0.317793	0.995846	0.537654
G9606_5665	9630	GNA14	-0.155683	0.937992	0.883787	-0.317423	0.995846	0.700348
G9606_934	84958	SYTL1	1.49798	5.38569e-07	2.41595e-08	-0.316827	0.995846	0.168003
G9606_28889	285525	YIPF7	-2.20042	0.284381	0.14553	-0.316452	0.995846	0.742069
G9606_2871	10100	TSPAN2	-0.364299	0.0910377	0.0333348	-0.316268	0.980251	0.0320992
G9606_13735	64131	XYLT1	-1.50089	0.00469954	0.000806294	-0.316165	0.995846	0.339714
G9606_21326	85463	ZC3H12C	-0.537266	0.0736377	0.0255029	-0.316142	0.828783	0.0150773
G9606_25688	6751	SSTR1	-1.68447	0.133977	0.0548462	-0.31591	0.995846	0.529402
G9606_8502	51330	TNFRSF12A	-0.0263495	0.953654	0.910005	-0.315729	0.647931	0.00581996
G9606_5726	81629	TSSK3	0.833172	0.157106	0.0670369	-0.315002	0.995846	0.480653
G9606_1163	80704	SLC19A3	-0.575346	0.0627491	0.0207983	-0.314976	0.995846	0.0895199
G9606_21893	4222	MEOX1	-2.07115	1.53871e-05	1.02703e-06	-0.314932	0.995846	0.128325
G9606_26328	51050	PI15	-0.311468	0.520401	0.332751	-0.314531	0.995846	0.0678625
G9606_10920	3782	KCNN3	-0.678665	0.0156778	0.00354414	-0.313677	0.995846	0.134514
G9606_17148	170261	ZCCHC12	-0.139393	0.581697	0.3874	-0.313263	0.0361923	3.90935e-05
G9606_26615	204801	NLRP11	-0.777063	0.655937	0.462491	-0.313129	0.995846	0.694241
G9606_30449	125965	COX6B2	-0.544828	0.417564	0.244555	-0.312816	0.995846	0.406064
G9606_3187	100534012	TNFAIP8L2-SCNM1	0.910886	0.113525	0.0444097	-0.312693	0.995846	0.565612
G9606_33485	54734	RAB39A	-0.771092	0.111889	0.043504	-0.31214	0.995846	0.0509792
G9606_21973	83481	EPPK1	-1.04953	4.81754e-08	1.66132e-09	-0.311673	0.209966	0.000525213
G9606_30887	158586	ZXDB	-0.456836	0.207223	0.0954024	-0.310835	0.995846	0.0627779
G9606_17161	4359	MPZ	-0.0240155	0.963255	0.923833	-0.310134	0.995846	0.217981
G9606_4382	80127	BBOF1	0.506633	0.00384313	0.000630007	-0.309925	0.995846	0.0390051
G9606_11271	728340	GTF2H2C	0.0321544	0.937992	0.882849	-0.309067	0.995846	0.0553053
G9606_28293	29993	PACSIN1	-0.29545	0.238693	0.114884	-0.309023	0.995846	0.108804
G9606_1812	3269	HRH1	1.84075	2.97491e-05	2.17048e-06	-0.308934	0.995846	0.483841
G9606_33909	643699	GOLGA8N	0.543927	0.0167933	0.00386427	-0.308912	0.995846	0.0441509
G9606_18816	4056	LTC4S	1.10364	0.0331924	0.00923461	-0.30851	0.995846	0.560359
G9606_17356	3892	KRT86	0.566671	0.854979	0.704284	-0.308432	0.995846	0.850365
G9606_12808	728734	NPIPB8	-0.130123	0.873996	0.729277	-0.307769	0.995846	0.174943
G9606_2401	5168	ENPP2	-0.721025	0.230857	0.11028	-0.307733	0.995846	0.425393
G9606_6244	2104	ESRRG	-1.45536	0.0278728	0.00738603	-0.307675	0.995846	0.252589
G9606_3796	85320	ABCC11	-0.223695	0.763412	0.582546	-0.307004	0.995846	0.425163
G9606_6143	8406	SRPX	-0.637757	0.0171704	0.00397371	-0.306712	0.905155	0.0248913
G9606_7953	79739	TTLL7	0.373231	0.0122317	0.00260126	-0.306593	0.50125	0.00284963
G9606_15378	161835	FSIP1	0.231267	0.742361	0.55717	-0.306253	0.995846	0.499616
G9606_2627	10149	ADGRG2	-1.1033	0.000260509	2.55995e-05	-0.30552	0.995846	0.0972829
G9606_10631	341019	DCDC1	-0.0444833	0.937992	0.879978	-0.305465	0.995846	0.259558
G9606_930	26289	AK5	-0.032128	0.944221	0.895622	-0.305384	0.995846	0.166424
G9606_19055	941	CD80	-0.465783	0.883819	0.752536	-0.304611	0.995846	0.840077
G9606_26348	221393	ADGRF4	-1.02927	0.877845	0.744697	-0.304185	0.995846	0.840218
G9606_13631	389692	MAFA	-0.385142	0.13555	0.05562	-0.302788	0.995846	0.0536037
G9606_6983	317719	KLHL10	-0.898718	0.383746	0.21893	-0.302662	0.995846	0.646959
G9606_15993	285489	DOK7	-0.118626	0.914999	0.807869	-0.302556	0.995846	0.544341
G9606_26122	7262	PHLDA2	0.446912	0.250293	0.122222	-0.30231	0.995846	0.0924582
G9606_952	727	C5	0.446672	0.254171	0.124834	-0.302222	0.995846	0.287146
G9606_21614	110599563	LY6G6F-LY6G6D	0.0210389	0.97833	0.94906	-0.301794	0.995846	0.334247
G9606_25156	57571	CARNS1	0.657745	0.20703	0.0952544	-0.301584	0.995846	0.509444
G9606_8621	442117	GALNTL6	-0.911259	0.105113	0.0402325	-0.301508	0.995846	0.313808
G9606_8099	90634	N4BP2L1	0.158539	0.65623	0.463034	-0.30146	0.995846	0.161872
G9606_5810	4005	LMO2	-0.191905	0.696665	0.504748	-0.301363	0.995846	0.205321
G9606_24538	1490	CTGF	-0.273975	0.578917	0.385064	-0.301357	0.995846	0.242385
G9606_3897	2668	GDNF	-0.131733	0.796818	0.624871	-0.301112	0.995846	0.177754
G9606_15793	2157	F8	-0.101433	0.858928	0.709654	-0.30111	0.995846	0.185696
G9606_1964	6528	SLC5A5	-0.0499523	0.937992	0.876446	-0.301066	0.995846	0.291486
G9606_25413	9248	GPR50	0.0869851	0.88443	0.753257	-0.301046	0.995846	0.157006
G9606_17166	5458	POU4F2	-0.246387	0.80151	0.630417	-0.30068	0.995846	0.396696
G9606_23755	26471	NUPR1	4.04939	2.44813e-53	5.16307e-56	-0.300154	0.995846	0.268646
G9606_26171	139886	SPIN4	-1.08396	0.00640707	0.00116462	-0.299931	0.816383	0.014711
G9606_2698	348174	CLEC18A	-0.518858	0.566549	0.374244	-0.299826	0.995846	0.612575
G9606_6017	7148	TNXB	0.51711	0.228268	0.108539	-0.29982	0.995846	0.273353
G9606_9339	11095	ADAMTS8	-0.988555	0.0977371	0.0366403	-0.299164	0.995846	0.395261
G9606_3607	256309	CCDC110	-0.512756	0.101927	0.038699	-0.299024	0.995846	0.139012
G9606_28123	2188	FANCF	0.464862	0.353638	0.195081	-0.298574	0.995846	0.468686
G9606_7360	117154	DACH2	-0.437819	0.157405	0.0671955	-0.298336	0.995846	0.0869302
G9606_8858	1649	DDIT3	3.88707	1.42508e-147	2.43687e-151	-0.298155	0.995846	0.0517783
G9606_28610	8968	HIST1H3F	-0.452196	0.937992	0.886238	-0.29754	0.995846	0.853809
G9606_19593	6688	SPI1	0.213878	0.814055	0.644739	-0.296337	0.995846	0.488112
G9606_909	1307	COL16A1	1.23553	0.025982	0.00676651	-0.29581	0.995846	0.574514
G9606_11909	107984341	LOC107984341	1.37935	0.00154091	0.000209829	-0.295674	0.995846	0.428487
G9606_6958	3164	NR4A1	0.538371	1.20736e-05	7.81093e-07	-0.295638	0.0361923	3.38348e-05
G9606_3834	53346	TM6SF1	-0.0355789	0.967199	0.931089	-0.295177	0.995846	0.397701
G9606_3419	5629	PROX1	-0.75413	0.00141549	0.000189119	-0.295146	0.967059	0.0298529
G9606_17393	84867	PTPN5	0.0651271	0.928381	0.843501	-0.29514	0.995846	0.336567
G9606_12741	340075	ARSI	-1.11851	0.675503	0.482255	-0.294794	0.995846	0.833097
G9606_19718	27092	CACNG4	-0.452675	0.268582	0.134853	-0.293708	0.995846	0.204792
G9606_9393	440854	CAPN14	0.270999	0.912623	0.79717	-0.293581	0.995846	0.756863
G9606_4993	107303344	SETDB2-PHF11	0.0854858	0.914999	0.809818	-0.293398	0.995846	0.0546883
G9606_13283	6013	RLN1	-0.365404	0.277135	0.140668	-0.293288	0.995846	0.139911
G9606_23367	23643	LY96	1.27902	0.840433	0.68573	-0.293061	0.995846	0.834103
G9606_15280	2977	GUCY1A2	-0.314312	0.499416	0.312606	-0.29296	0.995846	0.236784
G9606_12035	57684	ZBTB26	-1.25735	0.00901759	0.00178666	-0.292849	0.995846	0.0681821
G9606_11672	283971	CLEC18C	0.140745	0.966097	0.929373	-0.29281	0.995846	0.831814
G9606_12539	4940	OAS3	-0.749845	0.163134	0.0702692	-0.29275	0.995846	0.475397
G9606_12250	6696	SPP1	-1.46166	0.23132	0.110544	-0.292444	0.995846	0.666024
G9606_838	84691	FAM71F1	2.29419	0.433945	0.25778	-0.292337	0.995846	0.825241
G9606_32795	27146	FAM184B	-0.417372	0.478563	0.295556	-0.292225	0.995846	0.367965
G9606_2950	285175	UNC80	0.0980124	0.945019	0.896648	-0.291927	0.995846	0.696339
G9606_16547	3604	TNFRSF9	0.350968	0.638417	0.443442	-0.291818	0.995846	0.506103
G9606_31826	57687	VAT1L	-1.02927	0.877845	0.744697	-0.291671	0.995846	0.84106
G9606_3119	114548	NLRP3	1.47738	0.454143	0.274676	-0.291597	0.995846	0.83261
G9606_25534	3060	HCRT	-0.877094	0.699045	0.507429	-0.291436	0.995846	0.825664
G9606_899	132864	CPEB2	0.150235	0.677179	0.484262	-0.291372	0.743502	0.00997535
G9606_12822	100131244	ANKRD63	-1.31973	1.15647e-11	2.26099e-13	-0.29123	0.792387	0.0118475
G9606_12476	5033	P4HA1	-0.503831	0.0385872	0.0111292	-0.291126	0.776528	0.0106323
G9606_29343	54979	HRASLS2	0.124876	0.980614	0.968485	-0.290892	0.995846	0.833016
G9606_34900	27254	CSDC2	0.440928	0.284702	0.145791	-0.290541	0.995846	0.421078
G9606_12142	1600	DAB1	0.0236806	0.965488	0.928171	-0.290441	0.995846	0.266742
G9606_4990	9628	RGS6	0.191897	0.912623	0.797155	-0.290433	0.995846	0.833487
G9606_25755	8200	GDF5	0.106665	0.971188	0.936977	-0.29023	0.995846	0.704913
G9606_15212	147746	HIPK4	0.620259	0.375389	0.212301	-0.290046	0.995846	0.715348
G9606_4915	107984025	LOC107984025	-0.34817	0.505235	0.318105	-0.289985	0.995846	0.289526
G9606_11346	80852	GRIP2	-0.212366	0.478985	0.295844	-0.289614	0.995846	0.0752201
G9606_1302	51316	PLAC8	0.0526575	0.930869	0.848967	-0.289528	0.995846	0.201833
G9606_8162	23237	ARC	0.540404	0.214757	0.100328	-0.289279	0.995846	0.142558
G9606_19122	25884	CHRDL2	1.96285	0.381751	0.217444	-0.289236	0.995846	0.844825
G9606_5423	3914	LAMB3	1.09626	0.302287	0.158225	-0.288625	0.995846	0.727866
G9606_15919	26287	ANKRD2	0.719706	0.773463	0.595131	-0.288552	0.995846	0.827466
G9606_5763	146713	RBFOX3	0.765386	0.0366979	0.0104651	-0.287979	0.995846	0.191819
G9606_6412	51207	DUSP13	-0.452193	0.937992	0.879049	-0.287773	0.995846	0.828022
G9606_5301	729359	PLIN4	-0.155262	0.840433	0.685268	-0.287204	0.995846	0.349814
G9606_14884	285555	STPG2	1.28907	0.396457	0.228216	-0.287173	0.995846	0.763469
G9606_10737	3570	IL6R	-0.457865	0.205913	0.0945999	-0.287122	0.995846	0.0887199
G9606_32519	107983947	107983947	0.867011	0.764829	0.585155	-0.286895	0.995846	0.721917
G9606_2201	50507	NOX4	2.18239	0.0980033	0.0368015	-0.285892	0.995846	0.831213
G9606_17995	51702	PADI3	-0.00622613	0.996311	0.994897	-0.285654	0.995846	0.720547
G9606_24380	8793	TNFRSF10D	-0.951644	8.56019e-08	3.15689e-09	-0.28531	0.902481	0.0241636
G9606_12488	203102	ADAM32	-0.583189	0.438133	0.2613	-0.285289	0.995846	0.598409
G9606_3478	338645	LUZP2	0.140204	0.962047	0.921907	-0.285129	0.995846	0.846895
G9606_6202	55351	STK32B	-1.02927	0.877845	0.744697	-0.284252	0.995846	0.83009
G9606_13551	222865	TMEM130	0.290192	0.624934	0.429244	-0.284199	0.995846	0.297021
G9606_24582	113091	PTH2	1.32887	0.0380884	0.0109506	-0.283826	0.995846	0.658962
G9606_30143	4109	MAGEA10	0.456158	0.820754	0.651869	-0.283589	0.995846	0.830278
G9606_8258	255101	CFAP65	0.665702	0.160693	0.0689431	-0.283493	0.995846	0.218972
G9606_1472	91133	L3MBTL4	-0.116449	0.78674	0.612387	-0.283253	0.995846	0.121311
G9606_16494	126695	KDF1	-0.231584	0.817417	0.648114	-0.283249	0.995846	0.450043
G9606_31874	867	CBL	-0.445424	0.0173798	0.0040438	-0.283188	0.433592	0.00226779
G9606_11096	8343	HIST1H2BF	1.16406	0.323459	0.172812	-0.283165	0.995846	0.787615
G9606_21117	203562	TMEM31	1.5614	2.71597e-07	1.11462e-08	-0.283156	0.995846	0.275403
G9606_9300	639	PRDM1	-0.0327549	0.980614	0.965508	-0.282484	0.995846	0.648784
G9606_10134	9177	HTR3B	0.394582	0.493372	0.307801	-0.282159	0.995846	0.404391
G9606_1114	29923	HILPDA	0.0744044	0.678224	0.485771	-0.281995	0.995846	0.155596
G9606_9746	60401	EDA2R	-0.261061	0.476692	0.293673	-0.281903	0.995846	0.0678572
G9606_20533	136263	SSMEM1	2.29724	0.14945	0.0629911	-0.281796	0.995846	0.838268
G9606_1957	50511	SYCP3	-0.13549	0.937992	0.866067	-0.281585	0.995846	0.787053
G9606_9302	51421	AMOTL2	-0.343651	0.104166	0.0397986	-0.281511	0.670352	0.00619339
G9606_8341	92126	DSEL	0.690759	0.212523	0.0989274	-0.280728	0.995846	0.397074
G9606_30617	9311	ASIC3	0.250132	0.500803	0.313915	-0.280595	0.87273	0.0188986
G9606_4217	9429	ABCG2	0.151208	0.710089	0.520141	-0.280442	0.995846	0.12178
G9606_9034	100130357	LOC100130357	-0.0302424	0.949016	0.903036	-0.279732	0.995846	0.241447
G9606_5500	23114	NFASC	-0.0186256	0.949016	0.90302	-0.2796	0.880198	0.021343
G9606_26961	113146	AHNAK2	-0.416941	0.0235827	0.00596288	-0.279299	0.954725	0.0289837
G9606_4015	160428	ALDH1L2	1.15566	2.2507e-05	1.58052e-06	-0.279227	0.653943	0.0059478
G9606_22377	84665	MYPN	-0.529445	0.710124	0.520207	-0.279184	0.995846	0.66416
G9606_393	126969	SLC44A3	-0.454554	0.156	0.0664403	-0.279138	0.995846	0.134549
G9606_8466	257169	C9orf43	0.645599	0.201784	0.0921508	-0.279056	0.995846	0.581709
G9606_5341	10397	NDRG1	-0.397501	0.233484	0.111858	-0.278962	0.995846	0.121242
G9606_1211	57569	ARHGAP20	-0.735896	0.155425	0.0661426	-0.27892	0.995846	0.197393
G9606_5645	1397	CRIP2	0.221312	0.578963	0.385151	-0.278791	0.905155	0.0249417
G9606_14723	1909	EDNRA	-0.618567	0.0467719	0.014303	-0.2781	0.87273	0.0188685
G9606_30377	10769	PLK2	-0.355041	0.219695	0.103198	-0.277777	0.995846	0.103007
G9606_1736	5348	FXYD1	0.857124	0.0224846	0.0056032	-0.277675	0.995846	0.403907
G9606_28763	1601	DAB2	-0.514137	0.00816184	0.00157291	-0.277442	0.995846	0.048948
G9606_8090	825	CAPN3	-0.409266	0.265427	0.132653	-0.277255	0.995846	0.278868
G9606_17041	391723	HELT	1.34367	0.000139037	1.25612e-05	-0.277159	0.995846	0.513861
G9606_12591	79998	ANKRD53	0.392674	0.495646	0.309417	-0.277146	0.995846	0.544812
G9606_567	340527	NHSL2	-0.924701	0.000273691	2.71912e-05	-0.277091	0.995846	0.105532
G9606_29967	1735	DIO3	-0.736947	0.664587	0.471507	-0.27686	0.995846	0.664582
G9606_8111	5079	PAX5	1.23529	0.0400306	0.0116599	-0.276657	0.995846	0.620667
G9606_5515	387707	CC2D2B	-0.169787	0.85878	0.709433	-0.276546	0.995846	0.515809
G9606_1360	775	CACNA1C	-0.0760942	0.855136	0.704702	-0.276443	0.995846	0.0501045
G9606_25905	91851	CHRDL1	-0.836241	0.0392025	0.0113626	-0.276346	0.995846	0.154782
G9606_4153	341676	NEK5	0.245417	0.531084	0.342069	-0.276211	0.995846	0.318949
G9606_7601	2687	GGT5	2.01681	0.516275	0.328763	-0.276169	0.995963	0.863195
G9606_24954	25891	PAMR1	-0.276336	0.652081	0.458546	-0.275588	0.995846	0.377489
G9606_26453	107986754	LOC107986754	-0.532016	0.34581	0.189088	-0.27547	0.995846	0.3396
G9606_9233	3834	KIF25	-1.03659	0.354388	0.195767	-0.275423	0.995846	0.753398
[truncated: 16,296 more rows]

## Sheet: Original FPKM
st_gene_id	gene_id	gene_symbol	fpkm_B_1	fpkm_B_2	fpkm_B_3	fpkm_B_4	fpkm_B_5	fpkm_C_1	fpkm_C_2	fpkm_C_3	fpkm_C_4	fpkm_C_5	fpkm_F_1	fpkm_F_2	fpkm_F_3	fpkm_F_4	fpkm_F_5	B_Control brain average	C_PS19 brain average	F_thapsigargin average
G9606_9266	2323	FLT3LG	4.64	4.76	3.63	3.13	3.44	3.35	3.58	3.55	3.64	4.17	10.37	13.81	5.65	9.26	5.77	3.92	3.658	8.972
G9606_9392	90459	ERI1	5.96	6.35	6.29	7.44	6.19	7.9	5.94	6.33	6.86	6.35	4.7	3.59	4.93	5.92	5.96	6.446	6.676	5.02
G9606_4009	79595	SAP130	32.9	33.81	31.49	36.24	36.63	32.65	31.77	32.44	35.43	30.22	20.98	16.43	28.57	22.28	23.15	34.214	32.502	22.282
G9606_24999	100129098	LOC100129098	0	0	0	0	0	0	0	0	0	0	0	0	0	0	0	0	0	0
G9606_4181	10927	SPIN1	17.14	17.09	20.33	22.96	24.01	19.84	20.63	19.23	20.1	18.62	11.9	9.06	19.22	13.32	13.69	20.306	19.684	13.438
G9606_32562	7475	WNT6	0.23	0.3	0.25	0.24	0.28	0.18	0.23	0.37	0.26	0.2	0.16	0.11	0.16	0.15	0.3	0.26	0.248	0.176
G9606_16727	8879	SGPL1	7.3	7.97	8.91	10.04	9.38	8.73	7.59	8.8	9.59	8.94	8.11	6.18	9.62	8.53	9.49	8.72	8.73	8.386
G9606_16935	51450	PRRX2	0.15	0.19	0	0.15	0.1	0	0.25	0.05	0.1	0.1	0.05	0.21	0.05	0.28	0.19	0.118	0.1	0.156
G9606_4384	390940	PINLYP	0.13	0.25	0.11	0.33	0.41	0.25	0.41	0.59	0.87	0.41	1.09	1.76	0.46	0.75	0.81	0.246	0.506	0.974
G9606_3976	1211	CLTA	101.22	102.94	106.89	93.12	99.64	112.18	114.13	112.11	110.67	125.79	94.98	101.75	101.61	95.47	121.77	100.762	114.976	103.116
G9606_23441	51399	TRAPPC4	25.62	22.01	23.28	22.07	20.84	23.46	23.02	24.5	22.22	23.32	25.95	21.05	28.28	25.97	27.15	22.764	23.304	25.68
G9606_7997	102723623	LOC102723623	0	0.02	0.01	0.02	0.03	0.07	0.1	0.02	0.03	0.02	0.16	0.1	0.05	0.19	0.06	0.016	0.048	0.112
G9606_1798	57470	LRRC47	31.01	31.98	31.33	30.93	32.77	32.6	32.83	35.1	32.55	35.24	28.16	26.98	28.34	25.91	32.85	31.604	33.664	28.448
G9606_3067	91966	CXorf40A	14.86	20.03	18.79	16.31	19.76	16.85	16.63	18.72	18.34	19.08	18.26	17.6	18.64	18.79	21.74	17.95	17.924	19.006
G9606_25755	8200	GDF5	0.05	0.04	0.03	0.04	0.1	0.09	0.03	0.04	0.02	0.03	0.02	0	0.02	0.02	0.02	0.052	0.042	0.016
G9606_631	8470	SORBS2	0.01	0.03	0.01	0.04	0.02	0	0	0.01	0.02	0.01	0.01	0	0.01	0.01	0.02	0.022	0.008	0.01
G9606_1021	79848	CSPP1	9.48	10.35	9.55	10.04	10.27	10.74	10.14	9.68	9.95	9.28	13.07	18.55	12.4	15.87	12.97	9.938	9.958	14.572
G9606_8819	5533	PPP3CC	4.74	5.24	5.89	5.38	5.64	5.27	5.1	4.97	5.32	4.67	3.57	3.68	5.7	4.52	6.15	5.378	5.066	4.724
G9606_4534	54926	UBE2R2	32.05	33.71	32.01	35.71	36.39	33.94	34.6	31.1	34.36	33.41	22.54	20.78	29.02	25.02	27.6	33.974	33.482	24.992
G9606_30907	11181	TREH	0	0	0	0	0	0	0	0	0	0	0	0	0	0	0.02	0	0	0.004
G9606_10460	51429	SNX9	20.53	21.16	21.61	20.43	20.32	21.69	21.35	20.19	20.08	19.55	21.47	23.82	22.87	24.25	21.58	20.81	20.572	22.798
G9606_17078	944	TNFSF8	0	0	0	0	0	0	0.01	0	0.06	0	0	0	0	0	0	0	0.014	0
G9606_23486	10293	TRAIP	16.34	16.1	15.28	15.5	15.91	16.33	16.56	14.65	16.02	17.46	22	22.34	18.47	20.12	20.31	15.826	16.204	20.648
G9606_26667	1810	DR1	21.62	21.74	25.08	27.24	27.25	23.11	23.27	23.55	23.21	21.91	13.79	9.32	23.61	13.8	19.56	24.586	23.01	16.016
G9606_2226	91156	IGFN1	0.04	0.04	0.03	0.03	0.05	0.02	0.06	0.06	0.03	0.04	0.54	0.69	0.37	0.57	0.62	0.038	0.042	0.558
G9606_30603	166	AES	135.86	125.67	112.7	105.55	109.19	120.65	123.98	117.55	119.95	124.81	157.44	178.09	103.92	144.79	117.04	117.794	121.388	140.256
G9606_6948	26049	FAM169A	3.94	3.79	5.36	5.81	6.67	4.6	4.51	5.37	4.87	3.99	2.31	1.82	4.89	2.67	3.23	5.114	4.668	2.984
G9606_33839	11197	WIF1	0	0	0	0	0	0	0	0	0	0	0	0	0	0	0	0	0	0
G9606_33898	10683	DLL3	7.68	6.3	5.66	5.73	5.8	7.99	6.83	4.94	5.83	6.26	8.3	9.9	7	7.93	6.57	6.234	6.37	7.94
G9606_16887	284996	RNF149	11.24	10.75	11.41	11.73	11.55	10.57	12.87	10.19	12.17	10.78	11.35	9.86	11.48	11.39	11.07	11.336	11.316	11.03
G9606_6340	282679	AQP11	1.09	0.58	0.97	0.58	0.73	0.64	0.77	0.73	0.76	0.91	0.68	0.55	0.52	0.75	0.34	0.79	0.762	0.568
G9606_16623	84987	COX14	25.91	22.15	31.84	27.04	27.25	30.53	26.6	30.43	25.21	32.49	23.33	16.11	24.25	18.62	28.63	26.838	29.052	22.188
G9606_26136	23520	ANP32C	0	0	0	0	0	0	0	0	0	0	0	0.07	0	0	0	0	0	0.014
G9606_22948	285782	CAGE1	0.06	0.01	0	0	0.03	0.03	0.03	0.01	0.05	0.04	0	0.03	0.03	0	0.01	0.02	0.032	0.014
G9606_382	56935	SMCO4	5.48	5.7	4.34	6.12	5.39	4.96	5.54	4.85	5.08	6.2	6.21	5.67	6.17	6.4	7.86	5.406	5.326	6.462
G9606_17479	157807	CLVS1	0	0	0	0	0	0	0	0	0	0	0	0	0	0	0	0	0	0
G9606_5330	7066	THPO	0.45	0.28	0.18	0.31	0.22	0.28	0.14	0.27	0.21	0.23	0.33	0.39	0.21	0.35	0.2	0.288	0.226	0.296
G9606_18007	1311	COMP	0.63	0.41	0.48	0.29	0.46	0.39	0.48	0.44	0.69	0.67	0.56	0.61	0.54	0.32	0.52	0.454	0.534	0.51
G9606_20385	100505767	SPDYE18	0.36	0.36	0.17	0.34	0.49	0.36	0.29	0.37	0.14	0.41	0.4	0.39	0.49	0.39	0.57	0.344	0.314	0.448
G9606_8713	1030	CDKN2B	1.83	1.82	1.61	1.86	2	1.87	1.53	1.68	1.69	1.38	1.6	1.74	1.63	1.5	1.21	1.824	1.63	1.536
G9606_19208	8545	CGGBP1	25.08	25.32	30.18	30.53	32.47	28.89	27.4	26.35	27.99	26.62	22.01	21.98	31.03	24.61	26.19	28.716	27.45	25.164
G9606_14226	10575	CCT4	191.44	192.7	204.71	199.49	207.35	200.95	201.36	208.81	207.02	209.05	125.01	89.11	183.39	120.34	185.75	199.138	205.438	140.72
G9606_11184	10663	CXCR6	0	0	0	0	0	0.02	0.02	0	0	0	0	0	0	0	0	0	0.008	0
G9606_16224	85378	TUBGCP6	14.74	14.65	13.55	14.69	15.72	14.79	14.31	15.2	15.54	15.69	24.59	24.79	16.06	18.23	17.46	14.67	15.106	20.226
G9606_14968	374	AREG	0.14	0.24	0.3	0.25	0.1	0.21	0.14	0.2	0.28	0.21	0.21	0.11	0.14	0.44	0.17	0.206	0.208	0.214
G9606_6319	51816	ADA2	0	0	0.01	0.03	0	0	0	0.03	0	0	0.01	0.02	0.02	0.01	0.02	0.008	0.006	0.016
G9606_27085	84687	PPP1R9B	38.12	37.67	31.4	34	34.12	35.53	37.28	32.81	35.07	35.65	40.24	39.87	34.19	41.62	32.33	35.062	35.268	37.65
G9606_28393	9951	HS3ST4	0	0.01	0	0	0	0	0.03	0	0	0.01	0	0	0	0	0	0.002	0.008	0
G9606_180	79830	ZMYM1	8.4	8.42	9.41	11.22	11.07	8.77	9	8.62	8.72	8.02	6.13	6.34	8.58	7.31	6.22	9.704	8.626	6.916
G9606_3917	6871	TADA2A	9.49	7.87	8.8	8.85	10.36	9.11	9.24	8.75	8.65	8.76	8.89	8.69	12.73	8.17	12.65	9.074	8.902	10.226
G9606_14972	142	PARP1	328.28	348.03	359.57	352.76	367.99	356.96	351.36	406.51	395.23	369.17	189.73	147.74	295.15	176.12	299.44	351.326	375.846	221.636
PONSE_DETECTION_OF_DNA_DAMAGE///The series of events required to receive a stimulus indicating DNA damage has occurred and convert it to a molecular signal.+++GO_RECOMBINATIONAL_REPAIR///A DNA repair process that involves the exchange, reciprocal or nonreciprocal, of genetic material between the broken DNA molecule and a homologous region of DNA.+++GO_DNA_DEPENDENT_DNA_REPLICATION///A DNA replica…	GO_NUCLEOLUS///A small, dense body one or more of which are present in the nucleus of eukaryotic cells. It is rich in RNA and protein, is not bounded by a limiting membrane, and is not seen during mitosis. Its prime function is the transcription of the nucleolar DNA into 45S ribosomal-precursor RNA, the processing of this RNA into 5.8S, 18S, and 28S components of ribosomal RNA, and the associatio…	GO_POLY_A_RNA_BINDING///Interacting non-covalently with a poly(A) RNA, a RNA molecule which has a tail of adenine bases.+++GO_HISTONE_DEACETYLASE_BINDING///Interacting selectively and non-covalently with the enzyme histone deacetylase.+++GO_KINASE_BINDING///Interacting selectively and non-covalently with a kinase, any enzyme that catalyzes the transfer of a phosphate group.+++GO_ZINC_ION_BINDING/…	[PARP1_HUMAN|Reviewed]RecName: Full=Poly [ADP-ribose] polymerase 1; Short=PARP-1; EC=2.4.2.30 {ECO:0000269|PubMed:18172500, ECO:0000269|PubMed:28190768}; AltName: Full=ADP-ribosyltransferase diphtheria toxin-like 1; Short=ARTD1; AltName: Full=NAD(+) ADP-ribosyltransferase 1; Short=ADPRT 1; AltName: Full=Poly[ADP-ribose] synthase 1;+++[A0A024R3T8_HUMAN|Unreviewed]RecName: Full=Poly [ADP-ribose] po…
G9606_20193	2629	GBA	37.13	39.66	39.07	39.38	38.4	36.99	36.32	40.97	39.77	40.4	25.6	23.09	27.19	24.4	29.48
G9606_18550	122773	KLHDC1	0.08	0.02	0.14	0.1	0.08	0.07	0.03	0.03	0.04	0.11	0.13	0.05	0.11	0.05	0.09
G9606_4676	6262	RYR2	0.11	0.18	0.1	0.11	0.13	0.11	0.14	0.13	0.18	0.1	0.1	0.13	0.12	0.08	0.09
during the embryonic phase. The embryonic phase begins with zygote formation. The end of the embryonic phase is organism-specific. For example, it would be at birth for mammals, larval hatching for insects and seed dormancy in plants.+++GO_ACTIN_FILAMENT_BASED_MOVEMENT///Movement of organelles or other particles along actin filaments, or sliding of actin filaments past each other, mediated by mot…	GO_NUCLEAR_OUTER_MEMBRANE_ENDOPLASMIC_RETICULUM_MEMBRANE_NETWORK///The continuous network of membranes encompassing the nuclear outer membrane and the endoplasmic reticulum membrane.+++GO_I_BAND///A region of a sarcomere that appears as a light band on each side of the Z disc, comprising a region of the sarcomere where thin (actin) filaments are not overlapped by thick (myosin) filaments; contain…	GO_KINASE_BINDING///Interacting selectively and non-covalently with a kinase, any enzyme that catalyzes the transfer of a phosphate group.+++GO_PROTEIN_KINASE_A_CATALYTIC_SUBUNIT_BINDING///Interacting selectively and non-covalently with one or both of the catalytic subunits of protein kinase A.+++GO_SIGNALING_RECEPTOR_ACTIVITY///Receiving a signal and transmitting the signal in the cell to initia…	[RYR2_HUMAN|Reviewed]RecName: Full=Ryanodine receptor 2; Short=RYR-2; Short=RyR2; Short=hRYR-2; AltName: Full=Cardiac muscle ryanodine receptor; AltName: Full=Cardiac muscle ryanodine receptor-calcium release channel; AltName: Full=Type 2 ryanodine receptor;+++[D7UNU2_HUMAN|Unreviewed]SubName: Full=Cardiac-type ryaodine receptor {ECO:0000313|EMBL:BAJ10285.1}; Flags: Fragment;+++[D7UNU3_HUMAN|Unre…
G9606_33044	84418	CYSTM1	59.12	59.89	51.86	53.63	52.72	56.87	52.33	49.3	52.53	53.14	75.35	72.65	63.79	78.52	69.51
G9606_33509	102724995	LOC102724995	0	0	0	0	0.03	0	0	0	0	0	0	0	0	0	0.01
G9606_32429	9936	CD302	8.33	7.64	7.97	8.67	9.31	8.33	8.2	7.21	8.5	6.5	4.34	3.82	6.49	5.26	4.42
G9606_9712	2531	KDSR	4.88	5.1	5.58	5.52	5.75	5.19	5.54	4.77	5.36	4.76	3.98	3.73	5.53	4.34	4.64
G9606_10471	6038	RNASE4	2.69	2.22	2.75	2.89	2.75	2.72	3.37	2.77	2.96	2.21	3.88	1.81	6.54	3.2	6.23
G9606_21063	1959	EGR2	0.46	0.3	0.39	0.31	0.45	0.33	0.31	0.28	0.42	0.27	0.23	0.24	0.16	0.29	0.16
G9606_11931	1804	DPP6	0	0.02	0.04	0	0	0	0	0	0.02	0	0.02	0	0.02	0.05	0.06
G9606_5878	9666	DZIP3	11.38	11.51	12.89	13.18	13.59	12.04	12.03	11.8	11.71	11.6	11.16	11.58	12.5	12.19	11.69
G9606_10344	8774	NAPG	6.93	6.1	5.95	7.16	6.61	6.13	6.27	5.74	6.18	5.55	6.69	5.88	8.67	7.93	6.21
G9606_4500	955	ENTPD6	28.87	28.93	27.43	28.57	26.75	26.83	26.89	29	31.74	31.1	28.83	27.4	24.75	26.06	26.08
G9606_9551	79675	FASTKD1	12.92	9.59	10.52	11.45	12.47	13.7	12.72	10.15	10.88	12.62	8.98	8.38	9.25	10.6	8.5
G9606_17956	90550	MCU	14.83	14	13.66	15.83	16.14	14.97	15.7	12.93	15.23	14.21	12.48	9.74	15.43	14.08	13.65
G9606_16098	6905	TBCE	54.61	56.89	48.36	46.71	44.82	56.52	54.59	50.37	53.31	51.92	70.69	72.57	68.41	73.42	67.7
G9606_22470	287015	TRIM42	0	0	0	0	0	0	0	0.02	0	0	0	0	0	0	0
G9606_33917	107984751	LOC107984751	0.42	0.45	0.49	0.5	0.4	0.38	0.5	0.39	0.46	0.46	0.35	0.5	0.42	0.46	0.3
G9606_32202	890	CCNA2	54.15	51.37	61.75	63.08	61.14	60.79	60.27	60.58	59.74	58.07	34.41	23.64	48.64	33.78	48.06
G9606_17568	51807	TUBA8	3.32	2.78	2.36	3.15	2.69	3.12	3.2	3.37	2.72	3.01	4.41	5.2	2.83	4.04	3.11
G9606_9587	55677	IWS1	24.52	26.49	25.22	22.54	24.71	25.82	25.97	27.36	24.52	23.24	22.76	26.1	26.63	24.59	25.49
G9606_16241	2525	FUT3	0.1	0.11	0.09	0.07	0.06	0.02	0	0.06	0.07	0.06	0.11	0.07	0.05	0.29	0.08
G9606_7098	10564	ARFGEF2	3.17	3.44	4.71	5.5	5.65	4.06	3.91	5.1	4.35	3.88	2.3	1.6	3.62	2.35	2.77
G9606_18277	101927262	LOC101927262	0.2	0.27	0.44	0.28	0.43	0.27	0.28	0.29	0.31	0.55	0.43	0.23	0.18	0.14	0.23
G9606_24492	27246	RNF115	18.61	18	18.52	20.73	18.6	20.67	20.85	15.61	19.12	19.21	20.68	20.61	24.81	24.42	19.67
G9606_31916	55901	THSD1	1.9	1.68	1.64	1.44	1.47	1.5	1.98	1.48	1.51	1.74	2.08	2.33	1.84	2.09	1.49
G9606_18702	90850	ZNF598	51.81	54.09	47.78	50.29	48.93	47.64	46.31	51.42	52.12	52.91	62.28	51.19	47.77	46.51	57.04
G9606_2321	256815	C10orf67	0.15	0.25	0.13	0.32	0.1	0.11	0.15	0.2	0.11	0.13	0.18	0.08	0.05	0.09	0.1
G9606_30378	9435	CHST2	2.83	3.13	2.63	3.05	3.02	3.02	2.91	2.83	3.12	2.77	2.25	1.37	2.32	1.89	1.79
G9606_28610	8968	HIST1H3F	0.1	0	0.41	0	0	0	0	0.2	0.21	0	0	0	0	0	0
G9606_2959	9852	EPM2AIP1	0	0	0	0	0.01	0	0	0	0	0	0	0	0	0	0
G9606_34282	22934	RPIA	15.85	16.93	18.41	18.27	15.97	15.28	18.3	16.14	18.14	15.67	10.4	8.78	13.48	12.06	13.83
G9606_18174	8723	SNX4	13.03	11.93	18.04	15.66	16.14	15.11	13.99	15.23	14.24	13.33	9.44	6.26	15.32	9.32	12.51
G9606_14205	131118	DNAJC19	17.5	15.53	15.38	14.53	12.97	14.56	16.23	12.97	13.25	14.23	20.42	23.72	20.46	23.98	16.86
G9606_23118	1203	CLN5	11.25	10.49	12.22	12.57	13.24	12.08	11.03	12.04	11.84	11.25	6.69	5.87	8.99	6.98	8.63
G9606_14681	25809	TTLL1	2.87	2.61	2.51	2.51	2.87	2.62	2.41	3.03	3.12	3.25	3.39	4.06	2.88	2.99	4.17
G9606_31286	80273	GRPEL1	34.21	33.62	32.99	30.28	30.1	32.27	34.15	31.54	34.38	35.11	37.65	41.62	37.61	36.98	38.85
G9606_12257	79782	LRRC31	0	0	0	0	0	0	0.02	0	0	0	0	0	0	0	0
G9606_4811	149840	SHLD1	3.31	4.1	3.16	2.51	2.48	3.75	4.89	3.62	2.88	3.51	3.45	3.1	3.86	2.67	3.64
G9606_18316	387882	C12orf75	24.23	23.54	24.7	22.53	21.22	25.95	24.52	21.71	21.83	22.5	19.08	14.11	20.35	19.44	19.94
G9606_7627	55665	URGCP	10.6	11.84	10.37	11	9.84	10.81	10.89	11.02	11.77	9.7	9.59	11.42	8.84	9.7	8.75
G9606_12791	168667	BMPER	0.74	0.75	0.8	0.64	0.84	0.89	1.12	0.94	0.89	0.84	0.84	0.63	1.14	0.94	1.16
G9606_26628	26019	UPF2	13.59	13.78	14.26	13.75	14.37	15.57	14.27	14.43	14.05	14.34	10.89	21.82	12.01	15.68	11.08
G9606_11144	221443	OARD1	9.81	8.76	8.74	7.27	7.8	7.11	8.66	6.43	7.16	7.69	10.38	10.3	10.57	10.21	10.45
G9606_18588	57216	VANGL2	7.76	7.76	7.79	8.88	9.67	7.87	7.65	7.08	8.87	7.81	3.4	2.93	5.12	3.71	4.29
the epithelium.+++GO_EMBRYONIC_ORGAN_DEVELOPMENT///Development, taking place during the embryonic phase, of a tissue or tissues that work together to perform a specific function or functions. Development pertains to the process whose specific outcome is the progression of a structure over time, from its formation to the mature structure. Organs are commonly observed as visibly distinct structures…	GO_PLASMA_MEMBRANE_REGION///A membrane that is a (regional) part of the plasma membrane.+++GO_CELL_CELL_JUNCTION///A cell junction that forms a connection between two or more cells in a multicellular organism; excludes direct cytoplasmic junctions such as ring canals.+++GO_TRANSPORT_VESICLE///Any of the vesicles of the constitutive secretory pathway, which carry cargo from the endoplasmic reticul…	NA	[VANG2_HUMAN|Reviewed]RecName: Full=Vang-like protein 2; AltName: Full=Loop-tail protein 1 homolog; AltName: Full=Strabismus 1; AltName: Full=Van Gogh-like protein 2;+++[A8K4L6_HUMAN|Unreviewed]RecName: Full=Vang-like protein {ECO:0000256|PIRNR:PIRNR007991};
G9606_1086	9564	BCAR1	23.46	21.27	20.18	20.91	19.67	20.1	19.56	20.29	20.36	20.24	18.86	18.05	14.52	15.09	15.52
G9606_28208	336	APOA2	0	0	0.2	0	0	0	0.1	0	0	0	0	0	0	0	0.1
G9606_8088	5064	PALM	15.58	16.89	13.68	13.45	15.45	14.05	14.6	13.61	15.95	16.41	13.53	13.27	9.51	11.65	11.54
G9606_2933	219854	TMEM218	4.13	3.77	4.15	4.46	4.79	4.26	4.39	3.7	4.48	4.91	4.16	3.61	4.05	3.46	4.17
G9606_420	23761	PISD	18.71	20.14	18.5	19.97	17.12	19.12	20.04	17.82	18.56	18.63	19.59	21.16	19.56	21.11	18.27
G9606_35227	55096	EBLN2	2.27	1.95	2.11	2.36	2.08	2.36	1.92	2.17	1.8	1.63	2.04	3.03	1.85	2.17	1.33
G9606_22985	55954	ZMAT5	47.19	40.95	37.89	32.3	38.32	42	42.2	38.41	36	43.73	63.47	84.98	42.81	66.84	50.79
G9606_32886	3226	HOXC10	33.65	31.23	27.9	30.01	30.61	33.59	30.85	28.23	30.35	35.54	23.66	23.18	20.97	26.46	21.11
G9606_8134	1497	CTNS	13.92	14.13	13.76	14.78	13.99	14.99	15	13.33	15.91	14.7	14.05	11.11	16.06	12.18	16.07
G9606_6027	92017	SNX29	1.9	1.97	2.16	2.38	2.61	2.02	1.83	2.35	2.18	2.29	1.19	1.09	1.37	1.3	1.43
G9606_17693	5510	PPP1R7	59.35	55.53	52.14	46.45	44.76	56.71	56.38	51.02	55.56	55.23	70.64	76.61	67.17	78.03	66.53
G9606_11440	11338	U2AF2	140.35	143.66	127.79	131.46	120.83	130.75	136.94	136.82	137.85	126.87	128.01	112.42	126.42	118.06	125.37
G9606_19118	114327	EFHC1	2.48	2.66	3.63	3.06	3.58	2.67	2.43	2.79	2.77	2.87	2.9	2.69	2.89	2.91	2.81
G9606_20689	389792	IER5L	3.72	4.11	2.62	2.76	2.56	2.9	3.35	2.89	2.39	2.79	3.25	5.27	1.74	3.49	2.4
G9606_33286	5430	POLR2A	69.42	60.94	59.98	89.76	77	61.75	60.15	56.61	64.44	60.18	36.56	26.16	48.99	35.09	33.53
G9606_34471	337882	KRTAP19-1	0.74	0.07	0.13	0.14	0.41	0.48	0.28	0.4	0.14	0.27	0.28	0.07	0.28	0.16	0.14
G9606_2538	7482	WNT2B	0.76	0.59	0.87	0.93	0.73	0.54	0.78	0.66	0.76	0.8	0.41	0.58	0.53	0.35	0.53
G9606_31622	8802	SUCLG1	56.94	56.02	57.66	52.58	56.07	57.74	61.75	59.94	57.08	59.31	66.89	64.34	70.25	65.81	74.56
G9606_21632	91752	ZNF804A	0.31	0.5	0.4	0.3	0.4	0.33	0.35	0.48	0.43	0.25	0.76	0.59	0.9	0.79	0.74
G9606_22746	7270	TTF1	13.54	13.47	12.5	11.88	13.44	14.21	14.61	14.48	14.7	14.87	15.02	18.89	15.12	17.69	13.54
G9606_10538	3798	KIF5A	4.55	4.22	3.93	4.78	5.52	4.52	4.25	4.46	3.87	4.25	3.46	2.51	3.21	2.46	2.91
G9606_30453	100132874	LOC100132874	0.21	0.18	0.25	0.19	0.27	0.28	0.2	0.19	0.25	0.29	0.12	0.06	0.14	0.12	0.11
G9606_21614	110599563	LY6G6F-LY6G6D	1.16	0.63	0.74	0.67	1.11	0.57	0.84	0.94	0.81	0.34	0.7	0.92	0.64	0.58	0.62
G9606_27656	5443	POMC	0.28	0.39	0.27	0.26	0.25	0.13	0.38	0.3	0.28	0.25	0.19	0.37	0.22	0.36	0.25
G9606_35642	1363	CPE	18.34	18.99	20.77	17.21	21.2	21.47	21.34	22.07	19.39	18.7	15.04	10.58	20.01	13.67	17.66
G9606_19029	29951	PDZRN4	0.03	0.01	0.01	0.01	0	0	0	0	0.01	0.01	0	0	0	0	0
G9606_3904	147906	DACT3	2.23	2.19	2.19	2.28	2.59	2.16	2.58	2.07	2.14	2.01	1.53	1.58	1.77	1.77	1.98
G9606_22049	57585	CRAMP1	6.58	7.49	7.59	8.71	9.3	7.32	7.01	8.79	8.36	7.4	6.41	5.82	6.38	5.66	6.24
G9606_22989	100631383	FAM47E-STBD1	0.04	0.08	0.44	0.13	0.11	0.34	0	0.42	0.11	0.31	0	0.37	0.17	0.06	0.42
G9606_19172	9114	ATP6V0D1	44.81	46.15	45.93	47.38	41.99	45.74	44.83	50.12	53.92	53.02	34.8	24.54	39.36	30.23	49.39
G9606_26152	138429	PIP5KL1	0.94	1	0.74	0.74	0.89	0.85	0.47	0.87	0.85	0.8	0.84	1.79	1.08	0.88	0.96
G9606_458	157680	VPS13B	2.21	1.86	2.55	2.87	3.21	2.17	2.22	2.39	2.56	2.38	1.42	1.23	2.27	1.57	1.6
G9606_15210	29887	SNX10	5.66	4.67	5.82	5.73	5.52	5.74	4.94	3.89	4.81	5.74	4.58	3.54	5.57	6.16	4.34
G9606_9508	83637	ZMIZ2	38.76	38.26	32.31	37.38	40.65	38.28	37.61	36.2	39.45	37.88	50.42	45.08	34.22	42.17	39.18
G9606_29241	84839	RAX2	0	0	0	0.02	0.06	0.02	0	0.02	0	0	0	0	0	0	0
G9606_10483	57645	POGK	41.05	43.05	38.25	41.17	39.96	44.11	43.91	38.45	40.74	37.67	46.92	51.3	51.63	61.78	40.77
G9606_9052	339983	NAT8L	11.99	11.77	12.5	13	12.04	10.91	11.6	13.31	13.82	13.6	9.39	8.46	7.61	8.13	9.66
G9606_7148	54511	HMGCLL1	0.5	0.22	0.38	0.18	0.26	0.31	0.24	0.25	0.14	0.22	0.13	0.06	0.13	0.1	0.13
G9606_2995	2266	FGG	0	0.05	0	0	0.03	0.05	0	0	0	0.05	0.08	0.03	0.03	0.03	0.17
G9606_8605	107984974	LOC107984974	3.78	4.73	5.31	4.7	3.62	4.3	4.11	2.74	4.45	3.16	5.23	4.15	5.39	5.97	3.64
G9606_7352	285190	RGPD4	0.17	0.15	0.2	0.16	0.11	0.13	0.2	0.16	0.21	0.12	0.18	0.11	0.21	0.21	0.14
G9606_2328	85461	TANC1	5.61	5.83	6.72	6.46	7.19	5.86	5.61	6.65	6.23	5.63	3.17	3.27	4.35	3.32	3.13
G9606_7867	5136	PDE1A	0.54	0.43	0.47	0.43	0.54	0.45	0.59	0.51	0.39	0.6	0.23	0.19	0.49	0.42	0.68
G9606_9832	345222	MSANTD1	0.3	0.14	0.25	0.25	0.28	0.11	0.21	0.11	0.25	0.16	0.18	0.32	0.23	0.31	0.14
G9606_7228	79730	NSUN7	0	0.02	0	0.01	0	0	0	0	0	0	0	0.02	0	0.01	0
G9606_19659	115861	NXNL1	0	0	0	0	0	0	0	0	0	0	0	0	0	0	0.05
G9606_6348	54987	C1orf123	37.26	41.39	37.59	38.4	37.48	39.83	42.92	43.88	36.43	38.12	55.69	65.62	40.92	59.21	46.74
G9606_2757	55294	FBXW7	5.39	4.82	5.09	5.1	5.94	5.1	5.02	5.23	4.62	5.07	5.31	6.11	5.83	5.43	4.9
S///Any process that modulates the frequency, rate or extent of a response to an external stimulus.+++GO_CELLULAR_RESPONSE_TO_UV///Any process that results in a change in state or activity of a cell (in terms of movement, secretion, enzyme production, gene expression, etc.) as a result of an ultraviolet radiation (UV light) stimulus. Ultraviolet radiation is electromagnetic radiation with a wavel…	GO_CULLIN_RING_UBIQUITIN_LIGASE_COMPLEX///Any ubiquitin ligase complex in which the catalytic core consists of a member of the cullin family and a RING domain protein; the core is associated with one or more additional proteins that confer substrate specificity.+++GO_NUCLEOLUS///A small, dense body one or more of which are present in the nucleus of eukaryotic cells. It is rich in RNA and protein,…	GO_PROTEIN_PHOSPHORYLATED_AMINO_ACID_BINDING///Interacting selectively and non-covalently with a phosphorylated amino acid residue within a protein.+++GO_CYCLIN_BINDING///Interacting selectively and non-covalently with cyclins, proteins whose levels in a cell varies markedly during the cell cycle, rising steadily until mitosis, then falling abruptly to zero. As cyclins reach a threshold level, th…	[FBXW7_HUMAN|Reviewed]RecName: Full=F-box/WD repeat-containing protein 7 {ECO:0000305}; AltName: Full=Archipelago homolog {ECO:0000303|PubMed:11565033}; Short=hAgo {ECO:0000303|PubMed:11565033}; AltName: Full=F-box and WD-40 domain-containing protein 7 {ECO:0000305}; AltName: Full=F-box protein FBX30 {ECO:0000305|PubMed:10531037}; AltName: Full=SEL-10 {ECO:0000303|PubMed:12354302}; AltName: Full=…
G9606_15152	387496	RASL11A	18.06	17.3	17.07	17.31	16.13	18	17.17	18.1	18.54	19.18	10.32	9.53	9.17	8.09	8.66
G9606_8514	4124	MAN2A1	2.84	2.68	3.35	3.78	3.86	2.86	2.73	3.05	2.78	2.72	1.62	1.42	2.79	1.94	1.81
G9606_24496	100526693	ARPC4-TTLL3	10.37	10.89	7.67	8.47	9.37	9.71	10.51	10.22	9.72	10.17	16.87	19.43	9.82	13.97	10.35
G9606_7425	1832	DSP	14.69	15.01	16.19	16.29	17.25	15.1	14.3	16.54	14.9	14.53	7.18	6.27	10.75	8.39	9.23
G9606_9703	259307	IL4I1	0.25	0.43	0.4	0.23	0.32	0.17	0.37	0.29	0.27	0.22	0.52	1.07	0.36	0.64	0.48
G9606_7080	388595	TMEM82	0	0	0	0	0	0	0	0	0	0	0	0	0	0	0
G9606_7264	284021	MILR1	0.05	0	0.04	0	0	0.04	0.04	0.04	0	0.02	0	0	0.04	0	0
G9606_1593	347744	C6orf52	2	1.9	1.98	1.5	1.54	1.5	1.93	1.34	2.29	3.34	2.99	2.39	1.7	2.64	2.11
G9606_8419	5518	PPP2R1A	170.24	179.81	151.42	160	151.41	171.6	163.2	170.03	178.24	179.55	134.92	143.22	122.3	139.48	132.02
G9606_12567	51529	ANAPC11	46.02	42.74	46.83	36.62	36.51	40.01	43.7	43.21	41.08	43.18	56.72	57.24	39.75	50.58	45.78
G9606_3819	3983	ABLIM1	9.58	10.02	12.33	12.49	13.71	10.14	10.02	11.02	11.15	10.35	8.02	7.14	12.08	9.86	10.4
G9606_22228	388677	NOTCH2NLA	0.3	0.31	0.47	0.4	0.42	0.47	0.47	0.42	0.52	0.26	0.2	0.17	0.34	0.23	0.34
G9606_23911	3707	ITPKB	0.68	0.82	0.97	0.81	0.91	0.68	0.7	0.75	0.62	0.73	0.54	0.44	0.51	0.56	0.59
G9606_12670	9683	N4BP1	7.35	7.31	7.63	8.38	8.31	7.16	7.38	7.19	8.38	7.28	6.75	5.89	7.44	7.4	7
G9606_4686	491	ATP2B2	0.02	0.02	0.02	0.02	0.01	0.01	0	0.02	0.02	0	0.01	0	0.01	0.01	0.02
G9606_7730	875	CBS	91.43	96.96	89.44	92.58	92.84	100.27	98.07	96.41	90.21	95.14	147.57	134.61	98.42	104.01	121.86
G9606_7526	55711	FAR2	8.26	8.34	8.33	8.94	8.71	9.13	8.56	7.67	8.64	7.98	5.09	4.66	7.31	5.21	5.65
G9606_21115	100287513	USP17L22	0	0	0	0	0	0	0.03	0.03	0	0	0.01	0	0.04	0	0
G9606_18817	163051	ZNF709	0.45	0.5	0.56	0.64	0.44	0.44	0.39	0.51	0.53	0.49	0.42	0.35	0.48	0.3	0.41
G9606_15319	90268	OTULIN	3.55	3.45	4.23	4.01	4.41	3.84	3.9	3.89	4.16	3.95	2.44	2.21	3.2	2.65	3.32
G9606_10559	5099	PCDH7	7.25	7.3	8.29	8.08	8.45	7.54	7.1	9.03	9.17	7.63	3.84	3.91	5.05	4.71	4.09
G9606_28624	4543	MTNR1A	0.15	0.41	0.28	0.65	0.59	0.36	0.37	0.74	0.56	0.27	0.12	0.25	0.19	0.09	0.43
G9606_6890	7432	VIP	0	0	0	0	0	0	0	0	0	0	0	0	0	0	0
G9606_17166	5458	POU4F2	0.12	0.16	0.24	0.24	0.23	0.2	0.17	0.13	0.19	0.1	0.07	0.1	0.1	0.06	0.17
G9606_25839	7283	TUBG1	222.59	216.16	174	179	177.28	202.77	200.56	188.04	195.03	206.76	264.19	305.34	212.95	259.73	210.14
G9606_22913	8818	DPM2	74.87	71.85	59.48	66.12	63.96	66.88	72.9	56.11	68.8	77.04	99.27	102.63	77.85	113.87	87.6
G9606_25358	10263	CDK2AP2	73.04	68.83	56.9	55.24	57.79	66.76	62.09	54.51	61.33	62.26	478.3	609.3	331.33	503.87	387.63
G9606_18089	4680	CEACAM6	0	0	0	0	0	0	0	0	0	0	0	0	0	0	0
G9606_6406	57215	THAP11	30.91	31.24	29.52	31.09	28.58	30.45	28.29	31.93	31.28	31.47	22.6	17.41	23.15	17.77	26.37
G9606_26877	11284	PNKP	15.53	16.13	14.64	13.38	16.35	15.6	16.02	15.59	15.82	17.3	29.27	27.36	19.49	22.27	22.89
G9606_5701	114824	PNMA5	0	0	0	0.01	0.01	0	0	0	0	0	0	0	0.01	0	0.01
G9606_3745	65010	SLC26A6	17.73	16.46	14.69	16.12	17.6	18.31	17.98	16.9	17.74	19.56	26.02	23.38	17.29	20.27	20.16
G9606_8420	51530	ZC3HC1	31.28	33.59	28.43	29.51	28.38	33.27	29.91	27.84	29.73	33.39	31.07	31.9	28.09	29.56	29.62
G9606_6699	51319	RSRC1	16.32	16.12	16.51	13.89	14.8	18.51	15.84	16.43	15	15.04	15.34	13.29	17.55	13.93	15.9
G9606_13262	2633	GBP1	0.29	0.37	0.27	0.19	0.26	0.18	0.23	0.31	0.3	0.18	0.2	0.15	0.14	0.19	0.23
G9606_11164	55858	TMEM165	27.32	26.49	27.14	29.12	27.27	27.54	29.58	25.66	24.77	22.35	13.37	10.03	20.35	14.27	17.23
G9606_4366	1745	DLX1	26.28	22.95	24.71	23.31	24.8	24.55	24.42	23.14	23.57	24.23	16.57	15.78	15.31	14.08	15.07
G9606_17876	10480	EIF3M	244.63	246.5	243.12	239.02	224.35	257.54	262.47	222.61	234.76	238.23	291.16	302.03	306.63	332.16	303.77
G9606_2104	25992	SNED1	0.29	0.32	0.35	0.44	0.38	0.26	0.27	0.29	0.46	0.36	0.19	0.27	0.19	0.2	0.19
G9606_18641	55256	ADI1	63.31	64.73	63.85	66.92	61.74	76.04	73.8	75.94	73.42	75.99	51.32	43.3	67.94	52.25	58.42
G9606_30485	9580	SOX13	7.03	8.68	6.91	6.94	7.92	6.8	7.46	7.01	7.41	7.48	5.73	5.07	5.52	5.75	5.13
G9606_18183	653282	CT47A7	0.01	0	0.01	0	0	0	0.03	0	0	0	0	0	0	0	0
G9606_6781	128866	CHMP4B	62.84	57.78	64.12	49.82	56.04	61.26	65.39	64.96	65.01	62.01	63.26	62.72	60.62	56.97	63.35
G9606_3996	23029	RBM34	47.69	43.12	46.06	45.04	45.72	48.2	47.16	44.54	43.71	49.76	60.74	67.47	65.13	62.68	64.16
G9606_22573	154881	KCTD7	2.47	3.01	3.96	4.73	5.08	3.09	3.32	4.32	4.16	3.73	1.18	1.14	2.88	1.5	2.68
G9606_21046	220134	SKA1	8.99	8.72	7.98	9.49	9.04	8.65	8.26	7.45	9.28	7.47	10.3	9.07	13.25	12.01	11.13
G9606_33684	23645	PPP1R15A	16.04	21.2	19.74	16.57	17.72	14.09	14.67	14.75	15.83	17.26	45.85	54.71	38.67	51.9	40.9
G9606_6579	6391	SDHC	23.21	22.86	26.9	28.36	27.39	24.76	24.58	23.65	25.23	24.87	13.21	8.95	17.97	13.27	15.57
G9606_8450	51287	COA4	128.28	114.58	118.95	102.48	110.68	128.43	130.06	121.68	122.4	120.6	127.66	134.76	117	125.87	126.73
G9606_5693	63970	TP53AIP1	0.04	0.15	0.07	0.05	0.11	0.31	0.1	0.06	0.16	0.24	0.16	0	0.08	0.09	0.19
G9606_12420	3792	KEL	0.17	0.23	0.15	0.08	0.03	0.1	0.15	0.08	0.13	0.3	0.23	0.25	0.13	0.23	0.13
G9606_26733	441871	PRAMEF7	0	0.03	0	0	0	0	0	0	0	0	0	0	0	0	0
G9606_25916	5862	RAB2A	21.95	20.44	21.64	23.8	21.15	23.89	23.46	19.56	19.81	20.02	19.52	16.87	28.29	23.02	24.52
G9606_17230	93979	CPA5	0.05	0	0.02	0	0.02	0.07	0.14	0.02	0.02	0.12	0.07	0.05	0.02	0.03	0.07
G9606_14071	9667	SAFB2	36.19	35.24	32.4	30.44	28.64	34.33	36.06	33.2	33.56	33.05	44.03	57.63	35.96	41.06	38.9
G9606_8858	1649	DDIT3	7.56	14.6	10.93	9.09	10.05	6.68	8.71	8.75	7.64	9.61	140.2	164.68	120.42	143.08	129.92
equency, rate or extent of a response to stress. Response to stress is a change in state or activity of a cell or an organism (in terms of movement, secretion, enzyme production, gene expression, etc.) as a result of a disturbance in organismal or cellular homeostasis, usually, but not necessarily, exogenous (e.g. temperature, humidity, ionizing radiation).+++GO_POSITIVE_REGULATION_OF_RESPONSE_TO…	GO_PROTEIN_DNA_COMPLEX///A macromolecular complex containing both protein and DNA molecules.+++GO_VACUOLE///A closed structure, found only in eukaryotic cells, that is completely surrounded by unit membrane and contains liquid material. Cells contain one or several vacuoles, that may have different functions from each other. Vacuoles have a diverse array of functions. They can act as a storage or…	GO_LEUCINE_ZIPPER_DOMAIN_BINDING///Interacting selectively and non-covalently with a leucine zipper domain, a protein secondary structure exhibiting a periodic repetition of leucine residues at every seventh position over a distance covering eight helical turns.+++GO_TRANSCRIPTION_FACTOR_BINDING///Interacting selectively and non-covalently with a transcription factor, any protein required to init…	[DDIT3_HUMAN|Reviewed]RecName: Full=DNA damage-inducible transcript 3 protein; Short=DDIT-3; AltName: Full=C/EBP zeta; AltName: Full=C/EBP-homologous protein; Short=CHOP; AltName: Full=C/EBP-homologous protein 10; Short=CHOP-10; AltName: Full=CCAAT/enhancer-binding protein homologous protein; AltName: Full=Growth arrest and DNA damage-inducible protein GADD153;+++[DT3UO_HUMAN|Reviewed]RecName: Fu…
G9606_20329	2153	F5	0.39	0.39	0.28	0.24	0.38	0.31	0.32	0.39	0.46	0.43	0.34	0.44	0.34	0.41	0.29
G9606_8721	113177	IZUMO4	1.18	1.46	1.12	0.81	0.85	1.64	1.06	1.54	1.23	1.3	2.47	2.15	0.99	1.95	1.87
G9606_21513	105377805	LOC105377805	0.02	0.01	0	0.01	0.03	0	0	0.05	0.01	0	0.01	0.02	0.01	0.02	0.03
G9606_27439	8351	HIST1H3D	0.31	0.49	0.2	0.25	0	0.6	0.1	0.39	0	0.29	0.52	0.8	0.21	0.93	0.29
G9606_34246	440435	GPR179	0.01	0.03	0.01	0.03	0.02	0	0.01	0.01	0.01	0.02	0.04	0	0.01	0.03	0.02
G9606_24167	113791	PIK3IP1	0.7	0.66	0.43	0.62	0.59	0.31	0.5	0.34	0.51	0.58	0.75	0.51	0.61	0.64	0.77
G9606_26483	2874	GPS2	120.16	128.26	108.24	100.05	123.87	123.86	118.6	109.5	115.2	129.5	241.07	293.36	163.25	255.08	201.25
G9606_27912	388969	C2orf68	11.83	12.64	11.45	12.55	11.64	10.5	10.73	12.17	10.75	12.01	10.19	9.86	10.33	11.15	8.58
G9606_21026	107984138	LOC107984138	4.94	4.33	5.08	5.55	5.12	4.71	4.75	4.32	4.68	3.97	2.94	2.67	3.55	2.67	2.82
G9606_10069	56907	SPIRE1	7.07	6.41	8.02	8.73	7.94	6.58	6.68	7.28	7.72	6.49	4.29	3.26	5.88	4.01	4.29
G9606_15485	10322	SMYD5	32.56	33.87	29.15	31.45	28.22	32.34	32.29	31.05	34.68	31.18	36.46	38.19	27.99	39.16	31.17
G9606_15646	91057	CCDC34	24.46	22.28	19.71	18.53	19.27	22.98	21.84	18.85	18.85	21	34.2	45.46	27.33	44.96	28.11
G9606_9058	727830	SPATA31A3	0.02	0.02	0.03	0.01	0.03	0	0.03	0	0.01	0.01	0.06	0	0	0	0
G9606_27897	51588	PIAS4	20.01	20.58	17.93	19.22	18.06	19.63	20.68	19.07	21.57	20.12	18.42	18.82	15.98	16.63	16.7
G9606_12498	123876	ACSM2A	0	0	0	0	0	0	0	0	0	0	0	0	0	0	0.03
G9606_12392	25793	FBXO7	79.93	79.88	80.58	88.67	82.39	86.39	81.31	75.28	82.78	80.27	72.03	48.54	84.54	67.11	81.02
G9606_8566	5051	PAFAH2	2.73	3.1	3.33	3.51	3.41	3.16	2.99	3.29	3.21	3.19	2.48	2.78	2.53	2.77	2.81
G9606_22863	6750	SST	0	0	0	0.15	0.07	0.07	0	0	0	0	0	0	0.08	0.09	0
G9606_9797	64801	ARV1	58.17	56.66	55.89	50.87	51.8	58.38	57.31	48.08	55.71	47.99	78.81	81.97	74.6	92.13	62.95
G9606_7590	8673	VAMP8	0.82	1.39	0.97	1.32	0.95	0.83	1.62	0.63	1.19	1	0.96	1.54	0.92	0.75	2.04
G9606_20443	9318	COPS2	23.89	22.96	25.19	25.46	25.12	25.59	25.84	23.39	23.17	21.19	17.02	18.11	26.28	20.66	21.2
G9606_10573	9937	DCLRE1A	8.5	7.47	8.23	8.11	9.56	8.77	8.76	8.66	8.17	8	7.12	6.54	9.54	8.55	8.29
G9606_5	4584	MUC3A	0.13	0.1	0.07	0.11	0.15	0.15	0.13	0.1	0.09	0.21	0.1	0.11	0.08	0.12	0.09
G9606_6859	7153	TOP2A	57.05	58.18	61.01	61.71	65.5	62.35	60.93	61.35	59.09	58.95	46.45	64.72	49.82	60.59	45.48
G9606_12924	745	MYRF	2.69	2.52	2.37	2.74	3.28	2.26	2.47	2.65	2.21	2.38	1.79	1.25	1.54	1.42	1.36
G9606_15557	8505	PARG	9.27	10.64	12.27	12.76	12.66	10.51	11.24	13.15	12.16	11.39	6.66	4.06	11.07	5.5	8.62
G9606_30281	105371921	LOC105371921	0	0	0	0	0.1	0	0	0	0	0	0	0	0	0	0
G9606_6066	10260	DENND4A	3.63	3.78	5.32	6.01	6.29	4.47	3.95	5.03	4.52	3.88	2.71	2.62	4.64	3.07	3.77
G9606_22638	386617	KCTD8	0	0	0.06	0	0.02	0.03	0	0.03	0.02	0.02	0.02	0.05	0.05	0.06	0.03
G9606_5848	54331	GNG2	0.78	0.86	0.77	0.87	0.73	0.72	0.9	0.79	0.74	0.67	0.43	0.08	0.47	0.45	0.5
G9606_1912	79161	TMEM243	16.66	14.86	15.99	15.91	13.85	15.57	16.41	13.34	14.33	14.91	22.1	21.78	22.03	22.82	17.81
G9606_9532	440400	RNASEK	376.46	361.5	319.48	328.41	292.37	353.14	356.04	296.17	325.69	358.75	368.36	453.6	281.5	445.39	309.57
G9606_12908	92745	SLC38A5	0.11	0.32	0.11	0.21	0.25	0.19	0.21	0.25	0.21	0.24	0.21	0.38	0.49	0.4	0.19
G9606_744	57035	RSRP1	13.98	13.92	13.37	12.63	15.12	15.65	17.89	14.69	13.8	14.95	18.73	21.17	14.27	16.11	13.45
G9606_17012	56934	CA10	0	0	0	0	0	0	0	0	0	0	0	0	0	0	0
G9606_24692	57132	CHMP1B	8.8	8.7	7.7	7.92	8.12	8.56	8.38	7.42	8.23	7.27	8.63	7.29	8.19	8.79	7.52
G9606_24926	8643	PTCH2	1	0.95	0.95	1.05	1.05	1.23	0.98	1.01	0.98	0.91	1.32	1.55	0.77	1.21	0.66
G9606_17320	219537	SMTNL1	0	0	0	0	0	0	0	0	0	0	0	0	0	0	0
G9606_4134	1831	TSC22D3	138.94	149.12	145.89	139.88	157.58	149.12	146.81	143.64	151.1	159.34	393.24	289.46	436.22	321.42	459.72
G9606_20309	2932	GSK3B	7.26	7.24	8.25	9.27	8.91	8.02	7.63	7.28	8.8	8.05	5.46	4.95	7.09	5.76	5.76
n, gene expression, etc.) as a result of a stimulus arising within the organism.+++GO_REGULATION_OF_GLYCOGEN_METABOLIC_PROCESS///Any process that modulates the frequency, rate or extent of the chemical reactions and pathways involving glycogen.+++GO_POSITIVE_REGULATION_OF_ORGANELLE_ORGANIZATION///Any process that increases the frequency, rate or extent of a process involved in the formation, arra…
nt, secretion, enzyme production, gene expression, etc.) as a result of a stimulus by the chemical structure of the anion portion of a dissociated acid (rather than the acid acting as a proton donor). The acid chemical may be in gaseous, liquid or solid form.+++GO_OXIDATION_REDUCTION_PROCESS///A metabolic process that results in the removal or addition of one or more electrons to or from a substa…	GO_MEMBRANE_REGION///A membrane that is a part of a larger membrane. Examples include the apical region of the plasma membrane of an epithelial cell and the various regions of the endoplasmic reticulum membrane.+++GO_AXON///The long process of a neuron that conducts nerve impulses, usually away from the cell body to the terminals and varicosities, which are sites of storage and release of neurotr…	GO_PROTEIN_KINASE_A_BINDING///Interacting selectively and non-covalently with any subunit of protein kinase A.+++GO_TRANSCRIPTION_FACTOR_BINDING///Interacting selectively and non-covalently with a transcription factor, any protein required to initiate or regulate transcription.+++GO_PROTEIN_KINASE_ACTIVITY///Catalysis of the phosphorylation of an amino acid residue in a protein, usually according…	[GSK3B_HUMAN|Reviewed]RecName: Full=Glycogen synthase kinase-3 beta; Short=GSK-3 beta; EC=2.7.11.26; AltName: Full=Serine/threonine-protein kinase GSK3B; EC=2.7.11.1;+++[B5BUC0_HUMAN|Unreviewed]SubName: Full=Glycogen synthase kinase-3 beta {ECO:0000313|EMBL:BAG70170.1}; Flags: Fragment;+++[Q6FI27_HUMAN|Unreviewed]SubName: Full=GSK3B protein {ECO:0000313|EMBL:CAG38748.1}; SubName: Full=GSK3beta is…
G9606_15444	8915	BCL10	4.03	4.25	4.5	4.6	4.88	4.43	4.42	4.57	4.12	4.46	2.7	1.75	4.24	3.61	3.13
G9606_6659	51738	GHRL	0.1	0.27	0.3	0.17	0.11	0.28	0.07	0.11	0.17	0.11	0.17	0.18	0.19	0.38	0.13
s and carried (sometimes in the bloodstream) to another organ or group of cells in the same organism, upon which it has a specific regulatory action.+++GO_POSITIVE_REGULATION_OF_NERVOUS_SYSTEM_DEVELOPMENT///Any process that activates, maintains or increases the frequency, rate or extent of nervous system development, the origin and formation of nervous tissue.+++GO_POSITIVE_REGULATION_OF_RESPONSE…	GO_NEURON_PROJECTION///A prolongation or process extending from a nerve cell, e.g. an axon or dendrite.+++GO_SYNAPSE///The junction between a nerve fiber of one neuron and another neuron or muscle fiber or glial cell; the site of interneuronal communication. As the nerve fiber approaches the synapse it enlarges into a specialized structure, the presynaptic nerve ending, which contains mitochondri…	GO_ENZYME_REGULATOR_ACTIVITY///Binds to and modulates the activity of an enzyme.+++GO_KINASE_ACTIVATOR_ACTIVITY///Binds to and increases the activity of a kinase, an enzyme which catalyzes of the transfer of a phosphate group, usually from ATP, to a substrate molecule.+++GO_RECEPTOR_BINDING///Interacting selectively and non-covalently with one or more specific sites on a receptor molecule, a macr…	[GHRL_HUMAN|Reviewed]RecName: Full=Appetite-regulating hormone; AltName: Full=Growth hormone secretagogue; AltName: Full=Growth hormone-releasing peptide; AltName: Full=Motilin-related peptide; AltName: Full=Protein M46; Contains: RecName: Full=Ghrelin-27; Contains: RecName: Full=Ghrelin-28; Short=Ghrelin; Contains: RecName: Full=Obestatin; Flags: Precursor;+++[A0A0R5QLN9_HUMAN|Unreviewed]SubName…
G9606_14164	28977	MRPL42	29.93	26.43	28.65	31.27	29.21	31.4	31.22	25.27	26.98	25.15	25.56	20.74	34.78	30.45	25.15
G9606_32952	84649	DGAT2	1.98	1.98	1.79	1.72	1.63	2.04	1.89	2.22	1.97	2.46	0.39	0.26	0.35	0.17	0.3
G9606_3134	57184	FAM219B	30.15	28.88	25.8	27.05	27.86	31.26	28.51	28.26	28.03	28.9	34.66	29.12	26.03	29.72	28.75
G9606_22364	2852	GPER1	1.77	1.92	1.57	1.74	1.99	1.67	1.59	2.11	2.06	2.04	0.48	0.21	0.48	0.5	0.45
s of movement, secretion, enzyme production, gene expression, etc.) as a result of a stimulus.+++GO_CELLULAR_RESPONSE_TO_CORTICOSTEROID_STIMULUS///Any process that results in a change in state or activity of a cell (in terms of movement, secretion, enzyme production, gene expression, etc.) as a result of a corticosteroid hormone stimulus. A corticosteroid is a steroid hormone that is produced in …	GO_NUCLEAR_ENVELOPE///The double lipid bilayer enclosing the nucleus and separating its contents from the rest of the cytoplasm; includes the intermembrane space, a gap of width 20-40 nm (also called the perinuclear space).+++GO_KERATIN_FILAMENT///A filament composed of acidic and basic keratins (types I and II), typically expressed in epithelial cells. The keratins are the most diverse classes o…	GO_HORMONE_BINDING///Interacting selectively and non-covalently with any hormone, naturally occurring substances secreted by specialized cells that affect the metabolism or behavior of other cells possessing functional receptors for the hormone.+++GO_CHROMATIN_BINDING///Interacting selectively and non-covalently with chromatin, the network of fibers of DNA, protein, and sometimes RNA, that make u…	[GPER1_HUMAN|Reviewed]RecName: Full=G-protein coupled estrogen receptor 1; AltName: Full=Chemoattractant receptor-like 2; AltName: Full=Flow-induced endothelial G-protein coupled receptor 1; Short=FEG-1; AltName: Full=G protein-coupled estrogen receptor 1; AltName: Full=G-protein coupled receptor 30; AltName: Full=GPCR-Br; AltName: Full=IL8-related receptor DRY12; AltName: Full=Lymphocyte-derived…
G9606_17439	6723	SRM	501.27	479.01	371.46	400.01	340.1	446	435.76	394.53	428.37	418.98	849.41	1078.19	583.32	899.3	649.73
G9606_11912	84079	ANKRD27	13.71	14.44	15.28	15.09	15.98	15.09	14.16	15.93	14.53	14.41	10.51	9.86	12.4	9.93	13.63
G9606_4997	14	AAMP	84.9	91.72	88.06	81.67	78.6	80.88	87.11	91.51	88.4	89.18	92.59	83.69	92.19	85.55	91.11
G9606_23406	84319	CMSS1	70.02	71.84	72.2	61.52	63.8	76.14	68.93	65.78	66.94	68.92	99.98	131.51	104.94	121.64	110
G9606_12219	60680	CELF5	1.42	1.09	1.41	1.1	1.37	1.2	1.1	0.95	1.23	1	1.89	1.95	1.63	1.77	1.24
G9606_24936	5469	MED1	8.43	8.99	12.11	13.46	13.76	8.98	9.09	11.35	11.55	11.66	5.06	3.67	8.63	6.17	7.59
n at zygote formation and end with larval hatching. For plant zygotic embryos, this would be from zygote formation to the end of seed dormancy. For plant vegetative embryos, this would be from the initial determination of the cell or group of cells to form an embryo until the point when the embryo becomes independent of the parent plant.+++GO_CARDIAC_VENTRICLE_MORPHOGENESIS///The process in which…	GO_PROTEIN_DNA_COMPLEX///A macromolecular complex containing both protein and DNA molecules.+++GO_CHROMATIN///The ordered and organized complex of DNA, protein, and sometimes RNA, that forms the chromosome.+++GO_NUCLEOLUS///A small, dense body one or more of which are present in the nucleus of eukaryotic cells. It is rich in RNA and protein, is not bounded by a limiting membrane, and is not seen …	GO_RECEPTOR_REGULATOR_ACTIVITY///The function of interacting (directly or indirectly) with receptors such that the proportion of receptors in the active form is changed.+++GO_MOLECULAR_FUNCTION_REGULATOR///A molecular function that modulates the activity of a gene product or complex. Examples include enzyme regulators and channel regulators.+++GO_TRANSCRIPTION_FACTOR_ACTIVITY_PROTEIN_BINDING///In…	[MED1_HUMAN|Reviewed]RecName: Full=Mediator of RNA polymerase II transcription subunit 1; AltName: Full=Activator-recruited cofactor 205 kDa component; Short=ARC205; AltName: Full=Mediator complex subunit 1; AltName: Full=Peroxisome proliferator-activated receptor-binding protein; Short=PBP; Short=PPAR-binding protein; AltName: Full=Thyroid hormone receptor-associated protein complex 220 kDa comp…
G9606_4086	23589	CARHSP1	18.54	19.03	18.79	17.93	17.29	18.36	18.14	19.35	19.16	19.18	14.16	15.84	10.32	14	12.91
G9606_8717	25847	ANAPC13	54.99	51.54	47.92	51.9	47.05	55.65	53.22	42.25	49.41	47.94	61	53.92	70.24	72.16	62.75
G9606_9867	3996	LLGL1	18.11	19.02	17.97	18.4	18.22	16.97	16.21	19.94	18.84	18.31	15.8	12.05	13.75	11.82	16.15
G9606_10739	7979	SEM1	108.83	94.92	104.08	77.44	86.19	101.16	115.84	97.86	94.37	95.13	118.94	173.94	109.66	124.5	87.54
G9606_179	114792	KLHL32	0.59	0.66	0.39	0.62	0.64	0.6	0.67	0.49	0.55	0.62	0.65	0.61	0.96	0.64	0.65
G9606_3866	204219	CERS3	0.04	0	0	0	0.04	0	0	0.04	0.01	0	0.05	0	0	0.04	0.01
G9606_1944	644019	CBWD6	18.88	19.21	20.47	14.65	16.04	12.6	19.36	18.49	18.56	17.49	20.33	19.47	23.45	13.69	16.26
G9606_33373	7832	BTG2	9.03	9.39	9.32	9.12	9.39	8.79	8.99	8.81	8.41	9.4	4.43	3.5	5.3	4.07	5.29
G9606_33695	403273	OR5H14	0	0	0	0	0	0	0	0	0	0	0	0	0	0	0
G9606_21413	107984043	LOC107984043	0.06	0.03	0.05	0.17	0.03	0	0.03	0	0.03	0.03	0.06	0.09	0.17	0.23	0
G9606_6692	105370092	LOC105370092	0	0	0	0	0.01	0	0	0	0	0	0.01	0	0	0	0
G9606_19596	399664	MEX3D	15.98	14.85	13.63	13.88	13.88	13.67	14.21	14.49	13.49	12.64	9.11	6.83	9.43	7.07	9.69
G9606_27041	448834	KPRP	0	0	0	0	0	0	0	0	0	0	0	0	0	0	0
G9606_7599	55118	CRTAC1	0.73	0.64	0.65	0.56	0.54	0.43	0.24	0.38	0.63	0.52	0.23	0.19	0.18	0.61	0.47
G9606_4400	29974	A1CF	0	0	0	0	0	0	0	0	0	0	0	0	0	0	0
G9606_32843	1340	COX6B1	382.6	383.1	346.39	296.91	293.69	374.22	378.74	353.93	277.44	400.97	447.56	611.44	299.34	493.99	335.53
G9606_20800	221960	CCZ1B	27.95	28.8	30.23	28.74	24.18	30.57	27.98	27.37	27.59	25.59	26.33	21.65	33.62	27.66	28.94
G9606_3935	27097	TAF5L	27.84	30.23	32.56	35.59	32.65	31.5	30.01	31.56	34.46	30.33	20.23	14.94	25.46	18.34	22.86
G9606_552	220929	ZNF438	1.44	1.82	1.57	1.38	1.5	1.37	1.41	1.38	1.85	1.41	1.49	1.18	1.53	1.39	1.37
G9606_33831	112267939	LOC112267939	0.13	0	0.07	0.13	0.05	0.12	0.06	0.09	0.12	0.1	0.18	0.05	0	0.26	0.03
G9606_32925	6339	SCNN1D	3.34	3.68	2.76	2.94	2.82	2.79	2.94	2.79	3.35	3.62	7.37	6.11	3.62	4.12	5.16
G9606_15988	29893	PSMC3IP	20.24	20.05	19.46	15.53	18.58	19.21	18.93	18.77	19.84	19.1	33.39	38.31	24.37	32.84	28.04
G9606_6212	51085	MLXIPL	5.48	6.82	4.64	4.79	6.51	6.06	5.66	5.59	6.18	6.16	12.13	9.89	7.06	8.55	6.71
G9606_4378	80179	MYO19	29.41	28.72	27.36	26.04	27.67	26.82	27.8	28.91	28.34	28.63	40.92	43.23	35.02	35.68	35.53
G9606_15012	4176	MCM7	231.15	245.87	233.55	236.32	223.24	238.73	232.63	251.36	256.65	267.61	238.55	202.24	231.69	210.23	260.86
G9606_3445	114793	FMNL2	7.89	7.62	8.69	9.58	10.44	8.04	7.97	8.48	7.97	7.46	5.67	5.14	7.65	6.26	5.24
G9606_13926	1524	CX3CR1	0.11	0.12	0.07	0.11	0.1	0.05	0.07	0.15	0.11	0.07	0.04	0.01	0.06	0.09	0.09
G9606_23502	51351	ZNF117	0.56	0.18	0.4	0.6	0.63	0.55	0.9	0.26	0.43	0.48	0.15	0.33	0.58	0.59	0.22
G9606_5648	255411	TEX49	0	0	0	0.01	0	0	0	0	0	0	0	0.02	0	0	0
G9606_8988	80772	CPTP	19.21	20.58	15.27	16.22	14.74	17.26	18.11	18.13	19.27	16.91	23.03	29.8	12.93	21.38	18.56
G9606_28109	131583	FAM43A	1.63	1.18	1.05	1.5	1.35	1.25	1.35	1.59	1.46	1.09	0.67	0.75	0.46	0.61	1.11
G9606_20299	529	ATP6V1E1	71.17	73.13	76.42	69.51	65.7	74.81	73.15	71.24	68.89	69.03	62.2	56.13	72.43	62.93	68.9
G9606_21282	4059	BCAM	10.75	11.5	9.24	9.74	9.23	9.89	9.52	9.25	10.68	10.03	4.66	4.09	2.71	3.23	2.66
G9606_22401	83468	GLT8D2	2.79	2.97	3.64	3.83	2.84	3.38	2.76	3.15	2.84	3.26	2.39	2.83	3.03	2.67	2.17
G9606_4312	5364	PLXNB1	2.73	2.71	2.58	2.48	3.06	2.62	2.45	2.83	2.7	2.41	3.53	3.22	2.37	2.49	2.42
G9606_31656	503542	SPRN	0.01	0	0	0	0	0	0	0	0	0	0.01	0	0	0	0
G9606_14550	23203	PMPCA	56.94	56.79	51.95	52.06	50.37	54.4	53.3	56.27	56.64	55.88	50.41	48.8	41.81	41.41	48.06
G9606_12838	3597	IL13RA1	9.52	10.14	10.74	11.66	12.31	10.7	10.09	9.37	10.19	9.25	5.94	4.06	8.07	5.57	6.65
G9606_5324	57082	KNL1	5.03	4.91	7.59	8.7	8.84	5.75	6.13	8.01	7.23	5.9	1.77	1.39	3.47	1.86	2.61
G9606_1323	374928	ZNF773	2.12	2.02	1.88	2.56	2.35	2.4	1.94	2.29	2.12	2.18	2.6	3.07	2.81	2.98	2.57
G9606_25877	6927	HNF1A	0	0	0	0	0	0.01	0.01	0	0	0	0	0.01	0	0	0
G9606_4731	9938	ARHGAP25	0	0.02	0	0	0	0	0.02	0	0.07	0.04	0.1	0.08	0.02	0.03	0
G9606_14891	440533	PSG8	0.03	0.03	0	0.03	0.07	0.03	0	0.1	0.08	0	0.03	0	0.03	0.12	0
G9606_32103	8364	HIST1H4C	13	15.88	18.81	18.26	19.67	22.08	18.73	24.73	23.76	24.86	30.91	41.33	23.01	30.33	26.31
G9606_10603	9670	IPO13	24.23	24.42	22.7	22.24	24.08	25.11	22.9	25.56	24.49	25.61	32.75	34.15	25.88	32.45	27.04
G9606_3401	143098	MPP7	2.06	3.01	2.53	3.69	2.9	2.38	2.96	3.34	2.87	2.34	1.76	1.4	2.61	2.22	2.26
G9606_2423	7416	VDAC1	161.59	153.18	156.27	152.71	147.96	158.46	163.47	148.44	144.42	148.13	114.74	112.12	139.37	129.69	123.93
G9606_13274	2532	ACKR1	0	0	0	0	0	0	0	0	0	0	0	0	0	0	0
G9606_30913	11166	SOX21	1.32	1.08	0.98	1.14	0.96	1.2	1.09	1.04	0.91	1.15	0.85	0.7	1.33	0.95	0.95
G9606_12536	83953	FCAMR	0	0.04	0.03	0	0	0	0	0	0	0	0	0	0	0	0.02
G9606_26633	55966	AJAP1	0	0	0	0	0	0	0	0	0	0	0	0	0	0	0
G9606_8020	54813	KLHL28	1.63	2.35	2.49	3.49	2.43	2.64	2.21	2.41	1.95	2.85	2.16	1.85	3.24	2.27	2.18
G9606_19527	102724237	LOC102724237	0	0	0	0	0	0	0	0.01	0	0	0	0	0	0	0
G9606_2450	89832	CHRFAM7A	3.28	3.48	3.65	4.8	3.56	3.43	3.58	4.22	3.54	3.47	2.42	2.65	2.9	2.58	3.37
G9606_31209	51124	IER3IP1	22.08	22.01	21.87	19.8	20.46	23.04	23.99	16.28	21.69	22.33	22.09	20.44	28.34	27.11	22.97
G9606_12466	54880	BCOR	59.38	59.75	66.76	69.61	71.42	58.52	57.51	68.75	64.72	57.74	26.52	19.62	37.11	23.42	32.33
G9606_27799	389941	C1QL3	0	0	0	0	0.02	0	0	0	0	0	0	0	0.02	0	0
G9606_4847	3673	ITGA2	1.46	1.43	2.17	2.3	2.2	1.46	1.58	1.99	1.91	1.48	0.46	0.26	0.85	0.43	0.87
s and pathways involving phosphorus or compounds containing phosphorus.+++GO_REGULATION_OF_POSITIVE_CHEMOTAXIS///Any process that modulates the frequency, rate or extent of the directed movement of a motile cell or organism towards a higher concentration in a concentration gradient of a specific chemical.+++GO_POSITIVE_REGULATION_OF_PHOSPHATASE_ACTIVITY///Any process that increases the rate or fr…	GO_AXON///The long process of a neuron that conducts nerve impulses, usually away from the cell body to the terminals and varicosities, which are sites of storage and release of neurotransmitter.+++GO_NEURON_PART///Any constituent part of a neuron, the basic cellular unit of nervous tissue. A typical neuron consists of a cell body (often called the soma), an axon, and dendrites. Their purpose is …	GO_PROTEIN_BINDING_INVOLVED_IN_CELL_ADHESION///Any protein binding that is involved in cell adhesion.+++GO_PROTEIN_HETERODIMERIZATION_ACTIVITY///Interacting selectively and non-covalently with a nonidentical protein to form a heterodimer.+++GO_CELL_ADHESION_MOLECULE_BINDING///Interacting selectively and non-covalently with a cell adhesion molecule.+++GO_VIRUS_RECEPTOR_ACTIVITY///Combining with a …	[ITA2_HUMAN|Reviewed]RecName: Full=Integrin alpha-2; AltName: Full=CD49 antigen-like family member B; AltName: Full=Collagen receptor; AltName: Full=Platelet membrane glycoprotein Ia; Short=GPIa; AltName: Full=VLA-2 subunit alpha; AltName: CD_antigen=CD49b; Flags: Precursor;+++[A0A0X8AZ85_HUMAN|Unreviewed]SubName: Full=Integrin subunit alpha 2 {ECO:0000313|EMBL:ALZ41709.1}; Flags: Fragment;+++[D6…
G9606_11864	6580	SLC22A1	0.05	0.07	0.07	0.18	0.08	0.14	0.08	0.27	0.15	0.15	0.17	0.2	0.03	0.06	0.15
G9606_22435	200407	CREG2	1.04	1.17	1.4	1.02	1.06	1	1.03	1.22	1.23	1.3	0.7	1.09	0.63	0.71	0.64
G9606_28216	579	NKX3-2	3.04	2.82	2.2	2.68	2.59	3.5	2.83	1.81	2.69	3.06	4.8	4.83	3.79	4.62	3.91
G9606_21629	147657	ZNF480	5.95	6.05	6.87	6.38	6.23	6.19	6.7	6.09	6.08	5.45	3.99	4.09	5.68	5.16	3.8
G9606_6631	130733	TMEM178A	0.51	0.49	0.5	0.86	0.89	0.96	0.44	0.55	0.36	0.98	0.62	0.53	0.36	0.28	0.5
G9606_5931	6556	SLC11A1	0.04	0.01	0.01	0.04	0.01	0	0.01	0.03	0.01	0.01	0.05	0.17	0.06	0.03	0.04
G9606_7883	29902	FAM216A	44.78	43.01	47.02	43.66	45.07	44.62	47.18	40.48	41.7	43.46	60.8	67.7	67.32	65.73	64.99
G9606_15053	27293	SMPDL3B	21.18	19.9	18.5	15.89	18.05	17.89	18.31	18.5	18.03	18.25	23.15	22.71	18.96	22.67	20.91
G9606_25961	100287327	USP17L17	0	0	0.15	0	0	0	0	0	0	0	0	0	0	0.04	0
G9606_5123	55196	KIAA1551	4.59	3.98	4.95	4.68	4.97	4.38	4.77	4.63	4.61	3.66	2.25	2.04	3.18	2.6	2.36
G9606_24320	57551	TAOK1	4.38	4.44	5.32	6.07	5.65	4.74	4.55	4.58	4.67	4.13	2.35	2.09	4.06	2.64	2.51
G9606_17116	26277	TINF2	11.06	11.25	11.78	12.12	12.52	11.77	11.56	11.32	10.96	13.46	10.55	8.39	11.27	8.7	12.31
G9606_349	23189	KANK1	3.16	3.27	4.14	3.69	3.61	3.55	3.48	3.78	3.66	3.77	1.95	1.47	2.85	1.89	2.64
G9606_17522	113235	SLC46A1	4.06	4.09	5.02	5.16	4.87	4.35	4.37	4.54	5.17	4.85	3.74	3.63	3.62	4.03	3.98
G9606_4119	165829	GPR156	0.46	0.53	0.42	0.63	0.66	0.82	0.42	0.5	0.45	0.58	0.41	0.28	0.3	0.37	0.16
G9606_475	114049	BUD23	68.81	70.91	67.13	66.01	60.05	66.43	66.57	65.77	63.76	67.82	70.63	74.93	72.68	72.12	76.33
G9606_19636	388759	C1orf229	0.5	0.68	0.41	0.43	0.59	0.37	0.4	0.46	0.63	0.49	0.5	0.53	0.52	0.61	0.39
G9606_227	7099	TLR4	0	0	0	0	0	0	0	0	0	0	0	0.01	0	0	0
e frequency, rate or extent of the directed movement of substances between the nucleus and the cytoplasm.+++GO_REGULATION_OF_PROTEIN_LOCALIZATION///Any process that modulates the frequency, rate or extent of any process in which a protein is transported to, or maintained in, a specific location.+++GO_CELLULAR_RESPONSE_TO_EXTERNAL_STIMULUS///Any process that results in a change in state or activit…	GO_SIDE_OF_MEMBRANE///A cellular component consisting of one leaflet of a membrane bilayer and any proteins embedded or anchored in it or attached to its surface.+++GO_PERINUCLEAR_REGION_OF_CYTOPLASM///Cytoplasm situated near, or occurring around, the nucleus.+++GO_VACUOLAR_MEMBRANE///The lipid bilayer surrounding the vacuole and separating its contents from the cytoplasm of the cell.+++GO_INTRIN…	GO_SIGNAL_TRANSDUCER_ACTIVITY///Conveys a signal across a cell to trigger a change in cell function or state. A signal is a physical entity or change in state that is used to transfer information in order to trigger a response.+++GO_LIPOPOLYSACCHARIDE_BINDING///Interacting selectively and non-covalently with lipopolysaccharide.+++GO_SIGNALING_PATTERN_RECOGNITION_RECEPTOR_ACTIVITY///Combining with…	[TLR4_HUMAN|Reviewed]RecName: Full=Toll-like receptor 4; AltName: Full=hToll; AltName: CD_antigen=CD284; Flags: Precursor;+++[A0A2R8Y7P4_HUMAN|Unreviewed]SubName: Full=Toll-like receptor 4 {ECO:0000313|Ensembl:ENSP00000496429};+++[D0EWT7_HUMAN|Unreviewed]SubName: Full=Toll-like receptor 4 {ECO:0000313|EMBL:ACX46980.1}; Flags: Fragment;+++[D0EWT8_HUMAN|Unreviewed]SubName: Full=Toll-like receptor 4…
G9606_13188	6134	RPL10	1653.17	1636.48	1589.25	1346.98	1437.64	1689.47	1662.14	1553.32	1439.78	1548.26	2430.22	2797.62	1964.74	2616.43	2070.27
G9606_20541	729420	LMO7DN	0	0	0	0	0	0	0	0	0	0	0	0	0	0	0
G9606_25856	203547	VMA21	20.65	20.45	16.55	18.98	16.85	22	21.67	15.46	18.21	17.27	15.37	13.29	20.67	19.27	14.61
G9606_4475	2782	GNB1	124.65	138.09	152.05	150.12	149.4	131.86	131.91	141.95	144.07	139.62	91.02	86.97	115.36	103.01	120.77
G9606_28221	8857	FCGBP	0.03	0.06	0.02	0.03	0.02	0.02	0.03	0.05	0.04	0.03	0.03	0.04	0.01	0.04	0.02
G9606_34735	94086	HSPB9	1.13	1.34	0.74	1.09	0.61	1.38	1.39	1.19	1.23	1.14	2.87	3.89	1.5	1.23	2.49
G9606_14703	25758	KIAA1549L	1.12	1.2	1.5	1.7	2.48	1.24	1.25	1.92	1.35	1.5	0.46	0.45	0.64	0.38	0.64
G9606_19227	478	ATP1A3	11.86	12.05	11	11.38	11.67	9.46	9.31	9.8	11.01	10.68	11.94	10.5	11.51	13.16	11.72
G9606_23571	222068	TMED4	53	56.06	53.32	58.22	58.3	52.52	51.46	51.1	55.46	54.81	42.59	36.56	48.53	44.82	44.12
G9606_3097	2861	GPR37	0.25	0.23	0.19	0.38	0.24	0.26	0.2	0.26	0.16	0.18	0.15	0.13	0.23	0.18	0.3
G9606_16820	126147	NTN5	0.2	0.18	0.23	0.13	0.2	0.12	0.14	0.14	0.12	0.16	0.19	0.3	0.24	0.11	0.16
G9606_4524	780	DDR1	6.79	7.81	7.85	8.29	9.09	6.85	6.73	8.66	7.62	6.81	3.71	3.23	3.98	3.32	4.76
G9606_10299	1318	SLC31A2	2.26	2.68	2.18	2.43	2.22	2.26	1.96	2.34	2.46	2.16	1.35	0.87	1.85	1.57	1.41
G9606_19075	81533	ITFG1	9.16	8.84	10.43	11.15	11.48	9.78	9.43	10.1	9.81	9.49	5.66	2.86	9.41	5.41	8.82
G9606_34294	107984862	LOC107984862	0.01	0.1	0.03	0.02	0.09	0.05	0.02	0.06	0.07	0.02	0.03	0.01	0.06	0.05	0.01
G9606_7843	2533	FYB1	0	0	0	0	0	0	0	0	0	0	0.01	0	0	0	0
G9606_9771	344558	SH3RF3	3.14	2.8	3.47	3.36	3.46	2.79	2.8	3.52	3.08	2.91	1.56	1.43	2.1	1.7	1.61
G9606_16525	27244	SESN1	9.85	9.76	10.25	9.49	10.92	10.84	9.26	9.5	8.54	10.65	7.03	6.23	7.73	6.94	7.51
G9606_2720	9693	RAPGEF2	4.39	4.4	5.57	5.51	5.49	4.06	4.32	5.26	4.44	4.19	3.38	2.43	4.37	2.76	3.67
m (in terms of movement, secretion, enzyme production, gene expression, etc.) as a result of a nitrogen compound stimulus.+++GO_CENTRAL_NERVOUS_SYSTEM_DEVELOPMENT///The process whose specific outcome is the progression of the central nervous system over time, from its formation to the mature structure. The central nervous system is the core nervous system that serves an integrating and coordinati…	GO_CELL_PROJECTION///A prolongation or process extending from a cell, e.g. a flagellum or axon.+++GO_SOMATODENDRITIC_COMPARTMENT///The region of a neuron that includes the cell body (cell soma) and the dendrite, but excludes the axon.+++GO_APICAL_PLASMA_MEMBRANE///The region of the plasma membrane located at the apical end of the cell.+++GO_MEMBRANE_REGION///A membrane that is a part of a larger …	GO_MOLECULAR_FUNCTION_REGULATOR///A molecular function that modulates the activity of a gene product or complex. Examples include enzyme regulators and channel regulators.+++GO_GUANYL_NUCLEOTIDE_EXCHANGE_FACTOR_ACTIVITY///Stimulates the exchange of guanyl nucleotides associated with a GTPase. Under normal cellular physiological conditions, the concentration of GTP is higher than that of GDP, favo…	[RPGF2_HUMAN|Reviewed]RecName: Full=Rap guanine nucleotide exchange factor 2; AltName: Full=Cyclic nucleotide ras GEF; Short=CNrasGEF; AltName: Full=Neural RAP guanine nucleotide exchange protein; Short=nRap GEP; AltName: Full=PDZ domain-containing guanine nucleotide exchange factor 1; Short=PDZ-GEF1; AltName: Full=RA-GEF-1; AltName: Full=Ras/Rap1-associating GEF-1;+++[A0A2R8Y661_HUMAN|Unreviewed…
G9606_10105	9960	USP3	3.28	3.39	3.77	4.34	4.01	3.56	3.28	3.44	3.67	3.4	2.89	2.52	3.81	2.66	3.3
G9606_29970	150368	PHETA2	0.13	0.09	0.09	0.13	0.11	0	0.07	0.05	0.11	0.07	0.08	0.12	0	0.08	0
G9606_20091	30812	SOX8	3.73	3.66	3.06	3.05	3.28	2.87	3.31	3.12	3.05	3.07	2.27	2.27	1.99	1.75	2.3
idney development is the process whose specific outcome is the progression of the kidney over time, from its formation to the mature structure. The kidney is an organ that filters the blood and excretes the end products of body metabolism in the form of urine.	GO_TRANSCRIPTION_FACTOR_COMPLEX///A protein complex that is capable of associating with DNA by direct binding, or via other DNA-binding proteins or complexes, and regulating transcription.+++GO_NUCLEAR_TRANSCRIPTION_FACTOR_COMPLEX///A protein complex, located in the nucleus, that is capable of associating with DNA by direct binding, or via other DNA-binding proteins or complexes, and regulating t…	GO_RNA_POLYMERASE_II_TRANSCRIPTION_FACTOR_ACTIVITY_SEQUENCE_SPECIFIC_DNA_BINDING///Interacting selectively and non-covalently with a specific DNA sequence in order to modulate transcription by RNA polymerase II. The transcription factor may or may not also interact selectively with a protein or macromolecular complex.+++GO_DOUBLE_STRANDED_DNA_BINDING///Interacting selectively and non-covalently w…	[SOX8_HUMAN|Reviewed]RecName: Full=Transcription factor SOX-8;
G9606_6247	51109	RDH11	39.17	38.51	37.95	37.85	37.85	40.56	38.42	36.47	39.46	37.98	34.99	39.51	36.3	41.47	33.23
G9606_22599	143	PARP4	6.21	6.51	6.5	7.12	8.04	6.1	6.55	7.11	6.06	6.08	4.09	3.65	5.65	4.53	4.87
G9606_13760	89874	SLC25A21	1.32	1.08	1.76	1.05	1.39	1.09	1.1	1.46	1.05	1.24	0.86	0.68	1.4	1.14	1.11
G9606_20847	80781	COL18A1	20.09	20.47	17.92	18.6	18.27	19.34	18.45	20.22	21.56	19.95	17.38	17.28	13.53	14.93	14.87
G9606_31698	84552	PARD6G	2.79	2.62	2.68	2.82	2.63	3.07	2.39	2.92	2.67	2.23	1.13	0.88	1.43	1.1	1.1
G9606_9851	11179	ZNF277	5.69	5.31	5.43	5.4	6.34	6.04	5.96	6.07	5.44	6.12	5.17	6.01	5.62	5.55	5.93
G9606_6670	282890	ZNF311	0	0.02	0	0	0	0	0	0	0	0	0	0	0	0	0
G9606_24635	55771	PRR11	15.85	17.05	18.61	19.99	20.3	17.73	17.64	18.83	20.77	17.72	7.59	8.28	11.51	9.1	10.97
G9606_22780	162461	TMEM92	0.39	0.38	0.38	0.18	0.11	0.25	0.22	0.26	0.14	0.25	0.04	0.31	0.06	0.08	0.32
G9606_26396	1209	CLPTM1	114.65	111.95	97.09	99.33	97.52	104.77	107.5	104.8	109.34	104.95	100.94	109.43	83.12	100.76	86.01
G9606_14351	9317	PTER	6.76	6.97	8.33	8.15	8.87	7.43	7.87	7.37	6.98	7.5	4.36	2.82	6.77	3.73	5.67
G9606_19413	6578	SLCO2A1	0.5	0.54	0.49	0.86	0.54	0.39	0.23	0.4	0.47	0.34	0.85	1.34	1.33	1.15	0.87
G9606_18975	10233	LRRC23	1.41	1.1	0.94	1.43	1.61	1.07	1.72	1.11	1.75	1.33	1.51	1.77	1.09	1.57	1.78
G9606_28519	415116	PIM3	37.74	39.35	36.93	34.9	33.11	33.6	34.82	35.18	35.83	35.17	46.11	41.37	36.01	36.9	38.94
G9606_9898	158055	C9orf163	0.17	0.26	0.23	0.19	0.22	0.23	0.27	0.29	0.15	0.38	0.34	0.43	0.24	0.48	0.4
G9606_32418	408029	C2orf27B	0	0	0.03	0.07	0.03	0	0	0	0	0	0	0	0	0	0
G9606_272	64928	MRPL14	73.68	70.83	71.01	62.59	58.38	71.2	73.23	75.07	70.64	76.06	84.68	86.32	64.69	72	79.8
G9606_2459	6490	PMEL	1.25	1.01	0.94	1.11	1.31	1.13	0.7	1.01	1.22	0.99	1.01	0.42	0.75	0.74	0.88
G9606_9778	92002	CCNQ	45.62	44.57	42.37	38.56	35.06	45.55	45.78	42.18	41.51	46.39	47.65	53.34	42.89	45.6	45.77
G9606_937	220416	LRRC63	0.48	0.51	0.46	0.53	0.58	0.62	0.48	0.42	0.6	0.55	0.24	0.4	0.41	0.36	0.25
G9606_28154	1375	CPT1B	9.11	10	8.45	8.41	10.77	9.52	9.59	8.54	8.46	9.42	19.34	18.4	11.17	14.46	13.73
G9606_22959	10838	ZNF275	11.06	10.74	11.23	14.09	12.21	11.29	11.1	10.81	11.57	9.81	9.48	9.99	11.69	13.67	8.64
G9606_2209	80059	LRRTM4	0.93	0.62	0.79	0.97	0.73	0.77	0.7	0.69	0.83	0.83	0.37	0.28	0.34	0.16	0.26
G9606_12723	9949	AMMECR1	9.43	8.5	9	10.71	9.62	10.05	10	8.46	9.83	8.34	6.26	7.15	8.11	9.03	5.79
G9606_23375	161779	PGBD4	1.12	1.62	1.44	0.93	1.55	1.28	1.34	1.17	1.01	1.51	1.04	0.66	0.84	0.85	0.6
G9606_35062	1174	AP1S1	45.12	46.3	40.13	40.81	39.31	45.59	43.2	36.68	42.14	42.26	35.78	28.75	34.66	36.55	35.72
G9606_4577	84631	SLITRK2	0	0	0.02	0	0	0	0	0	0	0	0	0	0	0	0
G9606_18239	4622	MYH4	0	0	0	0	0	0	0	0.01	0	0	0	0	0	0	0
G9606_8018	79002	TRIR	160.41	154.86	141.2	111.57	117.63	138	155.52	132.05	130.61	133.64	206.66	280.61	145.35	193.69	168.4
G9606_19773	80071	CCDC15	2.48	2.57	3.32	3.22	3.51	3.08	3.16	3.21	3.22	2.72	2.32	2.53	2.63	2.74	3.12
G9606_25089	147372	CCBE1	0.57	0.47	0.43	0.51	0.37	0.38	0.53	0.5	0.47	0.45	0.33	0.55	0.3	0.35	0.39
G9606_5037	80070	ADAMTS20	0.5	0.39	0.48	0.46	0.62	0.6	0.46	0.48	0.43	0.45	0.27	0.17	0.35	0.25	0.23
G9606_137	10808	HSPH1	66.65	62.79	74.46	75.43	78.76	68.07	70.85	78.06	73.69	76.17	31.17	22.16	45.21	26.64	42.19
G9606_1692	6259	RYK	15.06	16.09	19.71	18.42	18.85	16.9	16.02	18.99	17.94	17.14	9.5	6.54	13.56	9.93	11.89
G9606_26317	388610	TRNP1	11.4	9.4	9.59	9.03	8.94	10.13	10.01	9.2	9.57	10.05	10.06	10.32	7.25	10.09	8.89
G9606_13213	105	ADARB2	0	0	0	0	0	0	0	0	0	0	0	0	0	0	0
G9606_10040	3054	HCFC1	44.51	44.91	48.69	59.22	52.41	43.51	43.51	51.23	55.97	47.13	34.93	27.15	31.62	30.56	30.02
G9606_5284	5089	PBX2	33.91	32.84	31.7	32.83	34.19	35.37	32.79	30.77	32.14	33.06	30.28	28.33	30.14	29.64	29.44
G9606_1901	889	KRIT1	15.47	15.75	17.15	16.79	18.82	15.64	16.38	16.01	16.08	15.27	15.17	15.76	18.45	16.67	14.73
G9606_29770	100652901	LOC100652901	3.22	3.91	3.11	3.46	3.53	3.04	3.14	3.5	2.97	4.06	4.11	6.78	3.02	4.88	3.14
G9606_5101	4986	OPRK1	0	0.01	0	0	0	0	0.01	0	0	0	0	0	0	0.01	0
G9606_24815	10001	MED6	17.82	16.57	17.88	16.16	14.86	16.17	18.02	16.39	16.34	16.76	13.55	10.03	15.81	12.78	14.88
G9606_5370	8997	KALRN	1.09	1.13	1.14	0.96	1.03	0.91	1.1	0.92	1.03	0.97	0.54	0.61	0.75	0.63	0.52
G9606_17629	2624	GATA2	24.72	25.23	23.62	24.19	21.66	20.43	20.67	21.15	21.39	20.7	19.59	17.66	16.16	17.1	15.63
of a cell becomes restricted such that it will develop into a neuron that resides in the forebrain.+++GO_DIENCEPHALON_DEVELOPMENT///The process whose specific outcome is the progression of the diencephalon over time, from its formation to the mature structure. The diencephalon is the paired caudal parts of the prosencephalon from which the thalamus, hypothalamus, epithalamus and subthalamus are d…	GO_MAST_CELL_GRANULE///Coarse, bluish-black staining cytoplasmic granules, bounded by a plasma membrane and found in mast cells and basophils. Contents include histamine, heparin, chondroitin sulfates, chymase and tryptase.+++GO_VACUOLE///A closed structure, found only in eukaryotic cells, that is completely surrounded by unit membrane and contains liquid material. Cells contain one or several va…	GO_TRANSCRIPTIONAL_ACTIVATOR_ACTIVITY_RNA_POLYMERASE_II_CORE_PROMOTER_PROXIMAL_REGION_SEQUENCE_SPECIFIC_BINDING///Interacting selectively and non-covalently with a sequence of DNA that is in cis with and relatively close to a core promoter for RNA polymerase II (RNAP II) in order to activate or increase the frequency, rate or extent of transcription from the RNAP II promoter.+++GO_CORE_PROMOTER_S…	[GATA2_HUMAN|Reviewed]RecName: Full=Endothelial transcription factor GATA-2; AltName: Full=GATA-binding protein 2;+++[A0A1D5RMQ8_HUMAN|Unreviewed]SubName: Full=Endothelial transcription factor GATA-2 {ECO:0000313|Ensembl:ENSP00000419532}; Flags: Fragment;+++[C9J965_HUMAN|Unreviewed]SubName: Full=Endothelial transcription factor GATA-2 {ECO:0000313|Ensembl:ENSP00000418132}; Flags: Fragment;
G9606_14184	114932	MRFAP1L1	47.88	45.68	42.15	44.78	39.65	48.77	46.63	41.63	45.28	44.64	38.27	41.32	37.12	40.66	36.7
G9606_31940	6001	RGS10	27.77	28.55	28.17	25.42	25.6	28.97	27.9	24.22	22.83	25.86	29.76	35.75	26.54	32.06	27.79
G9606_18222	146395	GSG1L	0.03	0.04	0.04	0.03	0.03	0.07	0.04	0.14	0.04	0.04	0.02	0.09	0.04	0	0.04
G9606_23071	8170	SLC14A2	0.58	0.44	0.56	0.66	0.44	0.52	0.39	0.58	0.37	0.68	0.88	1.19	0.7	0.96	0.75
G9606_10385	7559	ZNF12	3.33	3.63	5.11	4.57	5.29	3.43	3.74	4.4	4.72	3.73	2.58	2.17	3.84	2.89	2.83
G9606_10068	642819	ZNF487	0.99	0.6	0.71	0.49	0.53	0.64	0.9	0.86	0.69	0.59	0.63	1	0.56	0.58	0.54
G9606_21482	55450	CAMK2N1	7.87	7.1	6.18	5.81	5.9	6.63	6.14	5.84	6.81	6.74	5.78	6.22	6.57	7.15	6.29
G9606_5304	10938	EHD1	19.14	19.23	17	18.03	15.02	17.78	18.01	18.64	19.89	19.69	20.74	18.29	19.33	18.33	19.85
G9606_9399	163882	CNST	3.2	3.24	3.63	3.74	3.91	3.31	3.43	3.54	3.19	3.05	2.73	2.57	3.33	2.52	3.51
G9606_24060	219578	ZNF804B	0	0	0	0	0.01	0	0	0	0	0.01	0	0	0	0	0.01
G9606_599	357	SHROOM2	0.04	0.05	0.05	0.04	0.07	0.07	0.03	0.06	0.02	0.05	0.03	0.02	0.03	0.06	0.06
G9606_18605	102800317	TPTEP2-CSNK1E	3.29	4.52	3.65	3.75	3.2	2.13	2.26	2.29	2.96	3.31	0.97	1.01	1.94	2.29	1.04
G9606_4884	83643	CCDC3	8.48	7.29	7.74	7.55	7.73	7.46	8.04	7.58	7.94	7.65	6.55	5.4	7.09	7.04	5.96
G9606_12960	554282	FAM72C	7.22	7.72	8.51	8.81	9.93	8.16	6.38	8.57	7.26	6.82	5.68	4.5	8.12	7.11	5.9
G9606_20917	54976	C20orf27	108.82	109.98	93.42	91.51	81.95	100.78	100.31	91.14	101.09	105.84	116.92	123.5	88.54	109.24	105.7
G9606_33463	7789	ZXDA	0.43	0.46	0.5	0.58	0.6	0.51	0.36	0.36	0.34	0.53	0.18	0.13	0.45	0.21	0.29
G9606_33124	79680	RTL10	9.02	10.06	9.66	11.23	10.11	10.14	9.64	10	11.47	9.75	7.78	7.67	7.86	7.93	7.18
G9606_2561	10426	TUBGCP3	11.29	11.41	12.57	14.18	14.14	11.98	11.98	12.93	11.71	12.58	9.71	7.91	12.38	8.77	11.86
G9606_5108	8445	DYRK2	6.76	6.79	7.95	8.77	8.6	7.2	7.07	7.42	7.81	6.85	3.01	1.82	4.41	2.76	3.4
G9606_28741	5261	PHKG2	19.51	19.47	15.93	16.19	15.62	17.22	17.94	17.44	19.14	18.99	29.78	33.33	22.05	30.74	23.54
G9606_32449	2862	MLNR	0.14	0.1	0.07	0.11	0.14	0.36	0.22	0.17	0.25	0.07	0	0	0.15	0	0
G9606_5379	2100	ESR2	0.54	0.48	0.47	0.6	0.7	0.68	0.71	0.58	0.57	0.81	0.31	0.42	0.42	0.39	0.59
O_POSITIVE_REGULATION_OF_PROTEIN_MODIFICATION_PROCESS///Any process that activates or increases the frequency, rate or extent of the covalent alteration of one or more amino acid residues within a protein.+++GO_RESPONSE_TO_INORGANIC_SUBSTANCE///Any process that results in a change in state or activity of a cell or an organism (in terms of movement, secretion, enzyme production, gene expression, e…	GO_PROTEIN_DNA_COMPLEX///A macromolecular complex containing both protein and DNA molecules.+++GO_PERIKARYON///The portion of the cell soma (cell body) that excludes the nucleus.+++GO_SOMATODENDRITIC_COMPARTMENT///The region of a neuron that includes the cell body (cell soma) and the dendrite, but excludes the axon.+++GO_PERINUCLEAR_REGION_OF_CYTOPLASM///Cytoplasm situated near, or occurring arou…	GO_HORMONE_BINDING///Interacting selectively and non-covalently with any hormone, naturally occurring substances secreted by specialized cells that affect the metabolism or behavior of other cells possessing functional receptors for the hormone.+++GO_NUCLEIC_ACID_BINDING_TRANSCRIPTION_FACTOR_ACTIVITY///Interacting selectively and non-covalently with a DNA or RNA sequence in order to modulate tran…	[ESR2_HUMAN|Reviewed]RecName: Full=Estrogen receptor beta; Short=ER-beta; AltName: Full=Nuclear receptor subfamily 3 group A member 2;+++[F1D8N3_HUMAN|Unreviewed]SubName: Full=Estrogen nuclear receptor beta variant b {ECO:0000313|EMBL:ADZ17332.1}; SubName: Full=Estrogen receptor 2 (ER beta), isoform CRA_d {ECO:0000313|EMBL:EAW80851.1};+++[G3V5S2_HUMAN|Unreviewed]SubName: Full=Estrogen receptor be…
G9606_4288	392843	IQCA1L	0.06	0	0	0.05	0	0	0.02	0.02	0	0.02	0	0	0	0.02	0
G9606_32390	51666	ASB4	0	0	0	0	0.03	0.01	0	0.02	0	0	0	0	0	0	0.01
G9606_15026	4215	MAP3K3	16.24	15.94	14.65	16.18	15.04	16.08	15.03	17.15	16.43	15.7	15.01	16.18	12.56	16.49	13.05
G9606_1996	85451	UNK	17.23	17.65	18.32	17.91	17.65	17.9	16.96	20.36	18.96	18.14	21.68	19.81	18.25	17.73	17.5
G9606_7282	64219	PJA1	17.97	19.31	24.07	20.4	23.35	19.67	20.52	23.52	21.25	20.84	11.2	6.58	18.17	7	18.56
G9606_20900	8943	AP3D1	73.58	73.32	69.45	74.66	72.31	71.72	71.22	81.24	75.27	72.71	108.27	102.88	105.54	89.7	113.09
G9606_4092	6904	TBCD	25.15	25.91	22.87	22.6	22.04	25.29	25.18	25.96	25.7	25.65	21.75	19.87	18.25	18.69	20.72
G9606_22101	5743	PTGS2	0.37	0.3	0.38	0.57	0.43	0.28	0.33	0.27	0.34	0.26	0.38	0.29	0.67	0.26	0.55
activity of a cell or an organism (in terms of movement, secretion, enzyme production, gene expression, etc.) as a result of a purine-containing compound stimulus.+++GO_LIPID_METABOLIC_PROCESS///The chemical reactions and pathways involving lipids, compounds soluble in an organic solvent but not, or sparingly, in an aqueous solvent. Includes fatty acids; neutral fats, other fatty-acid esters, and…	GO_CELL_PROJECTION///A prolongation or process extending from a cell, e.g. a flagellum or axon.+++GO_ENDOPLASMIC_RETICULUM///The irregular network of unit membranes, visible only by electron microscopy, that occurs in the cytoplasm of many eukaryotic cells. The membranes form a complex meshwork of tubular channels, which are often expanded into slitlike cavities called cisternae. The ER takes two…	GO_DIOXYGENASE_ACTIVITY///Catalysis of an oxidation-reduction (redox) reaction in which both atoms of oxygen from one molecule of O2 are incorporated into the (reduced) product(s) of the reaction. The two atoms of oxygen may be distributed between two different products.+++GO_PROTEIN_DIMERIZATION_ACTIVITY///The formation of a protein dimer, a macromolecular structure consists of two noncovalently…	[PGH2_HUMAN|Reviewed]RecName: Full=Prostaglandin G/H synthase 2; EC=1.14.99.1 {ECO:0000269|PubMed:16373578, ECO:0000269|PubMed:26859324, ECO:0000269|PubMed:27226593}; AltName: Full=Cyclooxygenase-2; Short=COX-2; AltName: Full=PHS II; AltName: Full=Prostaglandin H2 synthase 2; Short=PGH synthase 2; Short=PGHS-2; AltName: Full=Prostaglandin-endoperoxide synthase 2; Flags: Precursor;+++[D9MWI3_HUMAN…
G9606_20704	1557	CYP2C19	0.05	0.03	0.05	0.03	0.05	0.05	0.06	0.03	0.03	0.02	0.01	0.01	0.02	0.06	0.04
G9606_3740	4595	MUTYH	13.92	14.02	13.03	10.42	15.05	14.9	12.85	13.64	14.57	16.06	32.15	36.9	21.39	29.34	33.03
G9606_11000	200008	CDCP2	0.02	0.12	0.12	0.07	0.19	0.06	0.15	0.08	0.19	0.04	0.13	0.07	0.15	0.19	0.08
G9606_15807	6882	TAF11	27.14	26.56	26.41	26.72	26.13	27.15	29.03	24.12	27.09	25.5	21.47	18.67	27.06	23.98	21.01
G9606_1382	1615	DARS	43.82	41.63	41.79	41.51	42.32	44.22	44.43	38.61	40.69	39.59	53.44	63.72	58.43	67.15	51.85
G9606_7838	7009	TMBIM6	138.56	146.94	155.24	180.31	163.11	148.29	146.51	138.83	155.59	152.36	90.37	82.99	126.67	113.29	115.5
G9606_10223	84626	KRBA1	13.13	13.19	11.18	11.94	11.27	12.85	12.39	12.62	13.32	12.32	15.04	15.99	10.53	12.17	10.88
G9606_4840	100528021	ST20-MTHFS	0	0.37	0	0.5	0.15	0	0	0	0.54	0.34	0	0.6	0	0.24	0.62
G9606_18991	2012	EMP1	0.15	0.28	0.3	0.14	0.18	0.28	0.14	0.25	0.17	0.32	0.08	0.05	0.2	0.1	0.24
G9606_26228	126	ADH1C	0	0	0	0	0	0	0	0	0	0	0.03	0	0	0.03	0
G9606_3186	139135	PASD1	0.01	0.02	0	0	0	0	0	0	0	0	0	0.01	0.03	0	0.01
G9606_11742	131096	KCNH8	0	0	0.03	0	0	0	0	0.02	0.02	0	0	0.03	0	0	0
G9606_19563	55872	PBK	10.66	10.17	12.06	12.14	12.16	12.5	12.56	11.84	10.84	11.36	6.89	5.99	12.21	6.99	10.8
G9606_8361	1825	DSC3	6.25	6	6.43	8.01	7.91	6.66	6.85	5.72	6.62	6.16	4.34	3.59	6.54	4.24	5.76
G9606_30184	5698	PSMB9	0.51	0.17	0.25	0.35	0.26	0.26	0.43	0.25	0.09	0.26	0.48	0.55	0.09	0.39	0.34
G9606_19242	943	TNFRSF8	0.07	0.09	0.06	0.11	0.08	0.02	0.06	0.13	0.07	0.14	0.08	0.08	0.07	0.08	0.05
G9606_23881	57631	LRCH2	4.4	4.51	5.62	6.07	5.94	4.95	5.07	5	4.51	4.75	3.86	2.64	6.24	4.06	4.73
G9606_21872	390595	UBAP1L	0.32	0.38	0.25	0.34	0.4	0.27	0.45	0.35	0.29	0.45	0.47	0.82	0.33	0.47	0.48
G9606_34389	5167	ENPP1	3.93	3.76	4.34	5.08	4.56	4.21	4.13	4.39	4.43	4.4	3.02	3.01	3.87	3.4	3.48
G9606_25223	1749	DLX5	8.87	7.83	6.96	5.67	6.47	7.15	7.7	6.86	5.63	6.31	7.07	7.63	5.54	6.49	7.47
G9606_1041	3400	ID4	15.81	15.22	15.96	14.88	13.36	14.75	15.78	13.71	14.15	13.82	26.67	30.85	27.92	29.5	26.34
G9606_16554	51027	BOLA1	17.77	19.68	17.05	14.04	16.41	17.23	17.65	15.91	15.11	19.52	28.62	31.8	19.91	26.13	24.62
G9606_14451	5580	PRKCD	28.35	29.56	25.08	24.73	25.14	28.11	25.09	26.63	26.29	24.85	18.8	20.7	17.91	19.16	18.5
ssed on to downstream components within the cell, which become activated themselves to further propagate the signal and finally trigger a change in the function or state of the cell.+++GO_REGULATION_OF_CATABOLIC_PROCESS///Any process that modulates the frequency, rate, or extent of the chemical reactions and pathways resulting in the breakdown of substances.+++GO_REGULATION_OF_CELLULAR_AMINE_META…	GO_NUCLEAR_MATRIX///The dense fibrillar network lying on the inner side of the nuclear membrane.+++GO_NUCLEAR_PERIPHERY///The portion of the nuclear lumen proximal to the inner nuclear membrane.+++GO_PERINUCLEAR_REGION_OF_CYTOPLASM///Cytoplasm situated near, or occurring around, the nucleus.+++GO_CELL_CELL_JUNCTION///A cell junction that forms a connection between two or more cells in a multicell…	GO_TRANSFERASE_ACTIVITY_TRANSFERRING_PHOSPHORUS_CONTAINING_GROUPS///Catalysis of the transfer of a phosphorus-containing group from one compound (donor) to another (acceptor).+++GO_INSULIN_RECEPTOR_SUBSTRATE_BINDING///Interacting selectively and non-covalently with any of the insulin receptor substrate (IRS) proteins, adaptor proteins that bind to the transphosphorylated insulin and insulin-like …	[KPCD_HUMAN|Reviewed]RecName: Full=Protein kinase C delta type; EC=2.7.11.13 {ECO:0000269|PubMed:18285462}; AltName: Full=Tyrosine-protein kinase PRKCD; EC=2.7.10.2; AltName: Full=nPKC-delta; Contains: RecName: Full=Protein kinase C delta type regulatory subunit; Contains: RecName: Full=Protein kinase C delta type catalytic subunit; AltName: Full=Sphingosine-dependent protein kinase-1; Short=SDK1…
G9606_15596	317701	VN1R2	0.27	0.1	0.13	0.24	0.23	0.1	0.3	0.29	0.27	0.17	0.27	0.14	0.17	0.27	0.1
G9606_35923	284355	TPRX1	0	0	0	0	0	0	0	0.02	0	0	0	0	0	0	0
G9606_7484	84314	TMEM107	4.85	4.27	3.63	3.67	4.04	4.12	3.68	3.98	3.61	4.08	3.29	2.81	3.17	3.94	3.85
G9606_16263	54861	SNRK	5.1	5.13	5.77	6.53	6.47	5.65	4.97	6.29	5.89	5.32	2.89	2.32	4.95	2.8	4.03
G9606_16221	1489	CTF1	1.85	2.08	1.6	1.85	2.24	1.52	1.52	1.55	1.19	1.68	2.14	2.9	1.52	2.84	2.28
G9606_6116	94097	SFXN5	6.21	6.03	5.99	6.55	7.04	6.31	6.16	6.66	6.92	6.27	6.12	7.11	5.42	5.84	6.09
G9606_23013	5438	POLR2I	124.42	128.7	107.56	95.21	86.86	124.69	114.36	116.11	101.25	103.97	187.12	252.83	125.63	181.95	147.01
G9606_6510	257415	FAM133B	21.73	19.18	18.34	18.67	17.18	24.04	22.42	16.67	21.01	20.72	30.2	38.71	27.49	35.04	23.82
G9606_28186	56033	BARX1	5.89	5.03	5.3	4.75	4.42	4.92	5.84	5.41	5.08	6.38	6.07	6.81	3.45	5.49	3.97
G9606_246	23259	DDHD2	10.31	10.28	12.83	12.38	13.03	10.92	11.45	12.42	11.71	10.23	6.34	5.79	9.22	7.1	7.07
G9606_13147	64598	MOSPD3	29.67	28.32	23.31	24.28	22.89	25.61	24	22.13	19.98	28.43	31.87	32.59	24.52	35.94	27.8
G9606_12442	6891	TAP2	7.71	8.1	8.11	8.76	8.7	7.43	7.49	7.79	8.55	7.61	6.56	5.48	8.01	6.11	7.66
G9606_22011	7485	WRB	30.3	28.97	33	33.83	30.2	32.79	32.03	26.68	27.7	30.13	19.64	15.68	28.01	24.97	21.99
G9606_3355	622	BDH1	3.81	3.56	3.77	3.23	3.42	3.75	3.25	3.81	4.48	4.02	4.9	4.28	3.79	3.95	3.93
G9606_26842	55658	RNF126	117.51	115.61	96.85	95.92	92.1	100.16	105.42	101.76	101.01	105.91	183.02	196.54	125.33	158.96	150.41
G9606_26714	286223	C9orf47	0.08	0	0.02	0.04	0.04	0.03	0	0.02	0.02	0.02	0	0	0.03	0.01	0.03
G9606_9168	92558	BICDL1	2.55	2.66	2.45	2.1	2.56	2.2	2.69	2.11	2.59	2.58	4.67	5.36	2.91	3.82	3.43
G9606_23544	1020	CDK5	53.38	45.57	39.72	37.12	38	42.54	46.94	41.86	40.25	42.8	49.57	52.13	40.47	46.17	43.22
ad when any one of the following molecular or morphological criteria is met: (1) the cell has lost the integrity of its plasma membrane; (2) the cell, including its nucleus, has undergone complete fragmentation into discrete bodies (frequently referred to as apoptotic bodies). The cell corpse (or its fragments) may be engulfed by an adjacent cell in vivo, but engulfment of whole cells should not …	GO_PERIKARYON///The portion of the cell soma (cell body) that excludes the nucleus.+++GO_LAMELLIPODIUM///A thin sheetlike process extended by the leading edge of a migrating cell or extending cell process; contains a dense meshwork of actin filaments.+++GO_CELL_JUNCTION///A cellular component that forms a specialized region of connection between two or more cells or between a cell and the extrace…	GO_TAU_PROTEIN_KINASE_ACTIVITY///Catalysis of the reaction: ATP + tau-protein = ADP + O-phospho-tau-protein.+++GO_PROTEIN_SERINE_THREONINE_KINASE_ACTIVITY///Catalysis of the reactions: ATP + protein serine = ADP + protein serine phosphate, and ATP + protein threonine = ADP + protein threonine phosphate.+++GO_RECEPTOR_BINDING///Interacting selectively and non-covalently with one or more specific s…	[CDK5_HUMAN|Reviewed]RecName: Full=Cyclin-dependent-like kinase 5; EC=2.7.11.1; AltName: Full=Cell division protein kinase 5; AltName: Full=Serine/threonine-protein kinase PSSALRE; AltName: Full=Tau protein kinase II catalytic subunit; Short=TPKII catalytic subunit;+++[A0A090N7W4_HUMAN|Unreviewed]SubName: Full=Cyclin-dependent kinase 5 {ECO:0000313|EMBL:EAL24498.1}; SubName: Full=Cyclin-dependent…
G9606_33648	157848	NKX6-3	0	0	0	0	0	0	0	0	0	0	0	0	0	0	0
G9606_13933	8611	PLPP1	8.52	10.67	9.12	10.03	8.65	9.84	9.28	8.69	9.08	9.17	22.99	23.9	23.19	27.36	22.13
G9606_12113	27235	COQ2	20.76	19.06	19.22	18.64	19.56	21.49	18.97	19.16	17.9	17.96	19.74	17.71	23.41	20.26	21.13
G9606_15872	642446	TRIM64B	0	0	0	0	0.03	0	0	0	0	0	0	0	0	0	0
G9606_13900	8642	DCHS1	0.79	0.61	0.64	0.66	0.7	0.52	0.55	0.62	0.68	0.56	0.68	0.82	0.46	0.62	0.54
G9606_5150	314	AOC2	1.84	2.13	1.53	2.53	1.93	1.59	1.98	1.79	1.8	1.62	2.16	2.73	1.86	2.45	1.32
G9606_4209	129684	CNTNAP5	0	0	0	0	0	0	0	0	0	0	0	0	0	0	0
G9606_15812	5834	PYGB	17.47	17.84	17.48	18.7	18.22	17.63	17.25	18.41	19.35	18.27	14.93	14.25	15.94	14.9	15.86
G9606_29003	644524	NKX2-4	4.25	3.71	3.11	3.28	2.52	2.81	3.47	3.59	2.93	3.13	4.46	3.67	3.87	3.03	3.65
G9606_6753	5409	PNMT	0.88	1.7	1.43	0.91	1.79	1.27	0.91	0.91	1.23	0.84	1.8	1.91	1.55	1.94	1.39
G9606_13984	22821	RASA3	2.28	2.51	2.55	2.82	2.89	2.25	2.1	2.82	2.39	2.69	1.25	1.33	1.88	1.18	1.38
G9606_33587	440804	RIMBP3B	0.2	0	0.05	0.08	0.1	0.11	0.17	0.4	0.19	0.21	0.25	0.16	0.04	0.22	0.19
G9606_7116	64981	MRPL34	77.66	63.14	59.98	57.99	53.58	68.43	67.77	58.62	56.52	63.94	84.2	94.04	60.2	81.35	60.37
G9606_14106	90321	ZNF766	2.28	2.32	2.86	3.08	3.22	2.6	2.38	3.4	3.04	2.69	2	2.02	2.74	2.09	2.43
G9606_30301	123606	NIPA1	3.97	4.43	4.36	4.59	4.51	4	4.03	3.67	4	3.63	2.71	2.56	3.71	2.98	2.69
G9606_23983	2568	GABRP	0	0	0	0	0	0	0	0	0	0	0	0	0	0	0.01
G9606_2095	2581	GALC	0.87	0.63	0.8	1.08	0.97	0.68	0.68	0.71	0.87	0.81	0.35	0.42	0.7	0.36	0.67
G9606_10101	8476	CDC42BPA	9.31	9.13	10.96	11.46	11.84	9.84	9.3	11.27	10.63	9.31	7.44	6.75	10.66	8.02	9.69
G9606_10516	51257	2022-03-02	16.12	15.71	12.46	13.12	11.97	14.77	14.88	13.32	16.04	15.1	19.23	22.55	10.87	18.12	11.64
G9606_17805	9862	MED24	34.7	36.73	33.02	36.79	35.3	36.32	33.14	37.37	37.33	37.52	31.05	27.88	26.77	28.1	30.93
G9606_6712	5329	PLAUR	8.71	8.16	6.72	6.88	7.36	7.3	8.01	8.37	6.72	7.34	9.18	8.5	6.8	7.64	8.92
G9606_33690	1200	TPP1	34.5	35.76	31.25	40.77	40.29	37.45	37.33	31.38	41.12	38.62	22.93	16.77	31.52	23.87	23.47
G9606_5815	55503	TRPV6	0.01	0	0	0.02	0	0.06	0	0	0.01	0.01	0.02	0.02	0.03	0.02	0.01
G9606_2672	3029	HAGH	28.66	31.88	27.03	24.01	27.08	28.54	27.55	26.65	27.01	27.44	47.47	52.75	33.88	42.8	38.72
G9606_7850	27077	B9D1	33.66	29.89	30.43	28	30.24	30.74	30.3	30.78	30.78	28.15	47.77	45.32	43.49	48.44	47.09
G9606_12089	10434	LYPLA1	27.48	26.08	55.97	68.24	69.16	34.46	34.03	52.55	51.64	41.84	13.17	9.34	28.43	15.44	22.33
G9606_10437	219855	SLC37A2	1.69	1.29	1.15	1.29	1.44	1.28	1.02	1.06	1.6	1.26	1.8	1.42	1.4	1.52	1.55
G9606_7373	145447	ABHD12B	0	0	0	0	0	0	0	0.07	0	0	0.07	0	0	0	0
G9606_6224	283710	LOC283710	0	0	0	0	0	0	0	0	0	0	0	0	0	0	0
G9606_30098	8330	HIST1H2AK	0.42	0.42	0.62	0.32	0.86	0.75	0.22	1.04	0.64	0.32	0.76	0.46	0.55	0.12	0.53
G9606_10598	158038	LINGO2	0	0.01	0	0	0.01	0	0	0	0	0	0.01	0.01	0.01	0.01	0
G9606_2172	4129	MAOB	0.21	0.24	0.13	0.11	0.43	0.22	0.31	0.15	0.45	0.33	0.08	0.06	0.28	0.18	0.07
G9606_2800	22899	ARHGEF15	0	0.01	0	0	0	0	0.01	0.01	0	0	0	0.03	0	0	0.03
G9606_21832	64854	USP46	4.16	3.93	4.84	5.13	5.31	4.51	4.17	4.45	4.34	3.83	1.79	1.5	2.94	2.07	2.89
G9606_6618	57678	GPAM	5.45	5.31	7.16	8.52	7.72	5.88	6.17	6.93	6.83	6.08	2.54	2.47	5.35	2.85	3.81
G9606_18410	79039	DDX54	47.52	52.5	48.41	47.01	48.33	49.67	50.43	55.31	57.02	50.87	43.53	39.49	44.93	38.44	51.34
G9606_20548	493861	EID3	0.21	0.17	0.12	0.15	0.03	0.42	0.3	0.2	0.51	0.03	0.18	0.23	0.15	0.34	0.18
G9606_10679	9274	BCL7C	124.12	123.89	110.26	95.54	88.79	109.76	117.61	112.38	115.63	120.93	171.29	245.8	112.23	166.17	148.31
G9606_10396	55717	WDR11	12.05	10.4	12.6	13.22	13.96	12.91	12.05	13.38	11.75	11.6	8.7	7.44	11.8	8.75	9.54
G9606_1639	441024	MTHFD2L	9.01	8.57	8.37	8.22	8.06	9.29	7.63	6.9	7.71	7.23	8.05	11.17	9.26	10.18	8.01
G9606_209	9730	DCAF1	19.03	20.79	21.87	22.5	23.74	21.06	21.15	20.61	21.46	18.78	13.42	10.25	17.51	13.09	13.92
G9606_13497	55629	PNRC2	43.99	40.57	42.41	41.74	40.98	46.16	43.25	36.55	38.87	37.57	40.09	40.37	42.89	44.39	33.14
G9606_28405	27091	CACNG5	0.14	0.1	0	0.15	0.15	0	0.1	0.09	0.25	0.19	0.05	0	0.05	0	0
G9606_24988	6623	SNCG	0.61	0.28	0.53	0.31	0.5	0.28	0.71	0.27	0.35	0.55	0.51	0.36	0.46	0.34	0.44
G9606_2860	57614	RELCH	4.4	4.43	5.35	5.25	5.78	4.49	4.92	5.22	5.17	4.36	2.86	2.38	4.1	2.69	4.04
G9606_13905	51133	KCTD3	19.85	19.06	22.22	21.17	22.88	20.16	21.03	22.9	20.39	20.65	14.34	13.33	18.45	15.41	15.73
G9606_9246	1269	CNR2	0.29	0.59	0.3	0.43	0.27	0.21	0.36	0.34	0.49	0.62	0.63	0.79	0.49	0.87	0.41
G9606_3761	60386	SLC25A19	28.1	27.93	25.45	22.87	21.03	26.88	27.26	25.89	25.34	25.9	44.49	54.76	32.98	42.5	33.84
G9606_18860	8620	NPFF	3.74	3.31	2.94	3.93	3	4.45	3.76	3.47	5.63	5.51	7.03	7.68	4.25	7.3	4.74
G9606_9640	653075	GOLGA8T	1.53	1.24	1.08	1.41	1.47	1.05	1.03	1.52	1.52	0.84	0.52	0.63	0.98	0.66	1
G9606_11106	3344	FOXN2	2.5	2.9	3.05	3.27	3.36	3.12	2.99	2.32	2.51	2.4	1.54	0.92	2.62	1.61	1.88
G9606_32974	553	AVPR1B	0	0.01	0.04	0.01	0.01	0.04	0.02	0.02	0.05	0.04	0.01	0.01	0.02	0.03	0.01
G9606_31635	100130519	TMEM221	1.71	2.3	1.91	1.51	1.66	1.21	1.59	1.44	1.5	1.95	1.01	1.27	1.15	0.94	1.39
G9606_9708	8576	STK16	15.56	15.09	17	16.76	16.39	16.72	15.19	15.84	18.9	18.81	20.18	16.03	18.8	19.53	21.48
G9606_23470	101927601	GOLGA6L19	2.13	1.73	1.12	1.43	1.34	1.64	1.93	1.02	1.62	1.98	1.77	1.47	1.54	2.1	1.46
G9606_15645	8621	CDK13	9.88	11.06	12.39	12.56	12.81	11.58	10.92	13.26	12.46	10.96	7.81	7.41	9.76	7.98	8.54
G9606_16493	54414	SIAE	3.92	3.59	4.83	5.21	4.98	4.58	4.38	4.99	4.03	4.54	3.82	3.55	4.14	3.65	4.81
G9606_3295	222256	CDHR3	0.94	1.05	0.86	1.13	1.13	0.92	0.83	0.97	1.19	0.9	0.66	0.81	0.73	0.67	0.57
G9606_1823	57117	INTS12	23.45	23.25	23.46	20.55	20.8	22.95	20.92	21.45	21.42	21.78	27.37	26.49	28.38	28.35	27.31
G9606_34955	81542	TMX1	12.45	11.83	16.11	16.5	15.44	13.63	13.33	12.94	13.35	12.85	7.76	5.75	15.26	9.23	12.11
G9606_35279	4626	MYH8	0	0	0	0	0	0	0	0	0	0	0	0	0	0	0
G9606_14023	8447	DOC2B	0	0.04	0	0.04	0.04	0.08	0.08	0.1	0.04	0.04	0	0	0	0	0.03
G9606_3744	8028	MLLT10	13.72	14.07	17.34	18.6	17.83	16.16	13.62	15.75	16.58	16.06	10.26	8.8	13.27	11.74	13.2
G9606_16972	112268392	LOC112268392	0.37	0.2	0.17	0.1	0.13	0.18	0.21	0.19	0.17	0.07	0.13	0.23	0.05	0.42	0.19
G9606_21604	6804	STX1A	8.82	8.95	7.62	8.52	8.35	9.72	8.51	8.45	8.56	8.63	11.08	10.61	7.24	10.69	8.82
G9606_25479	26003	GORASP2	89.71	86.04	84.04	94.16	92.34	90.29	89.78	74.09	85.19	76.61	128.58	101.29	160.78	140.44	125.29
G9606_17618	10541	ANP32B	199.29	199.61	216.81	182.08	187.85	205.58	212.34	210.59	195.36	214.61	237.85	211.48	249.48	214.19	267.98
G9606_21079	7274	TTPA	0.23	0.18	0.12	0.12	0.09	0.18	0.26	0.16	0.25	0.08	0.17	0.09	0.15	0.09	0.09
G9606_2910	81616	ACSBG2	0	0	0	0.02	0	0	0	0.02	0	0	0	0	0	0	0
G9606_31750	51015	ISOC1	30.92	27.59	28.86	30.55	29.2	28.73	30.65	28.29	28.42	27.51	21.63	16.65	29.38	18.9	22.37
G9606_6281	23552	CDK20	8.33	8.74	8.4	9.26	8.59	8.59	8.41	8.04	8.59	8.47	16.87	12.11	14.63	15.19	16.7
G9606_9670	147409	DSG4	0.01	0	0	0	0	0	0	0	0	0	0	0	0	0	0
G9606_11675	5322	PLA2G5	0	0	0	0	0	0	0	0.03	0	0	0	0	0	0	0
G9606_10469	339451	KLHL17	11.16	13.01	10.36	11.52	13.53	13.95	12.25	14.03	13.28	13.73	19.05	15.83	8.4	11.22	12.5
G9606_32624	4321	MMP12	0	0.02	0.02	0.02	0	0.02	0	0.02	0	0.02	0	0	0.07	0	0.02
G9606_3020	203074	PRSS55	0	0	0	0	0	0	0	0	0	0.03	0	0	0	0	0
G9606_2847	10695	CNPY3	25.86	24.51	22.43	21.06	19.98	22	23.39	22.64	23.54	23.94	45.78	57.35	36.42	41.9	41.32
G9606_13603	400954	EML6	0.94	1.05	1.35	1.28	1.22	0.9	0.96	1.16	1.05	1.1	0.66	0.82	0.95	0.75	0.89
G9606_27732	2960	GTF2E1	5.67	6.72	6.22	6.96	6.83	6.15	7.05	5.99	5.87	6.21	3.66	3.2	6.05	4.49	5.06
G9606_2827	10086	HHLA1	0	0	0	0	0	0	0	0	0	0	0.01	0	0	0	0
G9606_10674	339318	ZNF181	3.38	2.89	3.74	3.5	3.57	3.84	3.71	3.3	3.52	2.78	3.8	3.28	5.51	3.46	4.31
G9606_17651	32	ACACB	2.47	2.57	2.5	2.85	3	2.55	2.36	2.95	2.81	2.58	2.3	2.19	1.89	1.95	2.15
G9606_19122	25884	CHRDL2	0	0.07	0.05	0	0	0	0.03	0.03	0.06	0	0.03	0	0.06	0.03	0.03
G9606_17907	83999	KREMEN1	8.34	8.72	8.9	9.43	9.99	8.54	8.05	9.68	9.38	9.19	5.09	4.52	4.74	4.19	4.89
G9606_19359	84247	RTL6	9.2	8.84	13.55	14.56	15.47	10.49	9.84	14.82	13.06	12.67	3.47	1.78	6.27	2.46	6.15
G9606_19249	9283	GPR37L1	0	0	0	0.01	0.01	0.01	0.01	0	0.02	0	0	0.01	0.01	0	0.01
G9606_9800	284273	ZADH2	6.4	6.07	6.89	7.63	7.61	7.11	6.89	7.23	7.22	6.37	3.83	3.08	4.52	3.73	4.08
G9606_33497	29927	SEC61A1	79.32	87.61	91.16	100.97	91.36	85.94	81.09	86.35	98.04	88.43	201.18	192.03	210.48	187.83	241.69
G9606_18074	8239	USP9X	30.22	30.18	34.85	34.56	36.19	32.78	32.05	34.48	33.68	32.36	24.01	22.19	29.91	25.64	27.69
G9606_25057	139422	MAGEB10	0.08	0.19	0.13	0.03	0.09	0.07	0.09	0.11	0.11	0.16	0.12	0.35	0.04	0.27	0.06
G9606_21639	164153	UBL4B	0.12	0.31	0.28	0.12	0.2	0.17	0.03	0.14	0.18	0.12	0.21	0.22	0.24	0.23	0.29
G9606_2306	148156	ZNF558	0	0	0	0	0.03	0	0	0	0	0.01	0	0	0	0	0
G9606_20078	79833	GEMIN6	41.31	34.27	36.41	31.15	27.88	37.61	40.32	36.76	35.79	35.02	32.98	35.17	30.92	33.4	28.87
G9606_25588	84233	TMEM126A	12.45	11.86	10.48	11.97	9.36	11.26	10.54	8.81	12.48	10.03	9.43	9.06	10.86	13.69	11.04
G9606_9170	51201	ZDHHC2	5.16	6.22	7.02	6.21	6.66	5.96	5.7	6.34	5.51	5.29	3.42	3.77	5.61	3.61	4.34
G9606_18698	84300	UQCC2	43.5	43.03	41.74	33.63	36.77	46.44	45.75	45.01	44.82	44.98	66.59	88.69	45.61	65.24	53.8
G9606_229	107985320	LOC107985320	0.11	0.16	0.12	0.28	0.19	0.11	0.19	0.1	0.22	0.19	0.07	0.04	0.09	0.08	0.1
G9606_24356	163175	LGI4	0	0.06	0.03	0.11	0.02	0.04	0.04	0.04	0	0.02	0.05	0	0.04	0	0.11
G9606_27618	10576	CCT2	175.21	165.15	192.2	183.62	176.53	182.71	181.65	181.46	183.69	174.71	126.67	95.62	166.39	116.73	149.37
G9606_31779	2527	FUT5	0.06	0	0	0.04	0.04	0	0.03	0	0	0	0	0	0.02	0	0.02
G9606_2189	2653	GCSH	58.89	53.57	58.41	52.67	56.82	58.5	63.71	60.27	58.99	57.98	46.17	40.49	60.6	49.89	56.22
G9606_13236	23545	ATP6V0A2	6.29	6.93	9.26	9.99	9.64	6.09	6.34	8.77	7.77	7.16	5.38	4.35	7.41	5.53	6.17
G9606_22952	79585	CORO7	14.43	14.98	13.62	14.12	13.18	15.4	14.04	14.89	16.37	16.07	12.97	10.61	10.18	9.28	10.69
G9606_12665	57181	SLC39A10	6.38	5.83	8.83	10.21	11.52	6.72	6.73	10.09	7.5	7.08	1.71	1.46	3.78	2.23	2.88
G9606_11690	84811	BUD13	17.83	20.78	22.09	19.85	22.63	19.64	19.36	19.84	19.71	21.02	16.04	12.45	19.35	15.18	20.49
G9606_5482	3485	IGFBP2	98.58	97.66	85.81	76.49	83	100.61	90.87	91.84	90.44	96.21	98.66	98.32	77.56	84.4	89.89
G9606_18388	79789	CLMN	2.35	2.65	2.99	2.98	3.62	2.78	2.64	3.2	2.84	2.65	1.94	1.64	2.35	1.39	2.39
G9606_17153	10965	ACOT2	13.99	14.33	13.92	13.94	12.19	14.66	12.82	12.39	12.16	11.51	18.5	15.84	15.53	18.77	16.31
G9606_12029	442425	FOXB2	0.37	0.2	0.3	0.42	0.31	0.44	0.17	0.3	0.31	0.41	0.14	0.15	0.07	0.08	0.27
G9606_19707	10328	EMC8	31.23	31.39	29.77	30.8	26.97	31.33	30.44	31.43	31.02	26.94	34.45	24.82	31.56	27.29	39.24
G9606_23705	112268394	112268394	0.01	0	0.01	0.02	0	0.01	0	0	0.02	0	0	0	0	0	0
G9606_3257	9987	HNRNPDL	98.31	90.7	86.99	85.42	82.9	100.35	100.42	89.28	88.14	81.82	97.87	83.12	105.04	80.29	92.07
G9606_8883	4854	NOTCH3	8.46	8.6	7.22	7.69	8.35	7.24	6.5	7.3	7.72	7.64	3.24	3.08	2.54	2.83	2.55
G9606_8912	79094	CHAC1	3.87	6.58	5.03	5.95	6.45	2.93	3.8	3.76	3.92	4.5	70.83	86.36	51.4	76.53	49.93
G9606_12051	503834	DPRX	1.28	0.85	0.42	0.41	0.29	0.8	0.66	0.7	0.58	0.36	1.61	2.27	0.97	2.82	0.57
G9606_5263	553158	PRR5-ARHGAP8	0.11	0.11	0	0	0	0.22	0.23	0.11	0	0.11	0.11	0	0.23	0	0
G9606_15169	4773	NFATC2	0.12	0.11	0.16	0.17	0.13	0.09	0.13	0.12	0.16	0.09	0.04	0.03	0.11	0.16	0.13
G9606_29445	1112	FOXN3	4.71	4.74	5.49	6.15	6.28	5.05	5.1	5.82	5.86	5.47	3.72	3.7	5.42	4.4	4.23
G9606_6476	57506	MAVS	12.69	13.53	12.45	13.9	13.86	12.75	12.75	13.91	15.59	12.65	9.92	9.4	9.49	9.71	9.92
G9606_8680	8844	KSR1	2.82	3.13	2.99	3.09	3.86	2.96	3	3.67	3.08	3.4	2.73	3.09	2.8	2.69	3.07
G9606_10305	81551	STMN4	0.04	0.06	0	0	0.02	0.11	0	0.06	0	0.09	0	0	0.03	0.05	0
G9606_5959	55016	2022-03-01	0	0	0	0	0	0	0	0	0	0	0	0	0	0	0
G9606_745	26267	FBXO10	9.15	9.13	8.32	9.38	8.67	8.94	8.81	8.77	9.23	8.85	9.45	8.5	9.31	9.03	8.85
G9606_19440	2193	FARSA	160.45	165.78	154.21	156.33	149.89	155.66	161.57	154.2	157.09	161.47	237.25	227.65	209.04	214.26	233.55
G9606_7813	79844	ZDHHC11	3.11	4.11	2.59	2.67	3.32	3	2.68	3.05	2.65	2.83	4.03	4.4	2.29	3.14	2.29
G9606_26142	100529063	BCL2L2-PABPN1	2.04	2.03	1.4	0	3.58	1.99	2.67	1.98	2.4	1.61	1.21	1.71	1.6	1.73	1.5
G9606_2854	4312	MMP1	0	0	0	0	0.02	0	0	0.02	0	0	0	0	0	0	0
G9606_2485	79600	TCTN1	22.68	22.5	21.66	21.61	21.62	22.71	23.36	20.52	21.28	21.7	23.9	20.74	23.17	24.17	22.73
G9606_23514	112268114	LOC112268114	0.77	0.57	0.47	0.67	0.84	0.47	0.54	0.74	0.19	0.41	0.15	0.08	0.33	0.3	0.21
G9606_5116	10388	SYCP2	1.21	0.8	1.06	0.87	1.07	1.01	1.12	1.03	0.93	0.9	1.13	0.99	1	1.1	0.8
G9606_22552	79004	CUEDC2	47.96	44.76	43.5	36.97	37.42	43.92	45.24	49.06	43.79	46.52	57.24	55.52	43.19	43.32	55.07
G9606_9666	1176	AP3S1	40.98	39.3	37.54	37.56	34.75	37.92	39.4	32.45	36.44	39.21	38.05	35.56	43.91	47.03	40.05
G9606_20247	8269	TMEM187	2.18	1.79	1.09	2.09	2.6	2.25	2.73	1.7	2.13	2.77	1.89	1.92	2.02	2.01	2.56
G9606_12344	54974	THG1L	7.21	6.94	6.47	7.37	6.06	7.3	6.81	6.27	6.86	6.66	8.08	8.04	7.55	8.69	8.25
G9606_29920	84948	TIGD5	14.66	14.28	11.45	13.57	11.31	14.25	12.94	13.49	13.18	13.58	16.48	17.64	12.47	13.55	14.41
G9606_20498	105376353	LOC105376353	0.05	0.02	0.05	0.1	0.02	0	0	0	0	0.04	0.02	0	0	0.06	0
G9606_11907	283446	MYO1H	0	0.04	0.03	0.01	0.07	0.03	0.04	0.08	0.02	0.08	0.01	0.12	0.01	0.04	0.01
G9606_21785	2734	GLG1	10.57	11.42	11.22	11.47	11.79	10.97	11.08	12.15	12.37	11.42	9.85	9.01	11.56	9.64	11.85
G9606_23019	51372	TMA7	376.64	361.77	360.8	294.11	301.76	381.93	372.97	325.03	298.79	349.96	438.39	574.54	339.9	459.9	363.64
G9606_23585	55847	CISD1	13.77	13.69	18.42	16.93	17.54	16.53	16.28	17.7	17.8	18.64	7.43	7.29	15.55	9.31	14.64
G9606_713	79796	ALG9	11.23	11.91	9.89	11.41	10.7	9.83	9.9	9.69	12.15	11.92	14	16.39	12.12	14.89	13.36
G9606_2252	55311	ZNF444	23.67	22.55	19.64	18.44	17.82	19.26	22.22	18.9	18.8	21.16	30.08	31.08	22.05	27.58	23.38
G9606_9111	79862	ZNF669	3.46	3.38	3.95	4.24	3.8	3.34	3.17	3.69	3.53	4.04	3.06	3.16	3.06	3.5	4.28
G9606_4159	440574	MINOS1	12.93	9.95	10.98	10.6	10.42	13.18	11.38	9.58	10.19	11.51	11.47	11.53	10.57	11.87	9.04
G9606_13644	1591	CYP24A1	0.07	0.02	0	0.02	0.02	0	0	0	0	0	0	0	0	0.02	0.02
G9606_13432	57224	NHSL1	3.19	3.54	3.28	3.73	3.83	3.12	3.07	3.27	3.89	2.96	6.47	6.02	7.43	6.49	6.19
G9606_10913	5869	RAB5B	34.03	32.23	31.15	33.26	33.31	36.16	33.85	28.76	34.29	31.57	31.95	28.41	37.79	39.88	31.06
G9606_15668	59307	SIGIRR	15.83	15.94	12.18	10.64	11.46	13.62	13.64	12.98	12.44	15.33	20.86	24.91	10.52	19.6	13.67
G9606_3471	165055	CCDC138	10.83	10.46	12.35	13.68	13.16	13.18	12.72	12.36	11.97	10.63	12.37	10.59	17.14	11.03	11
G9606_24404	26157	GIMAP2	0	0	0	0	0	0	0	0	0	0	0	0	0	0	0
G9606_16120	126767	AADACL3	0	0	0	0	0	0	0	0	0	0	0	0	0	0	0
G9606_25971	90007	MIDN	19.18	18.19	16.53	19.68	19.27	18.15	18.88	17.64	20.03	19.26	17.99	16.06	14.55	14.53	15.07
G9606_16808	344167	FOXI3	1.95	2.37	1.98	2.14	1.94	1.57	1.81	1.8	1.98	1.31	1.35	0.92	1.27	1.39	1.55
G9606_1700	10083	USH1C	1.53	1.43	1.6	1.42	1.66	2.03	1.49	1.74	1.79	1.43	1.01	1.27	1.29	1.29	0.85
G9606_8910	782	CACNB1	3.67	3.17	2.59	2.85	3.19	2.91	3.07	2.45	2.47	2.98	5.93	7.18	4.15	6.6	4.64
G9606_7556	54477	PLEKHA5	5.49	6.8	7.13	6.55	6.92	6.74	6.36	6.48	6.32	5.76	3.86	3.83	5.51	4.19	4.03
G9606_22095	80135	RPF1	44.18	44.45	53.25	50.98	48.56	51.07	45.89	51.18	49.86	50.2	38.08	30.94	56	36.94	63.08
G9606_14189	55072	RNF31	14.96	15.54	14.27	14.99	14.96	14.87	14.6	15.27	14.72	14.49	19.6	20.9	14.66	16.2	15.74
G9606_14507	7483	WNT9A	0.8	1.17	0.8	1.01	0.9	1.03	0.98	0.97	1.06	0.85	0.51	0.41	0.51	0.35	0.54
G9606_9267	267002	PGBD2	1.54	1.92	2.11	1.91	1.93	1.9	1.84	1.78	1.74	1.66	1.94	1.71	2.19	2.12	1.58
G9606_3844	57862	ZNF410	17.49	20.5	18.78	19.69	19.4	19.24	19.64	19.84	19.67	18.73	20.09	20.58	22.56	23.52	22.06
G9606_1018	22849	CPEB3	0.84	1.03	1	0.95	1.19	0.75	0.86	1.07	0.66	0.75	0.54	0.33	0.72	0.5	0.76
G9606_32555	84432	PROK1	0.32	0.25	0.19	0.36	0.26	0.42	0.39	0.41	0.13	0.19	0.33	0.24	0.17	0.44	0.28
G9606_19929	55262	C7orf43	14.86	15.75	11.93	13.65	13.84	15.14	14.4	15.27	15.75	13.42	26.08	23.83	14.98	20.69	16.39
G9606_9791	23258	DENND5A	20.71	21.74	24.67	25.74	26.53	21.51	21.31	24.77	22.55	22.05	15.54	13.37	20.59	16.02	19.06
G9606_25156	57571	CARNS1	0.08	0.07	0.02	0.09	0.08	0.06	0.06	0.05	0.05	0.06	0.2	0.06	0.09	0.15	0.14
G9606_5225	64779	MTHFSD	7.9	8.55	7.83	7.74	9.16	8.57	7.5	7.85	8.45	8.45	7.57	6.48	6.56	7.14	7.49
G9606_17296	10307	APBB3	7.8	7.24	6.74	7.95	8.41	9.11	8.07	6.83	7.45	9.13	20.51	18.69	16.57	19.57	16.31
G9606_4143	353149	TBC1D26	0.05	0.07	0.14	0	0.02	0.05	0.02	0.05	0.09	0.14	0.14	0.2	0.05	0.11	0.02
G9606_8909	79075	DSCC1	15.24	11.19	13.62	13.84	14.8	15.38	13.72	12.26	13.29	12.22	10.09	8.48	15.32	8.97	11.65
G9606_33707	8831	SYNGAP1	3.89	3.89	3.93	4.53	5.03	4.51	4.29	3.76	4.08	4.15	5.92	4	4.8	5.76	4.57
G9606_8378	220388	CCDC89	0.89	0.33	0.43	0.38	0.6	0.74	0.63	0.41	0.55	0.65	0.54	0.76	0.6	0.26	0.64
G9606_2805	57091	CASS4	0.1	0.25	0.07	0.23	0.17	0.13	0.12	0.1	0.07	0.13	0.03	0.06	0.01	0.02	0.11
G9606_24515	8637	EIF4EBP3	0	0.37	0.31	0.22	0.3	0.55	0.12	0	0	0	1.13	1.47	0	0.55	1.15
G9606_11461	389197	C4orf50	0	0.02	0.03	0	0	0.01	0	0.01	0.02	0	0	0	0	0.01	0
G9606_2980	140883	ZNF280B	4.92	4.39	5.65	6.36	5.97	4.84	4.29	5.22	4.49	4.02	3.31	2.7	4.7	3.84	3.48
G9606_9817	64763	ZNF574	16.7	16.31	15.92	16.53	14.31	15.94	15.67	16.71	16.95	16.53	15.35	17.79	13.61	18.58	13.39
G9606_27946	159296	NKX2-3	0.81	0.77	0.64	0.44	0.31	0.45	0.47	0.51	0.78	0.66	0.21	0.2	0.06	0.19	0.3
G9606_8897	147686	ZNF418	0.03	0.02	0.05	0.02	0	0.1	0	0.02	0.03	0.01	0.05	0.03	0.05	0.05	0.04
G9606_6428	26	AOC1	0	0	0	0	0	0	0	0	0	0	0	0	0	0	0
G9606_17764	4108	MAGEA9	0	0	0	0.03	0	0	0	0.02	0	0.05	0	0	0.05	0	0.02
G9606_7304	100310812	SPDYE2B	0.17	0.11	0.05	0.11	0.09	0.12	0.11	0.13	0.11	0.11	0.19	0.18	0.21	0.22	0.1
G9606_24371	10577	NPC2	81.2	79.9	77.79	73.37	72.17	93.23	94.38	84.36	88.32	91.56	77.88	77.14	75.09	81.43	70.74
G9606_11491	107986838	LOC107986838	0	0	0	0.06	0	0	0	0.02	0	0.02	0	0	0	0	0
G9606_5528	55008	HERC6	1.29	2.05	1.86	2.02	1.96	1.93	1.79	1.66	1.77	2.09	1.23	1.16	1.67	1.66	1.49
G9606_32140	645073	GAGE12G	0.11	0	0	0	0	0.11	0	0	0	0	0	0	0	0	0
G9606_3582	53630	BCO1	0.12	0.05	0.03	0	0.08	0.1	0.15	0	0.05	0	0.05	0	0.04	0.04	0.08
G9606_11858	2675	GFRA2	0.03	0.03	0.04	0.03	0.04	0	0.03	0.01	0.01	0.01	0.01	0.09	0.06	0	0
G9606_20048	7913	DEK	91.69	87.78	109.99	109.11	124.39	114.16	100.69	117.95	105.69	100.94	65.6	64.41	104.23	64.97	96.02
G9606_4174	57579	FAM135A	3.47	3.65	4.47	5.75	5.27	3.77	4.22	3.88	4.05	3.22	2.06	1.55	3.69	2.29	1.96
G9606_4263	199720	GGN	0.26	0.16	0.12	0.25	0.29	0.16	0.35	0.18	0.18	0.3	0.33	0.3	0.14	0.21	0.28
G9606_9027	8480	RAE1	35.91	35.93	39.14	37.36	39.35	36.99	38.5	38.97	37.95	36.18	35.17	28.03	39.86	29.85	37.45
G9606_2605	199221	DZIP1L	3.14	3.34	3.29	3.57	3.5	3.22	3.41	3.69	3.6	3.12	4.29	4.39	3.62	3.89	3.59
G9606_3309	64105	CENPK	17.69	15.37	17.12	17.65	16.96	17.2	19.48	15.2	16.69	14.64	16.05	14.43	20.96	15.9	17.96
G9606_22234	126375	ZNF792	0.76	0.85	1.04	1.38	1.27	1	1.06	1.2	1.36	0.99	0.38	0.37	0.65	0.34	0.6
G9606_10609	1859	DYRK1A	10.96	11.92	10.25	10.26	10.15	11.67	11.58	10.34	10.29	9.83	13.35	13.29	11.82	15.09	11.04
G9606_21708	51440	HPCAL4	1.21	1.47	1.63	1.66	1.84	1.68	1.16	1.61	1.24	1.29	0.87	0.89	0.81	0.58	0.88
G9606_6437	5425	POLD2	191.82	193.28	185.48	174.85	183.43	192.11	184.31	187.1	195.56	209.34	194.5	161.89	166.6	178.67	223.51
G9606_13566	126119	JOSD2	15.5	13.88	14.43	14.77	10.76	15.01	14.53	13.84	17	15.86	25.56	25.04	13.86	21.44	20.41
G9606_11062	55636	CHD7	13.9	13.46	12.39	14.91	15.04	13.72	12.03	12.44	14.24	13.83	12.25	18.04	9.98	15.56	10.2
G9606_15561	57332	CBX8	7.83	7.32	7.21	5.32	7.33	6.77	7.25	8.09	8.08	8.09	8.64	9	6.48	5.86	7.9
G9606_18557	7561	ZNF14	1.78	1.75	2.1	1.69	2.09	1.76	1.77	2.08	1.71	1.72	1.71	1.39	1.79	1.78	1.92
G9606_18465	1122	CHML	9.21	8.58	10.49	10.72	12.12	9.37	10.39	9.63	8.6	8.45	4.26	3.67	6.86	4.87	4.95
G9606_7021	8893	EIF2B5	18.74	18.56	20.98	15.75	18.55	18.22	19.95	20.61	19.21	20.67	22.09	21.4	22.68	20.85	25.16
G9606_29290	50509	COL5A3	0.01	0	0	0	0	0.03	0.03	0.02	0	0	0.01	0.02	0.01	0.03	0.01
G9606_32795	27146	FAM184B	0.18	0.19	0.22	0.14	0.31	0.19	0.13	0.2	0.21	0.1	0.17	0.05	0.14	0.21	0.13
G9606_14331	57050	UTP3	25.57	25.03	24.44	21.94	24.07	24.56	23.41	23.48	24.53	23.65	19.26	20.36	20.28	20	20.25
G9606_17002	4240	MFGE8	31.53	35.91	29.54	32.42	33.09	33.34	32.46	32.81	33.27	33.56	30.08	22.73	24.13	27.5	27.5
G9606_8370	79074	C2orf49	6.41	5.82	7.4	6.61	7.15	6.51	6.64	6.55	7.26	7.22	7.43	7.31	5.26	6.85	6.39
G9606_10205	2824	GPM6B	5.31	4.83	5.18	5.78	6.68	5.66	5.37	5.35	5.46	5.82	2.62	1.62	4.58	3	3.32
G9606_5097	387	RHOA	365.55	350.77	364.47	401.18	404.56	388.24	368	325.05	377.52	380.62	218.78	209.74	318.47	303.07	296.38
s life history.+++GO_INTERSPECIES_INTERACTION_BETWEEN_ORGANISMS///Any process in which an organism has an effect on an organism of a different species.+++GO_REGULATION_OF_CELL_DIFFERENTIATION///Any process that modulates the frequency, rate or extent of cell differentiation, the process in which relatively unspecialized cells acquire specialized structural and functional features.+++GO_POSITIVE_R…	GO_ENDOPLASMIC_RETICULUM///The irregular network of unit membranes, visible only by electron microscopy, that occurs in the cytoplasm of many eukaryotic cells. The membranes form a complex meshwork of tubular channels, which are often expanded into slitlike cavities called cisternae. The ER takes two forms, rough (or granular), with ribosomes adhering to the outer surface, and smooth (with no rib…	GO_CYTOSKELETAL_PROTEIN_BINDING///Interacting selectively and non-covalently with any protein component of any cytoskeleton (actin, microtubule, or intermediate filament cytoskeleton).+++GO_MYOSIN_BINDING///Interacting selectively and non-covalently with any part of a myosin complex; myosins are any of a superfamily of molecular motor proteins that bind to actin and use the energy of ATP hydrolys…	[RHOA_HUMAN|Reviewed]RecName: Full=Transforming protein RhoA; AltName: Full=Rho cDNA clone 12; Short=h12; Flags: Precursor;+++[A0A024R324_HUMAN|Unreviewed]SubName: Full=Ras homolog gene family, member A, isoform CRA_a {ECO:0000313|EMBL:EAW64979.1};+++[A0A0B6XK12_HUMAN|Unreviewed]SubName: Full=Ras homolog family member A {ECO:0000313|EMBL:CEF49521.1}; Flags: Fragment;+++[B4DKN9_HUMAN|Unreviewed]Su…
G9606_27313	389376	SFTA2	0	0	0	0.11	0	0	0	0	0	0	0.11	0	0	0	0
G9606_25727	100996741	100996741	2.04	2.11	2.03	1.77	2.05	2.5	2.36	2.23	2.47	2.42	1.6	2.16	1.19	1.59	1.58
G9606_28127	107987290	LOC107987290	1.59	2.62	1.58	2.69	3.51	1.34	1.71	1.66	2.13	1.52	1.03	1.45	0.98	0.93	0.85
G9606_10862	84075	FSCB	0	0	0	0	0	0	0	0	0	0	0	0	0	0	0
G9606_12847	2961	GTF2E2	19.52	19.5	20.03	18.53	21.15	20.12	20.08	18.17	19.52	20.89	17.32	15.39	19.02	14.36	18.82
G9606_24108	28960	DCPS	10.11	9.83	9.33	9.18	8.26	9.15	9.39	9.91	9.84	9.67	10.9	11.57	9.62	10.63	10.28
G9606_20616	7384	UQCRC1	144.42	150.03	127.83	130.9	118.61	134.64	137.65	142.23	145.19	151.83	188.38	197.3	150.33	182.64	170.53
G9606_29451	64648	SPANXD	0	0	0	0	0	0	0	0	0	0	0	0	0	0	0
G9606_3983	6573	SLC19A1	28.25	29.37	25.06	30.12	24.26	26.43	28.25	26.51	31.12	27.09	29.08	24.34	25.31	23.27	26.48
G9606_12156	64778	FNDC3B	2.22	2.22	2.61	3.48	3.41	2.41	2.24	2.84	2.34	2.19	3.41	2.77	5.38	3.59	4.02
G9606_1795	94120	SYTL3	0.52	0.47	0.56	0.35	0.66	0.34	0.34	0.43	0.63	0.42	0.35	0.33	0.35	0.27	0.37
G9606_6529	151242	PPP1R1C	0.44	0.25	0.66	0.17	0.19	0.34	0.55	0.17	0.37	0.25	0.27	0.27	0.48	0.58	0.38
G9606_3636	22902	RUFY3	8.74	9.71	9.4	10.03	9.93	9.78	9.33	8.8	9.35	9.25	7.54	7.51	9.18	8.12	6.99
G9606_2430	5243	ABCB1	1.69	1.91	1.64	2.16	2.14	1.48	1.72	1.85	1.43	1.74	0.99	1	1.45	1.1	1.23
G9606_27368	1291	COL6A1	42.76	44.81	36.48	37.41	40.46	41.62	43.56	42.4	46.33	41.42	37.88	39.83	30.4	32.96	32.21
G9606_5914	4482	MSRA	3.38	3.56	3.6	3.99	3.15	3.73	3.49	4.41	3.78	3.78	4.09	4.72	4.42	4.39	4.35
G9606_2762	83595	SOX7	4.51	4.04	3.97	4.44	3.79	4.36	3.39	3.17	3.48	3.52	3.26	2.69	3.02	2.77	3.24
G9606_15324	5211	PFKL	59.55	63.18	58.46	57.25	61.26	57.92	57.74	67.38	62.18	66.48	59.53	53.94	50.28	48.26	59.82
G9606_20236	7874	USP7	36.31	38.87	37.49	39.95	38.4	37.82	39.68	39.21	37.64	36	30.51	26.03	39.33	29.79	34.18
G9606_10116	255252	LRRC57	4.08	4.03	5.05	5.77	4.35	3.61	3.63	4.93	4.5	3.84	2.45	2.27	3.29	2.71	3.16
G9606_17083	27085	MTBP	6.85	7.08	7.39	7.35	8.15	7.89	7.83	7.64	6.78	6.79	6.81	8.71	8.92	8.2	7.3
G9606_27336	5009	OTC	0.04	0	0	0	0.04	0	0	0	0	0	0	0	0	0.05	0
G9606_12198	51496	CTDSPL2	7.08	7.21	10.58	10.37	11.01	7.36	7.93	10.29	8.56	7.53	3.44	2.93	7.65	3.81	5.59
G9606_5068	332	BIRC5	65.69	72.81	67.43	70.66	61.05	64.01	69.02	68.25	73.39	72.35	45.52	40.31	53.29	47.06	55.03
G9606_4132	6188	RPS3	1693.42	1525.5	1486.44	1261.31	1227.71	1478.46	1468.72	1411.44	1327.05	1531.98	2159.22	2448.35	1440.17	2070.9	1623.13
esults in a change in state or activity of a cell (in terms of movement, secretion, enzyme production, gene expression, etc.) as a result of a hydrogen peroxide (H2O2) stimulus.+++GO_REGULATION_OF_NIK_NF_KAPPAB_SIGNALING///Any process that modulates the frequency, rate or extent of NIK/NF-kappaB signaling.+++GO_MITOTIC_NUCLEAR_DIVISION///A cell cycle process comprising the steps by which the nucl…	GO_CELL_PROJECTION///A prolongation or process extending from a cell, e.g. a flagellum or axon.+++GO_ENVELOPE///A multilayered structure surrounding all or part of a cell; encompasses one or more lipid bilayers, and may include a cell wall layer; also includes the space between layers.+++GO_NUCLEOLUS///A small, dense body one or more of which are present in the nucleus of eukaryotic cells. It is …	GO_NUCLEASE_ACTIVITY///Catalysis of the hydrolysis of ester linkages within nucleic acids.+++GO_KINASE_BINDING///Interacting selectively and non-covalently with a kinase, any enzyme that catalyzes the transfer of a phosphate group.+++GO_PROTEIN_COMPLEX_BINDING///Interacting selectively and non-covalently with any protein complex (a complex of two or more proteins that may include other nonprotein…	[RS3_HUMAN|Reviewed]RecName: Full=40S ribosomal protein S3; EC=4.2.99.18 {ECO:0000269|PubMed:7775413}; AltName: Full=Small ribosomal subunit protein uS3 {ECO:0000303|PubMed:24524803};+++[A7E2S3_HUMAN|Unreviewed]SubName: Full=RPS3 protein {ECO:0000313|EMBL:AAI50502.1}; Flags: Fragment;+++[E9PJH4_HUMAN|Unreviewed]SubName: Full=40S ribosomal protein S3 {ECO:0000313|Ensembl:ENSP00000431834};+++[E9PJN…
G9606_802	2068	ERCC2	23.67	24.02	25.79	29.27	29.46	25.49	25.35	29.59	30.22	32.4	27.21	22.74	24.25	20.87	25.67
G9606_11433	9159	PCSK7	8.77	9.77	8.6	8.83	8.75	9.15	9.85	10.07	9.43	9.41	15.28	14.84	11.84	14.03	11.73
G9606_1178	9500	MAGED1	168.52	179.82	171.57	172.93	164.55	163.09	161.41	178.55	174.58	167.1	106.87	73.18	140.3	90.06	154.7
G9606_20861	22841	RAB11FIP2	4.48	3.76	5.53	7.04	7	4.97	4.79	5.62	5.61	5.2	2.43	1.66	4.3	2.54	3.4
G9606_27210	7809	BSND	0	0	0	0	0.03	0.03	0	0	0.06	0	0.03	0	0	0	0
G9606_4657	1006	CDH8	0	0.01	0.01	0	0.01	0	0	0.03	0	0	0	0	0	0.01	0.01
G9606_3576	1577	CYP3A5	0.05	0.14	0.12	0.13	0.16	0	0.07	0.1	0.19	0.07	0.05	0.19	0.2	0	0.14
G9606_22134	58492	ZNF77	3.39	4.28	4.2	3.1	3.39	3.81	4.08	4.1	4.13	3.51	4.61	5.23	4.32	4.2	3.54
G9606_10561	168451	THAP5	7.43	7.12	9.75	11.74	12.84	8.06	8.79	9.91	9.88	8.6	9.99	8.78	16.04	12.11	12.77
G9606_8382	107984203	LOC107984203	1.26	1.59	1.89	1.67	2.17	1.62	1.52	1.78	2.02	1.3	1.17	0.75	1.51	0.94	1.19
G9606_21477	1730	DIAPH2	2.87	3.27	3.4	2.77	3.53	3.73	2.63	3.78	2.92	2.75	2.59	2.68	3.15	2.85	3.11
G9606_6490	126549	ANKLE1	0.82	1.36	0.8	1.17	0.77	1.12	0.95	0.95	1.13	0.74	1.12	0.93	0.66	0.88	0.75
G9606_5501	57504	MTA3	16.31	14.92	16.21	13.9	15.74	14.79	15.19	14.15	13.2	15.06	17.22	18.98	16.11	19.34	15.73
G9606_2041	55160	ARHGEF10L	2.02	2.25	2.44	2.28	2.46	2.26	1.95	2.38	2.08	2.15	2.83	2.5	1.89	2.29	2.01
G9606_5138	118813	ZFYVE27	13.72	14.87	14.24	15.63	13.77	13.02	13.88	13.89	15.82	14.45	14.13	10.89	12.36	13.34	13.41
G9606_7651	81562	LMAN2L	10.83	9.56	10.68	11.5	10.73	10.34	10.06	9.97	10.59	10.25	10.16	9.12	10.45	11.47	9.78
G9606_895	284948	SH2D6	0.13	0.11	0.06	0.1	0.15	0.09	0.12	0.09	0.1	0.1	0.34	0.24	0.22	0.38	0.28
G9606_15993	285489	DOK7	0.38	0.2	0.2	0.08	0.1	0.11	0.06	0.24	0.26	0.13	0.1	0.04	0.16	0.13	0.13
G9606_25450	57093	TRIM49	0	0	0	0	0	0	0	0	0	0	0	0	0	0	0
G9606_32767	28986	MAGEH1	0.03	0.17	0.06	0.18	0.21	0.12	0.09	0.2	0.15	0	0.15	0.22	0.34	0.1	0.06
G9606_34665	746	TMEM258	130.28	114.72	110.95	104.56	100.9	125.5	107.74	91.12	99.53	107.56	126.16	132.14	124.94	139.41	130.94
G9606_7551	84447	SYVN1	31.49	37.02	30.82	32.15	32.01	32.5	30.91	30.18	32.54	29.11	159.65	145.52	128.55	145.44	127.97
G9606_28190	4907	NT5E	0.06	0.02	0.06	0.07	0.09	0.1	0.07	0.08	0.09	0.13	0.04	0.02	0.08	0.01	0.05
G9606_11124	51252	FAM178B	0.06	0.02	0.1	0	0	0	0	0.02	0	0.05	0.09	0	0	0.03	0
G9606_34553	7567	ZNF19	1.21	1.24	1.44	1.26	1.21	1.41	1.44	1.26	1.13	1.55	2.04	2.45	1.93	1.93	1.87
G9606_18884	3185	HNRNPF	135.13	137.74	136.8	128.96	132.77	133.9	130.56	145.2	129.87	133.63	84.47	66.31	99.1	72.63	99.92
G9606_8241	54836	BSPRY	1.44	1.24	1.16	1.37	1.33	1.07	1.32	1.28	1.49	1.11	0.85	0.38	0.89	0.65	1.06
G9606_10775	23424	TDRD7	4.12	4.44	4.45	4.21	3.95	3.97	3.67	4.48	4.11	3.92	1.93	1.84	2.73	1.65	2.58
G9606_2054	119391	GSTO2	3.05	3.14	3.33	3.56	3.05	2.77	4.11	3.1	2.82	2.64	3.07	3.58	3.12	3.74	3.9
G9606_3096	1063	CENPF	36.24	38.97	36.48	33.94	38.49	38.75	38.37	42.35	36.47	36.45	27.23	31.9	28.66	27.31	27.39
G9606_15362	9805	SCRN1	16.34	16.73	19.62	20.1	22.68	16.78	15.58	19.65	17.39	18.08	8.68	5.33	13.1	7.68	11.96
G9606_3840	1159	CKMT1B	98.41	97.26	88.37	82.46	83.23	92.48	85.72	87.19	84.27	86.05	119.23	114.26	93.61	116.6	102.34
G9606_32399	80765	STARD5	6.18	6.84	4.81	4.35	5.01	5.54	4.52	4.72	5.76	5.09	15.6	17.51	11.07	14.05	11.41
G9606_1474	80305	TRABD	70.02	72.81	61.07	62.59	65	66.87	66.94	68.79	69.38	69.68	91.27	82.86	57.49	65.11	66.14
G9606_10895	6405	SEMA3F	7.84	7.56	8.14	7.58	8.88	6.45	6.38	7.12	6.99	7.17	4.2	3.83	3.24	4.29	3.9
G9606_3326	2038	EPB42	0	0	0.01	0	0	0	0	0	0	0.02	0	0	0	0	0
G9606_32116	51154	MRTO4	55.62	54.04	50.58	50.31	45.86	52.23	56.83	53.06	55.34	52.68	75.54	87.08	62.68	80.44	68.64
G9606_9748	2161	F12	4.63	4.29	3.9	3.63	3.93	3.27	3.19	3.47	4.09	3.94	4.09	4.13	3.3	3.64	4.45
G9606_26406	390594	KBTBD13	0.01	0	0	0	0	0	0.01	0	0	0	0	0	0	0	0
G9606_35826	283742	FAM98B	10.8	10.72	12.68	12.91	12.4	11.87	11.58	11.33	12.24	12.08	5.47	5.18	10.41	7.01	9.34
G9606_1373	2186	BPTF	19.03	18.5	20.14	23.13	23.48	20.48	20.25	21.19	22.78	19.81	13.96	13.91	16.99	15.11	15.15
G9606_8968	92370	PXYLP1	6.74	7.17	8.36	7.96	7.32	6.18	6.65	7.06	7.73	7.28	3.94	2.54	4.25	3.11	3.38
G9606_11323	9665	MARF1	4.73	4.84	5.48	5.78	6.47	5.17	5.11	5.4	5.22	5.07	3.09	2.71	4.65	3.41	3.45
G9606_21226	51725	FBXO40	0	0	0	0	0	0	0	0	0	0	0	0	0	0	0
G9606_9635	85459	CEP295	8.16	8.43	9	8.39	9.5	8.51	7.94	8.33	7.95	7.66	7.64	10.2	9.39	9.74	7.87
G9606_29703	6555	SLC10A2	0	0	0	0	0	0.02	0	0	0	0	0	0	0	0.01	0
G9606_2989	143888	KDELC2	20.05	19.9	21.74	24.21	22.91	20.97	20.19	21.86	22.85	19.96	17.05	14.06	26.63	20.24	21.65
G9606_11828	51023	MRPS18C	37.34	37.78	41.67	33.99	39.72	40.92	39.97	36.24	31.71	36.09	43.91	47.55	42.61	48.01	42.71
G9606_7902	149281	METTL11B	0.14	0.15	0.11	0.25	0.15	0.26	0.22	0.15	0.13	0.13	0.35	0.14	0.18	0.17	0.15
G9606_30821	514	ATP5F1E	283.59	306.37	321.37	250.68	275.88	301.77	327.76	345.33	268.37	340.77	304.49	326.12	284.31	291.77	367.49
G9606_6425	7314	UBB	1772.71	1730.31	1690.67	1408.01	1505.28	1689.04	1649.79	1645.33	1505.02	1586.87	2046.87	1909.35	1670.62	1614.76	1775.92
flecting the presence, absence, or concentration of oxygen.+++GO_PATTERN_RECOGNITION_RECEPTOR_SIGNALING_PATHWAY///Any series of molecular signals generated as a consequence of a pattern recognition receptor (PRR) binding to one of its physiological ligands. PRRs bind pathogen-associated molecular pattern (PAMPs), structures conserved among microbial species, or damage-associated molecular pattern…	GO_INTRACELLULAR_VESICLE///Any vesicle that is part of the intracellular region.+++GO_ENDOSOME///A vacuole to which materials ingested by endocytosis are delivered.+++GO_EXTRACELLULAR_SPACE///That part of a multicellular organism outside the cells proper, usually taken to be outside the plasma membranes, and occupied by fluid.+++GO_VACUOLE///A closed structure, found only in eukaryotic cells, tha…	NA	[UBB_HUMAN|Reviewed]RecName: Full=Polyubiquitin-B; Contains: RecName: Full=Ubiquitin; Flags: Precursor;+++[B4DV12_HUMAN|Unreviewed]SubName: Full=Polyubiquitin-B {ECO:0000313|Ensembl:ENSP00000437475}; SubName: Full=cDNA FLJ51326, highly similar to Homo sapiens ubiquitin B (UBB), mRNA {ECO:0000313|EMBL:BAG62524.1};+++[J3QKN0_HUMAN|Unreviewed]SubName: Full=Polyubiquitin-B {ECO:0000313|Ensembl:ENSP00…
G9606_11917	6002	RGS12	4.03	4.19	3.72	3.96	3.94	3.68	3.37	4.01	4.26	3.81	2.99	3.04	2.23	2.79	2.61
G9606_3356	9098	USP6	0.68	0.54	0.6	0.55	0.72	0.77	0.7	0.47	0.49	0.47	0.65	0.59	0.42	0.68	0.4
G9606_7632	10574	CCT7	405.89	421.43	391.89	371.14	358.73	409.22	407.03	405.96	407.46	411.57	428.95	457.33	436.87	444.39	430.44
G9606_21141	56654	NPDC1	57.98	60.28	46.03	50	49.34	49.93	50.12	51.77	48.92	60.44	109.68	119.88	62.98	94.19	91.82
G9606_289	80063	ATF7IP2	2.15	2.28	1.58	1.88	2.84	2.12	2.23	2.05	2.66	2.3	3.36	2.38	2.94	3.12	2.94
G9606_12279	6095	RORA	0.64	0.63	0.81	0.92	0.98	0.74	0.84	0.81	0.6	0.7	0.59	0.54	0.52	0.52	0.45
or an mRNA (for protein-coding genes) and the translation of that mRNA into protein. Protein maturation is included when required to form an active form of a product from an inactive precursor form.+++GO_CD4_POSITIVE_ALPHA_BETA_T_CELL_ACTIVATION///The change in morphology and behavior of a CD4-positive, alpha-beta T cell resulting from exposure to a mitogen, cytokine, chemokine, cellular ligand, …	NA	GO_TRANSCRIPTION_COFACTOR_BINDING///Interacting selectively and non-covalently with a transcription cofactor, any protein involved in regulation of transcription via protein-protein interactions with transcription factors and other transcription regulatory proteins. Cofactors do not bind DNA directly, but rather mediate protein-protein interactions between regulatory transcription factors and the…	[RORA_HUMAN|Reviewed]RecName: Full=Nuclear receptor ROR-alpha; AltName: Full=Nuclear receptor RZR-alpha; AltName: Full=Nuclear receptor subfamily 1 group F member 1; AltName: Full=RAR-related orphan receptor A; AltName: Full=Retinoid-related orphan receptor-alpha;+++[A0A024R2A0_HUMAN|Unreviewed]SubName: Full=Receptor tyrosine kinase-like orphan receptor 2, isoform CRA_a {ECO:0000313|EMBL:EAW62799…
G9606_1336	88455	ANKRD13A	13.13	13.03	14.31	14.73	14.89	14.07	13.79	14.19	14.01	11.77	10.98	10.29	14.82	13.02	12.27
G9606_20665	153733	CCDC112	10.34	10.21	9.51	8.99	9.57	9.57	9.95	8.67	8.19	8.36	17.45	24.41	16.53	20.75	17.56
G9606_8254	283149	BCL9L	3.86	3.93	4.02	4.39	5.05	3.56	3.79	4.11	3.99	3.9	4.48	3.74	3.92	3.91	5.39
G9606_17932	27129	HSPB7	0	0.05	0.1	0.04	0	0	0	0.02	0	0.04	0.02	0.02	0.04	0	0
G9606_12174	374887	YJEFN3	8.63	11.18	8.76	10.47	12.61	10.41	10.37	12.52	11.84	12.67	22.97	20.94	11.81	13.6	16.63
G9606_28014	4074	M6PR	25.57	26.55	30.21	32.71	29.84	27.96	27.81	31.55	31.41	27.39	15.01	8.53	21.95	12.93	18.39
G9606_7163	5328	PLAU	0.42	0.62	0.44	0.41	0.51	0.74	0.48	0.43	0.39	0.55	0.32	0.1	0.13	0.13	0.36
G9606_2734	4778	NFE2	0.15	0.14	0.26	0.12	0.26	0.17	0.12	0.33	0.14	0.26	0.13	0.09	0.03	0.1	0.05
G9606_6131	3224	HOXC8	8.35	8.47	7.24	7.26	7.85	8.26	8.1	7.04	7.96	7.68	5.88	7.04	4.66	9.52	4.81
G9606_11227	9389	SLC22A14	0.06	0.04	0.06	0.02	0.06	0.08	0.11	0.06	0.1	0.02	0.06	0.07	0.02	0.07	0.04
G9606_13735	64131	XYLT1	0.12	0.15	0.12	0.05	0.15	0.05	0.08	0.1	0.09	0.12	0.05	0.06	0.06	0.05	0.03
G9606_14116	10221	TRIB1	10.22	10.72	12.62	12.26	12.14	11	11.17	9.87	12.09	10.06	10.33	8.43	17.31	12.91	14.54
G9606_2276	1500	CTNND1	23.24	23.95	25.51	27.92	27.09	23.27	24.85	22.25	25.7	23.6	14.16	10.67	21.63	16.45	15.83
G9606_8687	5979	RET	0.67	0.7	0.93	0.79	0.92	0.8	0.59	0.68	0.95	0.76	0.43	0.6	0.44	0.49	0.38
cture. A neuron projection is any process extending from a neural cell, such as axons or dendrites (collectively called neurites).+++GO_PEPTIDYL_TYROSINE_MODIFICATION///The modification of peptidyl-tyrosine.+++GO_MEMBRANE_PROTEIN_PROTEOLYSIS///The proteolytic cleavage of a transmembrane protein leading to the release of its intracellular or ecto-domains.+++GO_MORPHOGENESIS_OF_AN_EPITHELIUM///The …	GO_MEMBRANE_MICRODOMAIN///A membrane region with a lipid composition that is distinct from that of the membrane regions that surround it.+++GO_INTRINSIC_COMPONENT_OF_PLASMA_MEMBRANE///The component of the plasma membrane consisting of the gene products and protein complexes having either part of their peptide sequence embedded in the hydrophobic region of the membrane or some other covalently att…	GO_SIGNAL_TRANSDUCER_ACTIVITY///Conveys a signal across a cell to trigger a change in cell function or state. A signal is a physical entity or change in state that is used to transfer information in order to trigger a response.+++GO_TRANSFERASE_ACTIVITY_TRANSFERRING_PHOSPHORUS_CONTAINING_GROUPS///Catalysis of the transfer of a phosphorus-containing group from one compound (donor) to another (acce…	[RET_HUMAN|Reviewed]RecName: Full=Proto-oncogene tyrosine-protein kinase receptor Ret {ECO:0000305}; EC=2.7.10.1; AltName: Full=Cadherin family member 12; AltName: Full=Proto-oncogene c-Ret; Contains: RecName: Full=Soluble RET kinase fragment; Contains: RecName: Full=Extracellular cell-membrane anchored RET cadherin 120 kDa fragment; Flags: Precursor;+++[A0A024R7S5_HUMAN|Unreviewed]SubName: Full=…
G9606_4360	339779	PRR30	0	0.02	0	0	0	0	0	0	0	0	0	0	0	0	0
G9606_20857	7867	MAPKAPK3	45.45	44.29	50.58	49.4	51.21	44.91	46.61	49.04	51.56	50.13	34.85	28.69	36.7	32.82	42.06
G9606_19699	83443	SF3B5	222.15	213.05	223.53	198.85	200.81	208.52	209.45	230.71	216.66	221.28	201.21	196.4	198.85	199.15	251.13
G9606_116	151194	METTL21A	13.83	13.14	14.32	12.82	12.58	12.43	12.45	13.58	12.54	12.32	12.72	14.55	12.52	14.35	12.67
G9606_19114	55070	DET1	4.58	4.71	5.3	5.12	4.85	4.69	5.48	4.77	5.4	4.95	4	3.51	5.3	4.48	3.86
G9606_1870	2686	GGT7	20.23	23.61	20.29	22.82	23.84	19.6	19.21	23.07	23.15	23.1	21.54	15.82	17.98	16.79	22.42
G9606_23687	100462977	MTRNR2L1	101.06	92.22	98.81	105.91	83.32	94.46	95.65	90.82	94.93	104.32	156.66	229.46	101.06	197.98	130.85
G9606_6361	53834	FGFRL1	30.53	30.5	30.82	31.64	30.93	29.13	27.2	32.96	32.83	30.15	24.06	27.05	20.33	23.22	23.39
G9606_6320	391104	VHLL	0	0	0	0	0	0.04	0	0	0	0	0	0	0.05	0	0
G9606_701	2766	GMPR	2.58	2.09	1.85	2.13	2.12	2.29	2.05	2.47	2.61	2.86	1.54	2.19	1.43	2.25	1.4
G9606_25516	11120	BTN2A1	15.48	16.19	17.94	18.38	16.89	16.53	15.52	17.07	17.12	15.5	14.11	13.58	17.25	10.94	18.19
G9606_15107	51339	DACT1	3.21	2.54	2.84	3.05	2.95	2.87	3	2.8	3.03	2.78	2.91	2.36	3.91	3.14	3.54
G9606_8053	23528	ZNF281	11.82	10.39	14.13	13.86	14.95	13.26	12.61	12.97	13.49	11.81	6.72	6.68	8.76	9.99	6.53
G9606_28859	10205	MPZL2	0.41	0.34	0.38	0.14	0.18	0.35	0.21	0.23	0.17	0.36	0.06	0.05	0.24	0.1	0.34
G9606_15081	84872	ZC3H10	6.34	6.59	5.82	6.8	6.15	6.75	6.33	6.19	6.48	6.11	5.91	4.71	4.91	4.48	6.07
G9606_13153	387911	C1QTNF9B	0.04	0	0	0	0	0	0	0	0	0	0	0	0	0	0
G9606_14336	23621	BACE1	7.07	7.17	7.11	7.42	7.56	7.47	7.62	7.15	8.05	6.89	5	4.63	5.49	5.04	4.87
G9606_10874	26128	KIF1BP	19.92	20.38	21.03	20.63	21.16	21.5	22.21	20.8	18.93	20.01	13.54	10.05	18.35	11.68	17.07
G9606_31863	100505989	SMIM31	0.11	0.08	0.03	0.05	0.07	0.07	0.07	0.11	0.06	0.1	0.14	0.22	0.12	0.16	0.04
G9606_2297	80790	CMIP	13.61	13.97	12.6	13.64	13.77	13.43	12.02	12.31	13.58	13.68	10.18	9.37	11.17	12.64	10.48
G9606_21761	8427	ZNF282	35.68	38.31	34.04	35.78	34.52	34.87	35.22	36.36	39.02	36.78	36.79	39.61	31.88	35.5	33.49
G9606_16966	10367	MICU1	55.92	57.82	47.6	47.02	46.7	55.74	53.94	45.8	51.58	51.29	63.1	67.79	50.28	69.52	51.24
G9606_26781	22993	HMGXB3	17.79	18.13	18.21	19.96	18.61	16.89	17.84	18.9	18.54	16.73	19.13	21.67	17.24	21.22	16.23
G9606_30925	392133	OR10AC1	0	0	0	0	0	0	0	0	0	0.04	0	0	0	0	0
G9606_23716	4520	MTF1	2.68	2.87	3.51	3.68	4.24	3.11	2.96	3.54	3.74	3.14	2.03	1.57	2.44	2.06	1.93
G9606_15570	116093	DIRC1	0	0	0	0	0	0	0	0	0	0	0.03	0	0	0	0
G9606_5682	6608	SMO	23.75	26.37	23.51	23.26	24.45	22.52	22.83	24.45	25.1	23.89	21.09	20.1	17.45	20.67	17.94
y in higher vertebrates is the main control center for sensory and associative information processing, visceral functions, and voluntary motor functions).+++GO_POSITIVE_REGULATION_OF_PROTEIN_IMPORT///Any process that activates or increases the frequency, rate or extent of protein import.+++GO_PATTERN_SPECIFICATION_PROCESS///Any developmental process that results in the creation of defined areas o…
senchymal cell proliferation. A mesenchymal cell is a cell that normally gives rise to other cells that are organized as three-dimensional masses, rather than sheets.+++GO_POSITIVE_REGULATION_OF_ESTABLISHMENT_OF_PROTEIN_LOCALIZATION///Any process that activates or increases the frequency, rate or extent of establishment of protein localization.	GO_CILIARY_MEMBRANE///The portion of the plasma membrane surrounding a cilium.+++GO_PLASMA_MEMBRANE_REGION///A membrane that is a (regional) part of the plasma membrane.+++GO_CELL_PROJECTION_MEMBRANE///The portion of the plasma membrane surrounding a cell surface projection.+++GO_MEMBRANE_MICRODOMAIN///A membrane region with a lipid composition that is distinct from that of the membrane regions t…	GO_G_PROTEIN_COUPLED_RECEPTOR_ACTIVITY///Combining with an extracellular signal and transmitting the signal across the membrane by activating an associated G-protein; promotes the exchange of GDP for GTP on the alpha subunit of a heterotrimeric G-protein complex.+++GO_SIGNALING_RECEPTOR_ACTIVITY///Receiving a signal and transmitting the signal in the cell to initiate a change in cell activity. A …	[SMO_HUMAN|Reviewed]RecName: Full=Smoothened homolog; Short=SMO; AltName: Full=Protein Gx; Flags: Precursor;
G9606_20406	9476	NAPSA	0.86	0.86	0.6	0.42	0.49	0.59	0.74	0.38	0.81	0.71	1.01	0.92	0.93	0.68	1.11
G9606_33605	2516	NR5A1	0.14	0.16	0.09	0.1	0.06	0.04	0.1	0.07	0.03	0.07	0.11	0.18	0.04	0.13	0.12
G9606_7760	1910	EDNRB	0.54	0.7	0.51	0.3	0.49	0.35	0.4	0.39	0.36	0.39	0.49	0.21	0.34	0.25	0.32
h force is generated within phasic smooth muscle tissue, resulting in a change in muscle geometry. Force generation involves a chemo-mechanical energy conversion step that is carried out by the actin/myosin complex activity, which generates force through ATP hydrolysis. In the phasic smooth muscle, the muscle contraction occurs without an ordered sarcomeric structure. Phasic smooth muscle contrac…	GO_ENVELOPE///A multilayered structure surrounding all or part of a cell; encompasses one or more lipid bilayers, and may include a cell wall layer; also includes the space between layers.+++GO_NUCLEAR_ENVELOPE///The double lipid bilayer enclosing the nucleus and separating its contents from the rest of the cytoplasm; includes the intermembrane space, a gap of width 20-40 nm (also called the peri…	GO_RECEPTOR_ACTIVITY///Combining with an extracellular or intracellular messenger to initiate a change in cell activity.+++GO_ANGIOTENSIN_RECEPTOR_BINDING///Interacting selectively and non-covalently with an angiotensin receptor.+++GO_SIGNAL_TRANSDUCER_ACTIVITY///Conveys a signal across a cell to trigger a change in cell function or state. A signal is a physical entity or change in state that is …	[EDNRB_HUMAN|Reviewed]RecName: Full=Endothelin receptor type B {ECO:0000305}; Short=ET-B; Short=ET-BR; AltName: Full=Endothelin receptor non-selective type; Flags: Precursor;+++[A0A024R638_HUMAN|Unreviewed]SubName: Full=Endothelin receptor type B, isoform CRA_a {ECO:0000313|EMBL:EAW80578.1};+++[A0A024R645_HUMAN|Unreviewed]SubName: Full=Endothelin receptor type B, isoform CRA_b {ECO:0000313|EMBL:E…
G9606_11791	127255	LRRIQ3	2.05	1.99	2.25	2.2	2.67	3.02	2.05	2.14	1.83	2.64	1.55	1.17	1.55	1.22	1.65
G9606_10767	10509	SEMA4B	6.14	5.78	5.31	5.63	5.64	5.27	5.28	4.77	4.84	5.33	4.51	3.78	3.25	4.09	3.77
G9606_10278	80318	GKAP1	6.46	5.85	6.24	6.52	7.18	6.34	7.65	5.42	5.21	5.57	8.57	8.79	8.28	8.48	8.92
G9606_4020	22847	ZNF507	4.29	4.77	6.75	7.11	7.16	4.9	4.97	6.6	6.14	5	2.21	2.22	4.39	2.42	3.13
G9606_5017	4736	RPL10A	683.02	694.17	830.27	687.03	693.17	681.4	729.98	811.7	728.55	811.76	549.4	445.18	658.17	469.2	804.8
G9606_7947	1677	DFFB	8.73	9.57	8.65	8.89	7.71	9.37	9.1	9.06	9.32	9.01	7.84	8.34	8.16	8.38	7.3
G9606_21592	3329	HSPD1	400.49	378.83	413.11	382.15	407.82	406.94	409.24	422.27	392.7	400.09	280.71	232.81	370.56	275.08	349.62
G9606_32089	441490	FTH1P18	0.34	0.48	0.1	0.35	0.4	0.35	0.45	0.53	0.6	0.54	0.3	0.54	0.36	0.57	0.68
G9606_3316	9720	CCDC144A	0.26	0.37	0.29	0.38	0.41	0.35	0.37	0.29	0.39	0.32	0.42	0.42	0.26	0.31	0.33
G9606_11389	441155	LOC441155	0.26	0.22	0.22	0.32	0.29	0.18	0.32	0.21	0.14	0.26	0.25	0.26	0.26	0.13	0.22
G9606_7085	23087	TRIM35	3.92	4.04	4.11	4.13	4.2	4.03	3.62	4.15	4.24	3.26	4.38	3.88	5.02	3.84	4.27
G9606_15568	9373	PLAA	10.25	10.54	11.38	10.72	11.39	10.78	10.01	10.15	10.71	9.69	7.93	7.45	11.44	8.19	9.86
G9606_12049	91862	MARVELD3	0.81	0.84	0.73	0.68	1.47	1.13	1.08	0.9	1.21	1.3	0.71	0.61	0.87	0.61	0.69
G9606_3856	7690	ZNF131	12.76	12.88	13.94	14.15	14.31	13.8	13.94	13.25	13.68	12.67	15.58	14.82	18.58	14.25	13.9
G9606_678	101929322	LOC101929322	0.53	0.85	0.47	0.81	0.53	0.51	0.69	0.72	0.59	0.41	0.63	0.43	0.4	0.42	0.46
G9606_7309	9205	ZMYM5	3.26	3.58	4.57	3.93	4.28	3.6	2.99	3.13	3.84	3.22	3.91	3.26	4.37	4.09	4.15
G9606_6922	8537	BCAS1	0.13	0.13	0.09	0.08	0.14	0.05	0.17	0.2	0.12	0.03	0.17	0.24	0.09	0.09	0.13
G9606_22848	401190	RGS7BP	0	0	0.01	0	0	0	0	0	0	0	0	0	0.02	0	0
G9606_17592	8909	ENDOU	0.04	0.07	0.17	0.1	0.21	0.08	0.08	0.04	0.15	0.13	0.12	0.1	0.02	0.11	0.13
G9606_18650	5226	PGD	103.72	108.79	100.91	102.1	95.66	115.58	110.49	105.25	108.1	111.26	89.2	78.32	91.94	83.76	94.68
G9606_7455	55906	ZC4H2	9.77	11.63	10.2	10.15	11.17	9.75	10.09	8.72	9.37	9.5	8.76	6.68	10.43	9.23	10.05
G9606_27641	493753	COA5	10.4	9.57	9.26	8.76	9.12	10.59	11	8.23	8.46	9.75	10.16	11.98	11.32	10.09	9.79
G9606_1172	3516	RBPJ	17.15	19.89	19.8	19.46	22.53	19.92	21.23	20.75	22.92	22.17	28.35	41	20.17	37.05	21.46
organism-specific and may be somewhat arbitrary; for mammals it is usually considered to be birth, for insects the hatching of the first instar larva from the eggshell.+++GO_ENDOTHELIUM_DEVELOPMENT///The process whose specific outcome is the progression of an endothelium over time, from its formation to the mature structure. Endothelium refers to the layer of cells lining blood vessels, lymphatic…	GO_TRANSCRIPTION_FACTOR_COMPLEX///A protein complex that is capable of associating with DNA by direct binding, or via other DNA-binding proteins or complexes, and regulating transcription.+++GO_NUCLEOLUS///A small, dense body one or more of which are present in the nucleus of eukaryotic cells. It is rich in RNA and protein, is not bounded by a limiting membrane, and is not seen during mitosis. It…	GO_RNA_POLYMERASE_II_TRANSCRIPTION_FACTOR_ACTIVITY_SEQUENCE_SPECIFIC_DNA_BINDING///Interacting selectively and non-covalently with a specific DNA sequence in order to modulate transcription by RNA polymerase II. The transcription factor may or may not also interact selectively with a protein or macromolecular complex.+++GO_RNA_POLYMERASE_II_CORE_PROMOTER_SEQUENCE_SPECIFIC_DNA_BINDING///Interactin…	[SUH_HUMAN|Reviewed]RecName: Full=Recombining binding protein suppressor of hairless; AltName: Full=CBF-1; AltName: Full=J kappa-recombination signal-binding protein; AltName: Full=RBP-J kappa; Short=RBP-J; Short=RBP-JK; AltName: Full=Renal carcinoma antigen NY-REN-30;+++[A0A024R9Q8_HUMAN|Unreviewed]SubName: Full=Recombining binding protein suppressor of hairless (Drosophila), isoform CRA_a {ECO:…
G9606_13716	373863	DND1	0.97	1.7	1.27	1.7	1.59	1.66	1.13	1.46	1.12	2.07	2.84	2.89	1.41	2.99	2.1
G9606_3974	27332	ZNF638	28.6	27.63	28.89	26.7	29.52	30.6	28.84	29.73	28.54	29	27.12	33.04	31.12	30.53	27.39
G9606_13366	285636	C5orf51	8.07	7.81	7.65	10.12	8.09	8.7	8.9	6.24	8.2	7.22	6.52	5.88	10.41	9.81	7.7
G9606_2698	348174	CLEC18A	0.11	0.16	0.07	0.03	0.1	0.03	0.01	0.14	0.13	0.04	0.24	0	0.05	0.11	0.09
G9606_25958	5693	PSMB5	123.79	122.41	126.9	117.77	108.22	113.19	116.67	126.34	115.31	122.56	101.72	86.68	107.55	91.14	110.07
G9606_21644	7461	CLIP2	1.44	1.88	1.82	1.58	1.94	1.61	1.41	1.69	1.81	1.5	0.77	0.97	0.92	0.82	0.75
G9606_29347	388436	LOC388436	0	0	0	0	0.02	0	0	0	0	0	0.02	0	0	0	0
G9606_22896	728361	OVOL3	0	0.22	0.16	0.15	0.08	0.15	0.08	0	0.08	0.23	0.47	0.67	0.08	0.26	0
G9606_11274	28971	AAMDC	10.87	12.87	10.87	8.85	7.7	12.04	12.8	11.1	11.17	11.29	10.7	11.64	8.63	10.17	9.04
G9606_16472	340024	SLC6A19	0	0	0.01	0	0	0	0	0	0	0	0	0	0	0	0
G9606_6703	3416	IDE	14.73	16.4	18.9	19.49	19.85	16.51	16.72	16.61	17.82	16.19	12.9	10.13	19.22	14.2	16.1
G9606_14322	6165	RPL35A	763.61	750.84	812.22	673.42	653.11	749.94	761.82	712.24	656.97	764.22	675.99	766.9	653.68	768.64	709.56
G9606_8472	54108	CHRAC1	32.13	33.64	28.07	32.5	30.2	32.39	31.23	24.46	29.66	28.61	32.21	32.25	33.34	44.86	26.61
G9606_12829	59343	SENP2	11.11	11	13.02	14.51	14.19	12.61	11.89	12.1	13.73	11.67	8.66	6.7	15.53	10.67	12.28
G9606_11243	100996517	SEC22B3	2.11	2.48	2.33	2.84	2.29	2.41	2.29	1.98	2.59	1.9	2.89	2.52	4.06	3.67	2.41
G9606_7665	157922	CAMSAP1	6.76	7.24	7.9	8.24	8.6	7.1	7.11	8.39	8.21	7.26	3.7	3.26	5.41	3.84	4.91
G9606_13242	64579	NDST4	6.28	5.96	6.61	7.71	8.06	6.81	6.65	6.43	6.98	5.9	5.25	4.82	8.36	6.56	6.74
G9606_1469	143379	C10orf82	1.71	1.01	1.19	1.4	1.86	1.33	1.09	1.29	1.51	1.27	1.54	1.34	0.81	1.49	1.22
G9606_29633	8604	SLC25A12	6.96	7.86	8.17	6.83	8.19	7.44	8.18	7.27	7.18	7.75	6.31	6.56	6.86	6.78	6.45
G9606_20345	100287387	LOC100287387	0.12	0.14	0.17	0.15	0.14	0.09	0.06	0.13	0.14	0.2	0.05	0.17	0.13	0.13	0.12
G9606_19396	2784	GNB3	6.52	6.43	4.69	6.45	6.5	7.05	6.39	5.47	6.75	7.11	15.97	12.46	7.87	9.62	11.04
G9606_23285	100463285	MTRNR2L4	0.04	0.04	0.03	0.04	0	0.04	0.04	0.16	0.14	0.14	0.11	0.23	0	0.12	0.21
G9606_1232	153129	SLC38A9	9.92	9.46	9.94	11.76	11.95	9.98	9.12	8.25	8.6	8.35	6.44	5.19	11.72	8.11	9.05
G9606_22937	795	S100G	0	0	0	0	0	0	0	0	0	0	0	0	0	0	0.22
G9606_4623	140459	ASB6	21.12	22.29	19.83	19.11	19.55	20.45	19.67	20.58	20.45	21.04	20.7	21.82	16.53	19.66	19.48
G9606_32473	4144	MAT2A	103.12	101.05	121.07	137.03	126.96	113.06	108.91	111.72	120.93	117.31	38.91	22.53	65.11	37.12	55.35
G9606_2494	9166	EBAG9	8	7.89	9.78	9.05	9.68	9.22	9.1	7.77	7.8	9	10.78	10.1	14.91	10.8	12.89
G9606_9622	90871	DMAC1	22.54	19.34	21.57	19.62	19.53	21.17	20.19	20.95	20.37	21.28	16.69	13.17	16.46	13.64	16.94
G9606_19265	4763	NF1	4.8	4.66	5.07	5.94	6.06	4.8	4.79	4.87	4.94	4.11	3.48	3.51	4.76	4.24	3.34
hich the olfactory lobes, cerebral cortex, and subcortical nuclei are derived.+++GO_HEAD_DEVELOPMENT///The biological process whose specific outcome is the progression of a head from an initial condition to its mature state. The head is the anterior-most division of the body.+++GO_SKELETAL_MUSCLE_ORGAN_DEVELOPMENT///The progression of a skeletal muscle organ over time from its initial formation t…	GO_SYNAPSE_PART///Any constituent part of a synapse, the junction between a nerve fiber of one neuron and another neuron or muscle fiber or glial cell.+++GO_DENDRITE///A neuron projection that has a short, tapering, often branched, morphology, receives and integrates signals from other neurons or from sensory stimuli, and conducts a nerve impulse towards the axon or the cell body. In most neurons…	GO_NUCLEOSIDE_TRIPHOSPHATASE_REGULATOR_ACTIVITY///Modulates the rate of NTP hydrolysis by a NTPase.+++GO_MOLECULAR_FUNCTION_REGULATOR///A molecular function that modulates the activity of a gene product or complex. Examples include enzyme regulators and channel regulators.+++GO_ENZYME_ACTIVATOR_ACTIVITY///Binds to and increases the activity of an enzyme.+++GO_PHOSPHATIDYLCHOLINE_BINDING///Interac…	[NF1_HUMAN|Reviewed]RecName: Full=Neurofibromin; AltName: Full=Neurofibromatosis-related protein NF-1; Contains: RecName: Full=Neurofibromin truncated;+++[A0A1J0F939_HUMAN|Unreviewed]SubName: Full=Truncated neurofibromin 1 {ECO:0000313|EMBL:APC25504.1}; Flags: Fragment;+++[A0A1J0F943_HUMAN|Unreviewed]SubName: Full=Truncated neurofibromin 1 {ECO:0000313|EMBL:APC25503.1}; Flags: Fragment;+++[A0A1J0…
G9606_33492	148213	ZNF681	0.16	0.12	0.11	0.22	0.21	0.17	0.2	0.18	0.13	0.17	0.14	0.13	0.16	0.16	0.15
G9606_5018	387597	ILDR2	1.06	1.01	1.23	1.4	1.64	1.15	0.97	1.4	1.39	1.24	0.61	0.44	0.96	0.61	0.61
G9606_22501	643	CXCR5	0	0	0	0	0	0	0	0.03	0	0	0	0	0	0.02	0
G9606_11709	23625	FAM89B	43.53	43.69	38.29	37.46	36.05	45.75	43.99	40.78	45.94	44.06	56.05	62.72	39.8	54.83	46.61
G9606_31848	4522	MTHFD1	117.24	118.62	116.17	113.73	111.34	123.55	120.63	122.24	118.25	114.08	117.56	116.1	122.2	115.98	120.11
G9606_7500	9117	SEC22C	17.15	17.38	20.34	19.02	17.92	18.5	18.59	18.49	19.51	18.09	14.64	12.38	19.19	16.61	17
G9606_24419	105369914	LOC105369914	0	0	0	0	0	0	0	0.03	0	0	0	0	0	0	0.03
G9606_13653	54921	CHTF8	40.18	40.8	43.91	45.33	50.13	40.28	42.81	41.06	48.8	48.93	22.94	19.2	30.19	22.87	35.69
G9606_4955	63926	ANKEF1	1.8	2.2	1.94	2.3	2.19	1.72	1.71	2.09	2.09	2.06	1.3	0.8	1.82	1.37	1.69
G9606_266	83698	CALN1	0	0.01	0.01	0	0	0	0	0	0	0.01	0	0.01	0.01	0.02	0
G9606_31410	646862	RNF225	0	0	0.04	0	0	0	0.05	0	0	0	0	0.05	0	0.05	0.09
G9606_10492	4092	SMAD7	6.62	7	5.91	7.16	5.82	5.98	5.36	5.06	5.06	5.12	2.86	2.95	3.94	4.24	3.21
tricle over time, from its formation to the mature structure. A cardiac ventricle receives blood from a cardiac atrium and pumps it out of the heart.+++GO_REGULATION_OF_HEART_CONTRACTION///Any process that modulates the frequency, rate or extent of heart contraction. Heart contraction is the process in which the heart decreases in volume in a characteristic way to propel blood through the body.++…	GO_TRANSCRIPTION_FACTOR_COMPLEX///A protein complex that is capable of associating with DNA by direct binding, or via other DNA-binding proteins or complexes, and regulating transcription.+++GO_PLASMA_MEMBRANE_PROTEIN_COMPLEX///Any protein complex that is part of the plasma membrane.+++GO_CENTROSOME///A structure comprised of a core structure (in most organisms, a pair of centrioles) and peripher…	GO_COLLAGEN_BINDING///Interacting selectively and non-covalently with collagen, a group of fibrous proteins of very high tensile strength that form the main component of connective tissue in animals. Collagen is highly enriched in glycine (some regions are 33% glycine) and proline, occurring predominantly as 3-hydroxyproline (about 20%).+++GO_NUCLEIC_ACID_BINDING_TRANSCRIPTION_FACTOR_ACTIVITY///I…	[SMAD7_HUMAN|Reviewed]RecName: Full=Mothers against decapentaplegic homolog 7; Short=MAD homolog 7; Short=Mothers against DPP homolog 7; AltName: Full=Mothers against decapentaplegic homolog 8; Short=MAD homolog 8; Short=Mothers against DPP homolog 8; AltName: Full=SMAD family member 7; Short=SMAD 7; Short=Smad7; Short=hSMAD7;+++[B3KYA8_HUMAN|Unreviewed]SubName: Full=cDNA FLJ16482 fis, clone BRTH…
G9606_22245	57534	MIB1	6.18	5.94	7.7	9.25	10.04	6.85	6.79	7.15	7.49	6.1	2.81	2.11	5.61	3.21	3.89
G9606_19871	79710	MORC4	11.85	14.12	14.09	13.46	14.62	11.79	12.75	13.45	12.66	12.57	10.49	9.23	14.7	10.03	15.1
G9606_23347	148932	MOB3C	1.84	2.15	1.78	1.4	1.69	1.43	1.57	1.51	1.57	1.88	0.84	0.79	1.09	1	1.05
G9606_10867	79018	GID4	8.53	10.26	8.87	9.49	9.15	8.97	10.03	8.78	8.93	9.31	8.83	7.38	8.78	8.71	7.73
G9606_16819	1299	COL9A3	0.84	0.98	0.95	0.92	1.06	0.69	0.72	1	0.52	0.8	1.26	1.07	0.61	0.91	0.85
G9606_26762	138151	NACC2	4.64	4.76	4.71	5.02	5.23	4.19	4.57	5.45	4.81	4.58	2.58	2.47	2.58	2.1	2.64
G9606_29758	388533	KRTDAP	0.41	0.72	0.57	0.5	0.42	0.6	0.6	0.86	0.55	0.39	1.06	0.59	0.92	1.13	0.59
G9606_23181	9245	GCNT3	0	0	0	0	0	0	0	0	0	0	0	0	0	0	0
G9606_7561	9507	ADAMTS4	0.23	0.14	0.13	0.21	0.07	0.1	0.13	0.16	0.14	0.17	0.13	0.17	0.16	0.2	0.12
G9606_27565	81559	TRIM11	30.03	31.94	29.89	32.49	29.74	29.47	30.12	31.21	34.39	32.98	42.3	38.78	36.69	37.12	42.09
G9606_15179	388611	CD164L2	0.06	0	0.06	0.05	0.14	0.06	0.15	0.12	0.06	0	0	0.03	0	0	0
G9606_25607	84277	DNAJC30	8.33	8.56	7.96	7.73	6.59	8.71	8.59	7.37	7.86	8.46	10.74	10.79	8.27	9.37	8.34
G9606_9226	29888	STRN4	77.13	78.99	65.71	66.09	67.47	69.85	74.28	67.86	66.07	69.62	102.08	115.26	74.7	112.38	82.02
G9606_22482	440957	SMIM4	56.34	55.16	53.25	45.18	42.28	57.41	57.06	50.13	46.33	52.14	53.96	60.27	48.18	50.73	46.6
G9606_15819	995	CDC25C	12.98	12.51	12.94	12.2	12.41	13.62	13.15	12.46	12.83	13.75	12.03	12.99	11.8	13.28	12.18
G9606_12956	9271	PIWIL1	0	0	0	0	0	0	0	0	0	0	0	0	0	0	0
G9606_20837	7275	TUB	8.3	8.79	10.2	11.69	12.81	9.01	9.06	10.61	10.74	9.24	3.78	2.56	5.66	3.04	5.01
G9606_3008	23135	KDM6B	6.29	7.27	5.48	6.88	8.27	6.33	6.25	5.66	6.08	5.88	11.68	10.71	8.65	9.77	8.36
G9606_4789	2070	EYA4	6.19	5.71	7.2	8.29	9.76	6.16	5.98	7.44	6.68	6.09	3.81	3.43	5.52	4.7	4.55
G9606_12870	100129583	FAM47E	0.1	0.12	0.04	0.05	0.05	0.08	0.03	0.04	0.03	0.05	0	0.07	0.04	0.15	0.05
G9606_32932	101929372	LOC101929372	0.05	0.07	0.09	0.07	0.05	0	0.07	0.09	0.24	0.02	0.05	0.05	0	0.05	0.02
G9606_539	84332	DYDC2	0.03	0.03	0	0.13	0	0.05	0	0.03	0.03	0	0.05	0.09	0	0	0
G9606_31036	148545	NBPF4	0	0	0	0	0	0	0	0	0	0	0	0	0	0	0
G9606_1364	51057	WDPCP	2	1.81	1.99	2.5	1.84	1.9	2.08	1.68	2.34	2.28	2	2.13	1.78	2.25	1.82
G9606_12892	50846	DHH	0.05	0.04	0.04	0.04	0.05	0	0.06	0.05	0.06	0.01	0.02	0	0.01	0.03	0.04
G9606_1395	150280	HORMAD2	0	0	0	0	0	0	0	0	0	0	0	0	0	0	0
G9606_25834	6792	CDKL5	0.77	0.73	1.05	1.15	1.29	0.86	0.89	0.98	0.87	0.81	0.42	0.33	0.77	0.51	0.57
G9606_9978	27185	DISC1	1.26	1.61	1.77	1.67	1.78	1.65	1.37	1.62	1.61	1.43	0.81	1.07	1.26	1.06	1.12
G9606_25886	55536	CDCA7L	18.06	16.59	17.52	17.1	19.46	18.02	19.92	17.63	19.85	18.75	14.26	13.94	20.53	15.45	19.57
G9606_8709	55848	PLGRKT	9.48	7.6	9.52	9.5	8.83	9.61	8.74	9	9.35	10.2	9.01	5.24	8.84	7.52	9.39
G9606_5924	3339	HSPG2	1.41	1.48	1.55	1.68	1.93	1.39	1.29	1.67	1.46	1.36	1.22	1.24	0.9	1.02	1.04
G9606_23621	140606	SELENOM	93.26	91.31	88.21	77.49	80.79	81.43	84.92	84.76	83.58	87.88	166.57	172.04	135.87	161.14	155.32
G9606_12358	55240	STEAP3	14.26	15.01	15.68	16.05	15.52	14	13.5	16.9	16.87	16.38	9.92	8.28	9.76	7.58	9.83
G9606_18859	79632	FAM184A	5.41	6.51	6.57	5.54	6.23	6.38	6.11	6.31	5.86	5.5	5.69	5.92	7.15	5.55	7.52
G9606_18563	79155	TNIP2	13.63	15.38	12.4	9.88	10.71	12.73	14.52	11.84	12.97	11.91	14.12	16.85	8.13	13.18	10.89
G9606_7659	284119	CAVIN1	5.22	5.56	5.2	5.29	5.45	4.97	5.08	5.15	4.63	5.5	2.83	2.03	2.44	2.68	3.24
G9606_1242	11011	TLK2	11.91	12.42	15.83	15.92	18.05	12.56	13.21	16.25	13.99	13.7	7.92	5.97	12.48	7.7	10.94
G9606_2744	4608	MYBPH	0	0	0	0	0	0	0	0	0	0	0	0	0	0.03	0
G9606_20830	5290	PIK3CA	1.7	2.12	2.23	2.46	2.47	2.53	2.11	2.34	2.11	1.9	1.38	1.53	1.74	1.6	1.7
at results in a change in state or activity of a cell (in terms of movement, secretion, enzyme production, gene expression, etc.) as a result of a nitrogen compound stimulus.+++GO_BLOOD_VESSEL_MORPHOGENESIS///The process in which the anatomical structures of blood vessels are generated and organized. The blood vessel is the vasculature carrying blood.+++GO_GLAND_DEVELOPMENT///The process whose sp…	GO_CELL_LEADING_EDGE///The area of a motile cell closest to the direction of movement.+++GO_CATALYTIC_COMPLEX///A protein complex which is capable of catalytic activity.+++GO_PHOSPHATIDYLINOSITOL_3_KINASE_COMPLEX///A protein complex capable of phosphatidylinositol 3-kinase activity and containing subunits of any phosphatidylinositol 3-kinase (PI3K) enzyme. These complexes are divided in three cla…	GO_ADENYL_NUCLEOTIDE_BINDING///Interacting selectively and non-covalently with adenyl nucleotides, any compound consisting of adenosine esterified with (ortho)phosphate.+++GO_PROTEIN_KINASE_ACTIVITY///Catalysis of the phosphorylation of an amino acid residue in a protein, usually according to the reaction: a protein + ATP = a phosphoprotein + ADP.+++GO_ENZYME_REGULATOR_ACTIVITY///Binds to and mod…	[PK3CA_HUMAN|Reviewed]RecName: Full=Phosphatidylinositol 4,5-bisphosphate 3-kinase catalytic subunit alpha isoform; Short=PI3-kinase subunit alpha; Short=PI3K-alpha; Short=PI3Kalpha; Short=PtdIns-3-kinase subunit alpha; EC=2.7.1.153 {ECO:0000250|UniProtKB:P32871}; AltName: Full=Phosphatidylinositol 4,5-bisphosphate 3-kinase 110 kDa catalytic subunit alpha; Short=PtdIns-3-kinase subunit p110-alpha…
G9606_12439	80028	FBXL18	6.66	7.57	6.95	7.65	7.37	7.22	6.75	6.88	7.94	7.16	5.6	6.12	4.66	5.38	4.84
G9606_28177	51550	CINP	33.01	30.9	27.15	25.87	27.11	33.55	32.15	28.25	26.39	29.15	35.24	43.81	27.66	36.63	29.98
G9606_10998	23208	SYT11	0.14	0.06	0.14	0.14	0.28	0.07	0.11	0.08	0.07	0.17	0.04	0.03	0.02	0.05	0.14
G9606_6919	164781	DAW1	0.05	0.02	0.07	0	0	0	0	0	0	0.03	0.03	0	0	0	0
G9606_3545	6150	MRPL23	171.23	157.92	151.51	123.28	119.71	149.4	156.65	162.18	151.84	165.17	267.04	367.14	153.13	248.36	201.09
G9606_14467	1466	CSRP2	79.03	80.51	85.08	74.63	82.89	85.93	78.01	77.96	73.01	77.75	63.63	52.25	77.42	62.51	76.76
G9606_2080	284417	TMEM150B	0.2	0.04	0.17	0	0.2	0.06	0.22	0.25	0.12	0.31	0.22	0.43	0.17	0.11	0.14
G9606_12935	6103	RPGR	5.84	4.87	5.77	5.01	5.54	5.46	6.93	5.07	5.05	5.02	7.33	7.72	7.09	8.66	6.79
G9606_18144	22974	TPX2	120.1	121.69	116.19	111.52	112.74	126.47	119.41	111.75	116.19	110.32	94.23	94.52	104.1	112.98	97.34
G9606_6524	55334	SLC39A9	10.26	10.95	11.22	12.39	10.83	10.97	11.42	10.34	10.78	10.5	8.54	8.69	13.59	9.74	9.88
G9606_11952	30011	SH3KBP1	13.28	14.28	12.47	12.65	12.14	12.21	13.68	12.41	13.85	11.42	14.94	12.07	15.86	17.31	14.97
G9606_31124	10097	ACTR2	60.9	58.12	64.73	72.79	70.46	66.07	67.49	60.75	61.76	56.44	35.46	27.53	62.29	39.93	44.64
G9606_28151	8692	HYAL2	24.83	23.5	23.3	25.02	20.68	22.55	22.09	24	22.37	22.29	18.02	16.81	14.96	17.05	15.77
a group, e.g. a methyl group, glycosyl group, acyl group, phosphorus-containing, or other groups, from one compound (generally regarded as the donor) to another compound (generally regarded as the acceptor). Transferase is the systematic name for any enzyme of EC class 2.+++GO_REGULATION_OF_CYTOPLASMIC_TRANSPORT///Any process that modulates the frequency, rate or extent of cytoplasmic transport.+…	GO_PERINUCLEAR_REGION_OF_CYTOPLASM///Cytoplasm situated near, or occurring around, the nucleus.+++GO_ANCHORED_COMPONENT_OF_EXTERNAL_SIDE_OF_PLASMA_MEMBRANE///The component of the plasma membrane consisting of the gene products that are tethered to the external side of the membrane only by a covalently attached anchor, such as a lipid group embedded in the membrane. Gene products with peptide sequ…	GO_PROTEIN_TYROSINE_KINASE_BINDING///Interacting selectively and non-covalently with protein tyrosine kinase.+++GO_ENZYME_REGULATOR_ACTIVITY///Binds to and modulates the activity of an enzyme.+++GO_HYDROLASE_ACTIVITY_HYDROLYZING_O_GLYCOSYL_COMPOUNDS///Catalysis of the hydrolysis of any O-glycosyl bond.+++GO_VIRUS_RECEPTOR_ACTIVITY///Combining with a virus component and mediating entry of the viru…	[HYAL2_HUMAN|Reviewed]RecName: Full=Hyaluronidase-2; Short=Hyal-2; EC=3.2.1.35; AltName: Full=Hyaluronoglucosaminidase-2; AltName: Full=Lung carcinoma protein 2; Short=LuCa-2; Flags: Precursor;+++[A0A024R300_HUMAN|Unreviewed]RecName: Full=Hyaluronidase {ECO:0000256|RuleBase:RU610713}; EC=3.2.1.35 {ECO:0000256|RuleBase:RU610713}; AltName: Full=Hyaluronoglucosaminidase {ECO:0000256|RuleBase:RU61071…
G9606_7568	55275	VPS53	8.99	10.79	9.78	11.71	11.19	9.96	10.31	12.1	12.15	10.92	8.23	8.65	9.24	8.81	9.09
G9606_21900	7780	SLC30A2	0.02	0.15	0.02	0.09	0.06	0.07	0	0.07	0.07	0.07	0.06	0	0.06	0.06	0.17
G9606_25292	107985692	LOC107985692	0.01	0	0	0	0	0.01	0.01	0	0	0	0	0	0.01	0	0
G9606_7199	79033	ERI3	89.79	78.82	77.06	70.95	75.56	80.92	91.89	77.72	74.72	86.58	109.36	117.64	89.02	98.25	98.43
G9606_11521	10811	NOXA1	7.25	8.53	6.84	7.57	8.54	8.66	7.84	9.63	8.99	9.44	19.44	17.51	8.1	11.28	12.58
G9606_4889	9940	DLEC1	0.06	0.06	0.04	0.04	0.05	0.03	0.05	0.05	0.02	0.04	0.07	0.08	0.06	0.02	0.04
G9606_11979	54499	TMCO1	21.84	19.45	24.18	23.33	24.08	23.57	23.95	19.66	20.81	21.09	18.99	14.94	26.73	22.84	22.02
G9606_32220	7098	TLR3	0	0.01	0.01	0.01	0.01	0.01	0	0	0	0.03	0.01	0	0	0	0.01
rferon found so far.+++GO_POSITIVE_REGULATION_OF_TRANSPORT///Any process that activates or increases the frequency, rate or extent of the directed movement of substances (such as macromolecules, small molecules, ions) into, out of or within a cell, or between cells, by means of some agent such as a transporter or pore.+++GO_POSITIVE_REGULATION_OF_CELLULAR_PROTEIN_LOCALIZATION///Any process that a…	GO_VACUOLE///A closed structure, found only in eukaryotic cells, that is completely surrounded by unit membrane and contains liquid material. Cells contain one or several vacuoles, that may have different functions from each other. Vacuoles have a diverse array of functions. They can act as a storage organelle for nutrients or waste products, as a degradative compartment, as a cost-effective way …	GO_SIGNALING_RECEPTOR_ACTIVITY///Receiving a signal and transmitting the signal in the cell to initiate a change in cell activity. A signal is a physical entity or change in state that is used to transfer information in order to trigger a response.+++GO_RECEPTOR_ACTIVITY///Combining with an extracellular or intracellular messenger to initiate a change in cell activity.+++GO_RNA_BINDING///Interact…	[TLR3_HUMAN|Reviewed]RecName: Full=Toll-like receptor 3; AltName: CD_antigen=CD283; Flags: Precursor;+++[D6RA51_HUMAN|Unreviewed]SubName: Full=Toll-like receptor 3, isoform CRA_b {ECO:0000313|EMBL:EAX04629.1}; Flags: Fragment;+++[Q6PCD4_HUMAN|Unreviewed]SubName: Full=TLR3 protein {ECO:0000313|EMBL:AAH59372.1}; Flags: Fragment;
G9606_21756	143684	FAM76B	3.7	4	4.52	5.48	4.71	4.3	4.3	3.52	4.22	3.63	3.42	2.29	5.98	3.27	4.17
G9606_24235	7447	VSNL1	0	0	0	0	0	0	0	0	0	0	0.02	0	0	0	0.02
G9606_25029	7264	TSTA3	78.49	77.4	67.53	62.22	61.27	73.06	71.24	64.46	61.98	71.26	114.89	119.88	75.18	103.07	90.17
G9606_996	81628	TSC22D4	25.97	24.69	20.74	22.82	22.64	22.84	21.55	23.18	24.89	24.69	22.41	19.25	17.42	18.4	21.1
G9606_29495	55693	KDM4D	2.84	2.74	2.85	2.56	2.8	2.69	2.58	2.74	3.11	2.53	3.19	1.97	2.98	2.85	2.82
G9606_21196	113612	CYP2U1	1.44	1.48	1.66	1.72	2.06	1.8	1.65	1.67	1.66	1.52	0.77	0.48	1	0.69	0.71
G9606_14096	3758	KCNJ1	0.09	0.12	0.09	0.05	0.13	0.04	0.13	0.03	0.16	0.02	0	0.02	0.11	0	0.05
G9606_14572	6382	SDC1	6	4.88	5.19	5.55	5.9	5.55	5.32	5.47	5.91	5.53	2.45	1.54	2.42	2.26	2.75
G9606_5082	1356	CP	0	0	0.01	0.01	0.01	0	0.01	0	0	0	0	0	0	0	0
G9606_983	2729	GCLC	9.89	9.55	9.73	10.35	11.01	10.47	10.05	9.55	9.23	9.22	10.37	8.56	15.28	10.51	12.3
G9606_31092	57643	ZSWIM5	2.19	2.12	2.92	2.72	3.91	2.54	2.21	3.29	3.12	2.88	0.88	0.86	1.87	1.23	1.57
G9606_1578	79598	CEP97	2.3	2.44	3.07	3.54	3.54	3.02	2.76	2.75	2.95	2.54	2	1.44	3.22	1.84	2.55
G9606_30878	338785	KRT79	0	0	0	0	0.02	0	0	0	0	0	0	0	0	0	0
G9606_34585	10581	IFITM2	64	51.55	46.75	50.45	47.43	54.79	58.52	46.37	51.81	49.62	61.9	68.81	49.09	68.14	49.87
G9606_31766	51650	MRPS33	40.27	42.17	44.37	36.22	39.02	43.85	38.57	36.71	35.46	45.3	35.48	34.92	33	42.49	36.77
G9606_2900	3340	NDST1	12.01	13.35	14.26	16.85	15.85	12.84	13.51	14.61	14.92	13.89	6.74	5.42	8.02	6.52	7.72
G9606_7788	83882	TSPAN10	4.62	4.46	3.6	4.32	4.4	5.06	4.46	4.13	4.08	5.15	6.56	7.07	3.32	5.37	4.39
G9606_34793	26330	GAPDHS	0	0.03	0	0	0	0	0	0	0	0	0.03	0	0.03	0	0.06
G9606_27143	5936	RBM4	99.09	97.71	101.68	104.2	95.02	101.57	99.26	101.56	94.35	102.02	82.48	68.24	89.3	77.06	86.49
G9606_28507	2843	GPR20	0	0.06	0.06	0.12	0.12	0.03	0.09	0.14	0.09	0	0	0	0	0	0.03
G9606_7660	340152	ZC3H12D	0.07	0.08	0.09	0.11	0.07	0.1	0.08	0.06	0.09	0.09	0.16	0.21	0.14	0.07	0.09
G9606_25795	84197	POMK	0.97	1.56	1.25	1.58	1.37	0.97	0.98	1.47	1.11	1.32	0.96	0.58	1.08	1.08	0.72
G9606_18109	27250	PDCD4	16.29	15.03	15.4	16.69	15.74	16.11	16.5	14.85	16.38	14.94	14.07	12.25	20.03	16.13	17.03
G9606_20393	23596	OPN3	1.75	2.01	2.1	2.25	2.57	2.04	2	2.12	1.93	2.02	1.12	1.08	1.13	1.04	1.08
G9606_14625	1230	CCR1	0.02	0	0	0	0	0	0	0	0	0	0	0	0	0	0
G9606_15158	344805	TMPRSS7	0.02	0	0.02	0	0	0	0	0	0	0	0.01	0.02	0.02	0	0.04
G9606_34882	25973	PARS2	9.7	10.69	9.72	9.57	9.52	10.05	10.52	9.96	9.76	9.67	9.33	9.81	11.32	9.54	10.6
G9606_30536	151176	ERFE	13.19	13.36	14.07	14.28	14	13.12	13.21	13.66	14.57	14.38	15.66	14.16	12.8	13.39	12.81
G9606_16013	53373	TPCN1	7.65	7.75	7.3	9.09	8.79	7.99	7.47	8.13	8.08	7.76	11.14	9.62	8.54	8.73	8.16
G9606_8582	9322	TRIP10	34.49	35.53	30.45	26.01	29.03	31.97	32.41	28.74	28.73	32.22	45.55	54.59	34.35	41.27	37.73
G9606_15418	9963	SLC23A1	0	0	0	0	0	0	0	0.02	0	0	0	0	0	0	0
G9606_2263	5802	PTPRS	18.21	19.67	16.86	18.18	18.45	16.57	17.03	17.67	17.96	17.06	16.22	17.04	12.38	14.91	12.2
G9606_16368	4676	NAP1L4	56.76	56.63	55.28	53.25	52.89	56.85	56.08	57.11	57.93	56.53	54.75	55.49	54.72	56.24	52.79
G9606_17575	3052	HCCS	17.35	17.06	17.49	17.9	16.59	16.58	17.05	16.14	16.08	16.96	15.07	12.53	19.79	17.02	18.27
G9606_12324	253260	RICTOR	1.93	2.02	2.35	2.69	3.21	2.18	2.27	2.22	2.01	1.81	1.24	1.22	2.31	1.41	1.26
G9606_30415	93587	TRMT10A	4.04	3.45	4.35	3.85	4.36	4.41	4.22	4.48	3.77	3.91	3.08	3.11	4.64	3.42	3.83
G9606_13407	367	AR	0	0	0.01	0.01	0	0.02	0.01	0	0	0.01	0	0	0	0	0
G9606_34197	6194	RPS6	3131.48	3057.62	2961.51	2438.27	2645.6	2865.11	2907.2	2734.33	2557.37	2948.56	3765.9	4526.77	3339.06	3907.16	3433.91
G9606_22054	10896	OCLM	0.2	0.3	0.35	0.42	0.36	0.26	0.36	0.15	0.46	0.2	0.42	0.28	0.32	0.35	0.1
G9606_4149	54780	NSMCE4A	68.67	62.57	72.28	62.86	68.06	65.98	67.42	69.5	59.01	65.96	75.99	72.76	72.11	63.62	79.36
G9606_15200	64130	LIN7B	16.12	15.6	11.42	15.08	14.91	16.78	17.79	14.59	14.18	15.7	32.12	39.22	18.47	22.59	19.76
G9606_30579	6531	SLC6A3	0	0	0	0	0.01	0	0.01	0	0.03	0	0	0	0	0	0
G9606_16374	8547	FCN3	0	0	0	0.04	0	0	0.09	0	0	0	0	0	0	0	0
G9606_26476	145501	ISM2	0.83	0.9	0.65	0.93	0.78	0.96	0.64	0.82	0.66	0.81	0.27	0.26	0.15	0.32	0.42
G9606_22259	5604	MAP2K1	22.35	23.22	23.07	22.67	22.92	20.54	20.45	20.85	19.52	21.24	17.17	12.39	23.37	18.55	20.16
ACTIVITY///Any process that activates or increases the frequency, rate or extent of kinase activity, the catalysis of the transfer of a phosphate group, usually from ATP, to a substrate molecule.+++GO_HINDBRAIN_DEVELOPMENT///The process whose specific outcome is the progression of the hindbrain over time, from its formation to the mature structure. The hindbrain is the posterior of the three prim…	GO_ANCHORING_JUNCTION///A cell junction that mechanically attaches a cell (and its cytoskeleton) to neighboring cells or to the extracellular matrix.+++GO_CELL_JUNCTION///A cellular component that forms a specialized region of connection between two or more cells or between a cell and the extracellular matrix. At a cell junction, anchoring proteins extend through the plasma membrane to link cytos…	GO_PROTEIN_SERINE_THREONINE_KINASE_ACTIVATOR_ACTIVITY///Binds to and increases the activity of a protein serine/threonine kinase.+++GO_TRANSFERASE_ACTIVITY_TRANSFERRING_PHOSPHORUS_CONTAINING_GROUPS///Catalysis of the transfer of a phosphorus-containing group from one compound (donor) to another (acceptor).+++GO_KINASE_ACTIVITY///Catalysis of the transfer of a phosphate group, usually from ATP, to…	[MP2K1_HUMAN|Reviewed]RecName: Full=Dual specificity mitogen-activated protein kinase kinase 1; Short=MAP kinase kinase 1; Short=MAPKK 1; Short=MKK1; EC=2.7.12.2; AltName: Full=ERK activator kinase 1; AltName: Full=MAPK/ERK kinase 1; Short=MEK 1;+++[A4QPA9_HUMAN|Unreviewed]SubName: Full=Mitogen-activated protein kinase kinase 1 {ECO:0000313|EMBL:AAI39730.1}; SubName: Full=Mitogen-activated protei…
G9606_3089	636	BICD1	2.28	2.36	2.6	2.34	2.72	2.41	1.82	2.44	2.18	2.54	1.77	1.47	2.43	1.34	2.28
G9606_3428	6875	TAF4B	7.91	7.13	8.86	8.8	9.88	7.43	8.23	8.52	8.36	7.24	6.88	6.5	10.04	6.96	7.6
G9606_3596	6611	SMS	57.96	61.3	59.2	56.32	54.98	62.54	58.93	57.27	57.3	53.1	47.3	43.04	54.39	46.5	53.44
G9606_22802	2199	FBLN2	0.57	0.6	0.65	0.67	0.75	0.51	0.57	0.43	0.65	0.56	0.48	0.34	0.38	0.35	0.45
G9606_15320	1628	DBP	12.66	10.3	8.57	8.33	7.75	11.43	11.47	9.85	11.66	12.22	8.96	12.39	7.13	10.31	8.23
G9606_15797	83692	CD99L2	18.94	20.99	22.4	21.86	20.98	19.66	20.12	23.37	21.65	21.42	14.38	12.51	15.74	13.39	16.24
G9606_2476	9788	MTSS1	2.09	2.11	2.22	2.66	2.71	2.36	1.79	2.32	2	2.34	0.82	1.01	1.51	0.98	0.93
G9606_2457	9212	AURKB	154.8	157.63	135.59	135.26	121.56	144.88	146.57	133.73	149.65	153.06	203.89	223.38	144.89	193.82	168.63
G9606_12478	4241	MELTF	3.05	3.46	2.79	3.1	2.7	2.55	2.98	2.72	2.93	2.82	2.92	2.3	2.17	2.19	2.21
G9606_1828	51428	DDX41	58.11	59.23	50.31	52.1	53.34	59.16	57.35	53.08	57.65	57.59	85.49	91.97	66.94	77.55	66.88
G9606_35068	105371063	LOC105371063	0.73	1.03	0.55	0.24	1.04	1.08	0.33	0.83	0	1.57	0.5	0.82	0.85	2.51	1.63
G9606_13341	51321	AMZ2	76.05	80.42	91.84	79.38	85.53	86.27	82.99	84.35	85.24	85.09	57.19	45.18	77.78	60.79	81.59
G9606_10943	220988	HNRNPA3	138.92	141.83	149.48	150.14	149.08	145.59	150.02	142.51	139.84	135.96	121.75	97.63	152.06	112.95	134.16
G9606_14590	1594	CYP27B1	2.93	2.65	3.27	3.24	2.74	3.02	3.19	2.84	3.49	2.61	5.85	6.3	5.31	5.4	3.82
G9606_207	729877	TBC1D3H	1.07	0.85	0.55	0.5	0.68	0.98	0.94	0.26	0.5	0.61	1.44	0.88	0.77	1.12	0.84
G9606_2003	2330	FMO5	0.25	0.32	0.32	0.35	0.43	0.25	0.39	0.42	0.38	0.25	0.3	0.19	0.34	0.29	0.18
G9606_25247	7057	THBS1	0.01	0.01	0	0.03	0.02	0	0.01	0.04	0.02	0.01	0	0.01	0.02	0.01	0.01
ein kinase B.+++GO_REGULATION_OF_LEUKOCYTE_MIGRATION///Any process that modulates the frequency, rate, or extent of leukocyte migration.+++GO_NEGATIVE_REGULATION_OF_RESPONSE_TO_EXTERNAL_STIMULUS///Any process that stops, prevents, or reduces the frequency, rate or extent of a response to an external stimulus.+++GO_POSITIVE_REGULATION_OF_CHEMOTAXIS///Any process that activates or increases the fre…	GO_SARCOPLASM///The cytoplasm of a muscle cell; includes the sarcoplasmic reticulum.+++GO_EXTRACELLULAR_MATRIX///A structure lying external to one or more cells, which provides structural support for cells or tissues; may be completely external to the cell (as in animals and bacteria) or be part of the cell (as in plants).+++GO_VESICLE_LUMEN///The volume enclosed by the membrane or protein that f…	GO_INTEGRIN_BINDING///Interacting selectively and non-covalently with an integrin.+++GO_PHOSPHATIDYLSERINE_BINDING///Interacting selectively and non-covalently with phosphatidylserine, a class of glycophospholipids in which a phosphatidyl group is esterified to the hydroxyl group of L-serine.+++GO_EXTRACELLULAR_MATRIX_BINDING///Interacting selectively and non-covalently with a component of the ex…	[TSP1_HUMAN|Reviewed]RecName: Full=Thrombospondin-1; AltName: Full=Glycoprotein G {ECO:0000303|PubMed:6777381}; Flags: Precursor;+++[A0A024R9Q1_HUMAN|Unreviewed]SubName: Full=Thrombospondin 1, isoform CRA_a {ECO:0000313|EMBL:EAW92380.1};+++[A0A0B6XK25_HUMAN|Unreviewed]SubName: Full=Thrombospondin 1 {ECO:0000313|EMBL:CEF49520.1}; Flags: Fragment;+++[A0PJG0_HUMAN|Unreviewed]SubName: Full=THBS1 prot…
G9606_9782	105370733	LOC105370733	0.06	0.06	0.08	0.06	0.06	0.06	0	0.06	0	0.17	0	0.03	0	0.03	0.03
G9606_28180	107987233	LOC107987233	0	0	0	0	0	0	0	0.03	0	0	0	0	0	0	0
G9606_10075	8550	MAPKAPK5	20.59	23.79	21.76	22.45	21.87	22.61	21.67	22.49	24.94	24.15	21.08	18.64	25.04	19.72	27.23
G9606_13391	6899	TBX1	88.62	79.36	63.73	66.91	64.66	77.57	76.95	71.95	76.6	75.69	121.36	132.63	74.53	98.74	88.02
reases the rate or extent of epithelial cell proliferation.+++GO_PALATE_DEVELOPMENT///The biological process whose specific outcome is the progression of the palate from an initial condition to its mature state. This process begins with the formation of the structure and ends with the mature structure. The palate is the partition that separates the nasal and oral cavities.+++GO_CELLULAR_RESPONSE_…	NA	GO_IDENTICAL_PROTEIN_BINDING///Interacting selectively and non-covalently with an identical protein or proteins.+++GO_PROTEIN_DIMERIZATION_ACTIVITY///The formation of a protein dimer, a macromolecular structure consists of two noncovalently associated identical or nonidentical subunits.+++GO_NUCLEIC_ACID_BINDING_TRANSCRIPTION_FACTOR_ACTIVITY///Interacting selectively and non-covalently with a DNA…	[TBX1_HUMAN|Reviewed]RecName: Full=T-box transcription factor TBX1; Short=T-box protein 1; AltName: Full=Testis-specific T-box protein;+++[D9ZGG0_HUMAN|Unreviewed]SubName: Full=T-box 1 {ECO:0000313|EMBL:ADL14519.1};+++[Q152R5_HUMAN|Unreviewed]SubName: Full=T-box 1, isoform CRA_c {ECO:0000313|EMBL:EAX03026.1}; SubName: Full=T-box transcription factor TBX1 2 {ECO:0000313|EMBL:ACS13740.1};
G9606_26423	392275	SMPD5	0	0	0	0	0	0	0	0.02	0	0	0	0	0	0	0.02
G9606_4233	161253	REM2	0.3	0.21	0.32	0.24	0.21	0.33	0.12	0.25	0.42	0.33	0.43	0.25	0.29	0.34	0.28
G9606_321	409	ARRB2	107.48	109.59	105.91	100.92	110.11	101.24	105.54	101.53	102.99	104.99	121.27	112.58	116.53	124.26	124.94
cal reactions and pathways involving nitrogen or nitrogenous compounds.+++GO_REGULATION_OF_GTPASE_ACTIVITY///Any process that modulates the rate of GTP hydrolysis by a GTPase.+++GO_REGULATION_OF_RESPONSE_TO_STRESS///Any process that modulates the frequency, rate or extent of a response to stress. Response to stress is a change in state or activity of a cell or an organism (in terms of movement, s…	GO_BASOLATERAL_PLASMA_MEMBRANE///The region of the plasma membrane that includes the basal end and sides of the cell. Often used in reference to animal polarized epithelial membranes, where the basal membrane is the part attached to the extracellular matrix, or in plant cells, where the basal membrane is defined with respect to the zygotic axis.+++GO_NEURON_PART///Any constituent part of a neuron…	GO_DOPAMINE_RECEPTOR_BINDING///Interacting selectively and non-covalently with a dopamine receptor.+++GO_PROTEIN_COMPLEX_BINDING///Interacting selectively and non-covalently with any protein complex (a complex of two or more proteins that may include other nonprotein molecules).+++GO_PROTEIN_COMPLEX_SCAFFOLD///Functions to provide a physical support for the assembly of a multiprotein complex.+++G…	[ARRB2_HUMAN|Reviewed]RecName: Full=Beta-arrestin-2; AltName: Full=Arrestin beta-2; AltName: Full=Non-visual arrestin-3 {ECO:0000303|PubMed:23886940};+++[I3L0V6_HUMAN|Unreviewed]SubName: Full=Beta-arrestin-2 {ECO:0000313|Ensembl:ENSP00000458371};+++[I3L1M6_HUMAN|Unreviewed]SubName: Full=Beta-arrestin-2 {ECO:0000313|Ensembl:ENSP00000458946};+++[I3L412_HUMAN|Unreviewed]SubName: Full=Beta-arrestin-2…
G9606_1146	348487	FAM131C	5.64	6.05	3.97	4.03	4.32	3.77	4.46	4.16	4.58	4.12	4.08	4.15	3.17	4.49	4.32
G9606_5563	57159	TRIM54	0.2	0.09	0.26	0.16	0.2	0.2	0.27	0.24	0.12	0.16	0.17	0.41	0.18	0.26	0.29
G9606_31080	2925	GRPR	0.03	0	0.03	0.03	0	0.03	0.02	0	0.1	0	0.02	0	0.02	0	0.02
G9606_8005	128209	KLF17	0	0	0	0	0.04	0	0.05	0	0	0	0	0.02	0.02	0.03	0.02
G9606_776	4212	MEIS2	12.67	10.49	11.35	12.2	11.99	10.82	12.13	12.82	12.68	11.52	9.48	8.56	11.5	10.21	9.66
G9606_33641	1460	CSNK2B	386.24	391.46	338.25	351.86	322.44	386.87	372.32	347.96	388.93	407.39	462.4	541.03	408.31	504.14	461.4
G9606_17100	85013	TMEM128	9.22	7.74	9.08	9.66	9.55	10.13	8.01	7.8	8.43	8.43	11.13	8.15	12.79	12.11	11.93
G9606_22490	105369214	LOC105369214	0.04	0.11	0	0.02	0.13	0.07	0.07	0.04	0	0.02	0	0.02	0.05	0.03	0
G9606_29964	139285	AMER1	3.52	3.5	4.1	4.54	4.84	3.91	3.9	3.93	4.35	3.73	1.65	1.47	2.27	1.9	1.69
G9606_5823	55739	NAXD	10.51	10.71	10.04	10.08	9.26	11.3	10.84	9.01	9.02	9.8	14.29	15.36	12.87	14.48	12.62
G9606_14928	2028	ENPEP	0.58	0.54	0.76	0.58	0.54	0.54	0.61	0.73	0.67	0.36	0.37	0.12	0.37	0.3	0.27
G9606_22159	4636	MYL5	5.66	6.6	5.79	4.25	5.04	6.65	7.04	6.18	7.24	6.81	13.5	13.94	8.87	10.93	10.33
G9606_32342	79946	C10orf95	0.33	0.23	0.32	0.24	0.6	0.48	0.33	0.29	0.21	0.48	0.73	0.94	0.86	0.85	0.47
G9606_13280	94104	PAXBP1	25.5	23.98	27.61	27.04	27.04	26.35	24.98	24.2	24.55	22.4	24	27.24	25.19	28.1	19.98
G9606_23241	10486	CAP2	6.11	5.95	7	6.72	7.49	6.14	6.14	5.96	6.2	5.89	3.06	2.52	4.44	3.54	4.52
G9606_31504	3305	HSPA1L	0.08	0.08	0.15	0.16	0.08	0.22	0.15	0.1	0.14	0.07	0.14	0.09	0.14	0.17	0.18
G9606_1459	55793	MINDY1	8.25	9.3	8.18	9.33	9.51	7.94	7.56	9.4	9.74	9.07	4.86	3.98	5.44	4	6.32
G9606_7952	54876	DCAF16	24.77	27.55	27.46	31.68	31.93	26.03	26.65	27.62	30.15	24.4	14.88	11.77	22.7	16.06	19.67
G9606_28763	1601	DAB2	0.95	1.05	0.87	1.01	1.35	0.85	0.86	0.87	0.94	0.72	0.55	0.46	0.67	0.56	0.7
G9606_28993	54584	GNB1L	22.77	19.59	17.9	16.68	15.1	20.66	21.32	19.02	20.97	20.11	27.66	32.17	20.37	25.81	24.29
G9606_2295	9048	ARTN	0.65	0.77	0.74	0.78	0.74	0.53	0.91	0.74	0.69	0.63	0.78	1.16	0.41	1.14	0.64
G9606_21749	126205	NLRP8	0	0	0	0	0	0	0	0	0.02	0	0	0	0	0	0
G9606_26830	1359	CPA3	0.03	0	0.05	0.03	0	0.08	0	0	0.08	0	0	0	0	0	0
G9606_30975	1849	DUSP7	25.78	29.9	25.77	27.97	26.84	25.97	26.53	26.81	30.6	26.07	22.23	16.34	24.26	22.14	25.53
G9606_8360	64772	ENGASE	6.28	6.54	6	6.84	7.19	6.81	6.74	6.84	6.73	7.42	7.89	5.8	5.98	5.25	7.32
G9606_11429	3146	HMGB1	314.31	273.55	304.56	303.05	272.51	319.63	310.17	276.84	270.42	277.23	298.96	270.41	308.33	292.69	268.34
_T_CELL_PROLIFERATION///Any process that modulates the frequency, rate or extent of activated T cell proliferation.+++GO_DNA_REPAIR///The process of restoring DNA after damage. Genomes are subject to damage by chemical and physical agents in the environment (e.g. UV and ionizing radiations, chemical mutagens, fungal and bacterial toxins, etc.) and by free radicals or alkylating agents endogenousl…
dulates the frequency, rate, or extent of interleukin-6 production.+++GO_VESICLE_MEDIATED_TRANSPORT///A cellular transport process in which transported substances are moved in membrane-bounded vesicles; transported substances are enclosed in the vesicle lumen or located in the vesicle membrane. The process begins with a step that directs a substance to the forming vesicle, and includes vesicle bu…	GO_TRANSCRIPTIONAL_REPRESSOR_COMPLEX///A protein complex that possesses activity that prevents or downregulates transcription.+++GO_NEURON_PART///Any constituent part of a neuron, the basic cellular unit of nervous tissue. A typical neuron consists of a cell body (often called the soma), an axon, and dendrites. Their purpose is to receive, conduct, and transmit impulses in the nervous system.+++G…	GO_DOUBLE_STRANDED_DNA_BINDING///Interacting selectively and non-covalently with double-stranded DNA.+++GO_SINGLE_STRANDED_RNA_BINDING///Interacting selectively and non-covalently with single-stranded RNA.+++GO_TRANSCRIPTION_FACTOR_BINDING///Interacting selectively and non-covalently with a transcription factor, any protein required to initiate or regulate transcription.+++GO_ENZYME_ACTIVATOR_ACT…	[HMGB1_HUMAN|Reviewed]RecName: Full=High mobility group protein B1; AltName: Full=High mobility group protein 1; Short=HMG-1;+++[A0A024RDR0_HUMAN|Unreviewed]SubName: Full=High-mobility group box 1, isoform CRA_a {ECO:0000313|EMBL:EAX08459.1};+++[A0A286R9D9_HUMAN|Unreviewed]SubName: Full=High mobility group box 1 {ECO:0000313|EMBL:ASV72502.1}; Flags: Fragment;+++[A0A286R9F1_HUMAN|Unreviewed]SubNam…
G9606_10643	79876	UBA5	13.87	12.54	14.05	14.12	14.9	14.71	14.72	12.06	12.68	12.7	16.01	15.15	20.52	15.82	17.85
G9606_15465	10295	BCKDK	76.81	74.48	68.42	66.29	67.93	71.6	70.31	73.25	74.47	76.33	75.09	67.95	62.65	62.15	75.33
G9606_16794	84766	CRACR2A	1.08	1.21	1.49	1.41	1.43	0.84	1.02	1.36	1.19	0.99	0.73	0.7	1	0.47	1.18
G9606_10143	10987	COPS5	33.82	32.25	35.31	31.64	32.48	33.51	31.35	31.65	32.96	31.72	31.08	25	38.96	29.03	36.23
G9606_34994	246777	SPESP1	0	0	0	0	0.12	0	0	0.03	0	0	0.13	0	0	0	0
G9606_16507	56102	PCDHGB3	0	0	0.04	0	0.02	0.02	0	0.03	0.04	0	0	0	0	0	0
G9606_29416	899	CCNF	22.53	23.94	22.45	25.61	23.08	22.34	24.75	24.3	28.3	25.37	13.86	13.13	14.11	14.85	14.39
G9606_13948	80228	ORAI2	4.74	4.61	4.53	5.01	4.7	3.99	4.31	4.97	4.77	4.66	4.8	4.63	4.65	4.53	5.06
G9606_9009	28982	FLVCR1	7.21	7.23	7.19	9.02	8.09	7.64	7.56	8.63	8.2	7.25	6.06	7.01	7.02	7.57	6.2
G9606_35203	165140	OXER1	0.15	0.22	0.17	0.25	0.2	0.17	0.02	0.07	0.17	0.12	0.2	0.43	0.15	0.2	0.22
G9606_3397	10180	RBM6	46.72	46.48	47.43	43.03	45.96	49.04	45.37	49.46	46.57	48.35	50.61	56.92	46.87	46.89	51.06
G9606_25035	3615	IMPDH2	267.6	294.31	314.06	279.04	298.1	299.2	278.67	326.35	313.43	328.15	255.57	260.33	294.16	244.75	333.3
G9606_20775	642515	PRRT1B	0	0.02	0	0.02	0	0.02	0.02	0	0.04	0	0	0	0.03	0	0
G9606_27775	5462	POU5F1B	0	0.03	0	0	0	0.03	0	0	0	0	0	0.06	0	0	0.05
G9606_16929	148523	CIART	0.66	0.9	0.88	0.72	0.56	0.72	0.81	0.76	0.47	1.17	1.16	1.19	0.35	1.08	0.71
G9606_17626	51603	METTL13	15.39	16.73	18.8	18.93	17.01	17.69	17.34	19.39	16.88	19.11	10.57	9.55	15.14	9.92	15.08
G9606_29591	3814	KISS1	0	0	0	0	0	0	0	0	0	0	0	0	0	0	0
G9606_24093	129880	BBS5	13.17	14.6	11	13.55	11.32	12.13	12.99	12.13	12.55	12.84	20.16	23.16	13.04	19.19	14.74
G9606_3986	286183	NKAIN3	0.01	0	0	0	0	0	0	0	0	0	0	0	0	0	0
G9606_14612	7043	TGFB3	1.28	1.35	1.59	1.77	1.68	1.38	1.51	1.61	1.46	1.48	1.68	1.71	1.52	1.81	1.04
ATION_OF_CELLULAR_RESPONSE_TO_GROWTH_FACTOR_STIMULUS///Any process that decreases the rate, frequency, or extent of a change in state or activity of a cell (in terms of movement, secretion, enzyme production, gene expression, etc.) as a result of a growth factor stimulus.+++GO_REGULATION_OF_CELLULAR_RESPONSE_TO_GROWTH_FACTOR_STIMULUS///Any process that modulates the rate, frequency, or extent of …	GO_T_TUBULE///Invagination of the plasma membrane of a muscle cell that extends inward from the cell surface around each myofibril. The ends of T-tubules make contact with the sarcoplasmic reticulum membrane.+++GO_VESICLE_LUMEN///The volume enclosed by the membrane or protein that forms a vesicle.+++GO_CELL_BODY///The portion of a cell bearing surface projections such as axons, dendrites, cilia, …	GO_CYTOKINE_ACTIVITY///Functions to control the survival, growth, differentiation and effector function of tissues and cells.+++GO_PROTEIN_HETERODIMERIZATION_ACTIVITY///Interacting selectively and non-covalently with a nonidentical protein to form a heterodimer.+++GO_GROWTH_FACTOR_ACTIVITY///The function that stimulates a cell to grow or proliferate. Most growth factors have other actions besides…	[TGFB3_HUMAN|Reviewed]RecName: Full=Transforming growth factor beta-3 proprotein; Contains: RecName: Full=Latency-associated peptide; Short=LAP; Contains: RecName: Full=Transforming growth factor beta-3; Short=TGF-beta-3; Flags: Precursor;+++[A5YM40_HUMAN|Unreviewed]SubName: Full=TGFB3 protein {ECO:0000313|EMBL:ABQ59024.1}; SubName: Full=Transforming growth factor, beta 3 {ECO:0000313|EMBL:EAW812…
G9606_24300	9582	APOBEC3B	1.59	0.51	0.86	0.63	0.93	1.35	1.15	1.11	0.87	0.75	0.96	1.12	0.92	0.63	0.67
G9606_18474	84502	JPH4	0	0.01	0.01	0.01	0	0.02	0	0.01	0	0	0	0.01	0.02	0.01	0.01
G9606_32523	343172	OR2T8	0	0	0	0	0	0	0	0	0	0	0	0	0	0	0
G9606_19127	1455	CSNK1G2	68.01	64.91	64.21	58.03	61.01	60.29	61.42	69.55	64.5	65.32	63.48	62.73	54.91	54.36	59.9
G9606_29032	94059	LENG9	4.87	5.04	4.04	3.7	4.5	4.17	4.4	4.6	4.62	4.3	5.8	5.85	4.53	5.65	6.43
G9606_8670	105371095	LOC105371095	0.05	0.09	0	0	0.05	0	0.05	0	0.05	0.05	0.05	0.05	0.05	0	0
G9606_16672	80349	WDR61	37.53	37.1	42.87	41.6	40.14	39.21	37.09	42.75	38.2	40.74	26.2	19.52	34.16	21.43	33.78
G9606_7335	114991	ZNF618	6.75	6.3	6.84	7.35	7.82	6.57	6.53	7.14	7.62	6.62	4.08	4.73	4.22	4.54	3.74
G9606_7050	401541	CENPP	6.18	5.67	6.03	6.96	6.96	5.75	6.58	6.87	6.67	6.62	6.47	6.2	7.65	5.94	6.46
G9606_24570	55004	LAMTOR1	72.48	72	63.79	69.27	61.86	72.24	71.84	73.23	76.85	73.62	57.62	39.83	57.07	52.09	64.16
G9606_24277	828	CAPS	1.02	1.26	0.92	0.94	0.85	1.34	1.28	0.86	0.93	1.23	3.2	2.72	1.62	2.4	2.26
G9606_13453	79101	TAF1D	26.02	23.08	27.49	25.6	26.26	26.17	25.86	25.1	22.47	23.82	40.46	37.57	44.7	39.39	37.14
G9606_15697	3897	L1CAM	0.2	0.31	0.41	0.42	0.42	0.28	0.27	0.48	0.26	0.31	0.35	0.35	0.23	0.25	0.25
G9606_1895	5066	PAM	11.36	11.85	12.23	13.51	13.78	11.99	11.63	12.16	11.83	11.65	7.02	5.43	9.64	7.27	7.73
G9606_20514	64708	COPS7B	51.24	51.62	44.78	52.12	48.08	48.71	47.31	45.27	48.32	49.3	52.96	49.95	47.44	51.88	48.33
G9606_33349	5557	PRIM1	26.64	28.04	33.67	31.01	31.2	29.98	29.27	32.11	29.43	29.38	23.86	17.36	36.87	23.77	37.4
G9606_7797	92291	CAPN13	0	0	0.02	0	0	0	0	0	0	0	0	0	0	0	0
G9606_13318	4340	MOG	0.1	0.07	0.08	0.1	0.1	0.15	0.1	0.08	0.17	0.15	0.19	0.1	0.09	0.13	0.13
G9606_23421	9536	PTGES	0.43	0.48	0.28	0.4	0.34	0.46	0.37	0.33	0.29	0.32	0.25	0	0.18	0.11	0.24
G9606_29281	101929738	LOC101929738	0	0	0	0	0	0	0	0	0	0	0	0	0	0.02	0
G9606_20955	3872	KRT17	0.25	0.35	0.11	0.2	0.17	0.19	0.2	0.03	0.25	0.11	0.62	0.75	0.2	0.25	0.52
G9606_6904	27034	ACAD8	8.84	8.68	8.59	9.39	9.17	9.32	10.41	9.97	8.64	8.85	7.43	6.97	8.45	6.94	7.57
G9606_13973	10525	HYOU1	51.21	58.52	59.56	64.25	63.29	50.88	52.5	56.95	60.21	57.44	240.6	206.69	296.95	259.64	308.84
G9606_24146	10165	SLC25A13	24.86	24.42	26.12	29.88	27.69	27.96	26.61	26.25	28.9	27.48	15.47	11.28	21.81	14.06	22.05
G9606_1416	79582	SPAG16	8.84	10.94	9.9	9.73	10.29	9.33	10.82	10.32	9.24	8.67	9.33	8.89	10.99	10.65	10.64
G9606_13749	121340	SP7	0	0.01	0	0.01	0.03	0	0.03	0	0	0	0	0	0	0.02	0
G9606_6097	92170	MTG1	15.9	16.76	15.86	16.35	16.75	17.64	16.5	17.8	16.54	18.75	19.96	19.72	16.38	16.79	19.29
G9606_2941	55002	TMCO3	4.84	5.26	6.16	6.86	6.55	5.11	5.68	6.48	5.76	5.75	3.98	3.61	5.55	3.69	5.95
G9606_27426	246	ALOX15	0.05	0.14	0.12	0.08	0.16	0.16	0.05	0.23	0.06	0.14	0.23	0.03	0.03	0.02	0.09
G9606_16238	2678	GGT1	1.63	1.39	1.7	1.22	1.76	1.48	1.3	1.36	1.23	1.43	2.44	2.73	1.65	2.69	2.16
G9606_15777	64332	NFKBIZ	1.21	1.52	1.67	1.63	1.63	1.29	1.61	1.61	1.43	1.26	0.98	0.87	1.35	0.84	1.05
G9606_22181	80209	PROSER1	26.79	29.5	29.17	39.3	37.16	30.43	31.41	25.64	32.1	27.8	26.24	20.86	43.26	31.88	30.69
G9606_781	998	CDC42	138.97	146.01	139.51	151.66	138.42	146.12	136.66	126.23	140.84	139.61	78.04	63.49	103.12	86.85	86.83
ROWTH///Any process that modulates the frequency, rate or extent of the growth of all or part of an organism so that it occurs at its proper speed, either globally or in a specific part of the organism's development.+++GO_REGULATION_OF_IMMUNE_SYSTEM_PROCESS///Any process that modulates the frequency, rate, or extent of an immune system process.+++GO_POSITIVE_REGULATION_OF_CELL_GROWTH///Any proces…	GO_CELL_PROJECTION///A prolongation or process extending from a cell, e.g. a flagellum or axon.+++GO_LEADING_EDGE_MEMBRANE///The portion of the plasma membrane surrounding the leading edge of a motile cell.+++GO_NEURON_PROJECTION///A prolongation or process extending from a nerve cell, e.g. an axon or dendrite.+++GO_CELL_SUBSTRATE_JUNCTION///A cell junction that forms a connection between a cell …	GO_GTPASE_ACTIVITY///Catalysis of the reaction: GTP + H2O = GDP + phosphate.+++GO_UBIQUITIN_LIKE_PROTEIN_LIGASE_ACTIVITY///Catalysis of the transfer of a ubiquitin-like protein (ULP) to a substrate protein via the reaction X-ULP + S --&gt; X + S-ULP, where X is either an E2 or E3 enzyme, the X-ULP linkage is a thioester bond, and the S-ULP linkage is an isopeptide bond between the C-terminal glyc…	[CDC42_HUMAN|Reviewed]RecName: Full=Cell division control protein 42 homolog; AltName: Full=G25K GTP-binding protein; Flags: Precursor;+++[A0A024RAE4_HUMAN|Unreviewed]SubName: Full=Cell division cycle 42 (GTP binding protein, 25kDa), isoform CRA_a {ECO:0000313|EMBL:EAW95004.1};+++[A0A024RAE6_HUMAN|Unreviewed]SubName: Full=Cell division cycle 42 (GTP binding protein, 25kDa), isoform CRA_c {ECO:000…
G9606_23321	388419	BTBD17	0.02	0.03	0	0.05	0.03	0	0	0.02	0	0	0.03	0.03	0.03	0	0.02
G9606_23903	389125	MUSTN1	6.21	5.83	4.76	4.46	5.2	6.95	5.41	4.2	6.12	5.49	16.69	18.15	8.19	12.46	9.83
G9606_26021	85366	MYLK2	0.7	0.75	0.42	0.36	0.32	0.41	0.64	0.6	0.37	0.68	0.82	0.6	0.38	0.58	0.42
G9606_13778	51412	ACTL6B	0.34	0.31	0.19	0.38	0.23	0.23	0.29	0.25	0.23	0.48	0.29	0.15	0.41	0.29	0.7
G9606_18331	7570	ZNF22	30.61	27.87	30.84	31.16	32.84	30.08	30.58	28.57	30.34	28.63	23.6	23.26	34.71	32.17	30.59
G9606_13097	56623	INPP5E	19.61	20.43	16.19	18.63	19.15	20.58	19.23	19.71	19.96	20.46	27.5	24.75	16.67	20.95	19.4
G9606_19273	4677	NARS	55.74	58.35	58.53	52.06	56.62	57.64	58.64	52	53.15	53.62	87.7	101.95	97.91	116.33	91.03
G9606_15194	1457	CSNK2A1	60.62	62.45	69.12	78.59	72.28	65.71	62.31	61.48	68.81	63.8	40.86	30.64	58.3	44.54	47.47
G9606_18358	23460	ABCA6	0.08	0.04	0.02	0.02	0.05	0.01	0.03	0.03	0.03	0.01	0.03	0.02	0.02	0.04	0.01
G9606_4970	161823	ADAL	6.14	5.99	6.82	6.63	6.75	6.43	6.47	6.09	6.97	6.39	5.89	6.08	6.85	6.96	6.44
G9606_15627	79609	VCPKMT	3.55	4.6	4.07	4.54	4.45	3.48	4.61	5.03	4.98	4.17	4.71	4.56	5.24	5.75	4.94
G9606_7153	84807	NFKBID	7.08	7.49	5.89	6.73	6.31	7.01	6.88	6.25	6.66	6.2	10.35	11.65	8.33	10.28	7.04
G9606_9400	54020	SLC37A1	3.73	3.81	3.94	3.41	2.88	2.95	3.68	3.42	2.84	3.5	3.23	3.52	2.33	2.92	2.6
G9606_15822	89853	MVB12B	5.68	7.24	6.19	6.97	6.66	5.79	5.66	6.77	6.92	6.04	4.66	4.15	4.5	3.71	4.65
G9606_23649	91408	BTF3L4	16.9	16.74	17.31	16.95	16.67	16.99	17.47	14.68	16.19	15.35	17.36	14.72	21.81	20.66	18.06
G9606_20159	728489	DNLZ	11.46	12.3	11.35	9.43	8	12.83	12.89	12.17	13.21	12.18	20.48	22.99	14.56	19.25	17.69
G9606_24391	401562	LCNL1	0.02	0	0	0	0	0	0	0.05	0.02	0	0	0	0	0	0
G9606_22032	729447	GAGE2A	0	0	0	0	0	0	0	0	0	0.18	0	0	0	0	0
G9606_32658	4762	NEUROG1	0.03	0.08	0	0	0.08	0.08	0.05	0.08	0.08	0.08	0	0.08	0	0	0
G9606_35130	8370	HIST2H4A	2.13	2.62	2.28	1.42	2.32	1.55	1.75	1.49	2.18	1.58	4.65	3.19	3.12	2.86	3.86
G9606_10423	8314	BAP1	66.98	65.75	65.83	68.32	66.51	67.14	66.19	73.34	74.58	68.72	66.03	56.59	60.72	50.89	62.14
G9606_25771	79689	STEAP4	0.02	0	0.01	0	0	0.01	0.01	0	0.01	0	0.01	0.01	0	0.02	0
G9606_16680	575	ADGRB1	0.64	0.76	0.66	0.59	0.84	0.7	0.56	0.42	0.61	0.46	0.77	0.94	0.43	0.7	0.56
G9606_9760	1365	CLDN3	0.21	0.07	0.1	0.18	0	0.1	0	0.1	0.07	0.1	0.25	0.04	0.07	0.12	0.07
G9606_76	57505	AARS2	16.87	16.7	15.77	16.85	16.32	14.95	16.31	18.09	17.17	17.08	18.87	20.26	17.21	17.93	17.51
G9606_19445	56140	PCDHA8	0	0	0	0	0	0	0	0.02	0	0	0	0	0	0	0
G9606_12562	149951	COMMD7	32.83	32.46	30.2	29	28.88	32.08	35.2	30.18	32.1	31.99	33.72	33.42	31.09	34.94	34.41
G9606_28321	107986908	LOC107986908	0	0	0.01	0.01	0	0	0	0.03	0	0	0	0	0	0	0
G9606_1560	3067	HDC	0	0	0	0	0	0	0	0	0	0	0.02	0	0	0	0
G9606_13833	55	ACPP	0.07	0.14	0.1	0.29	0.18	0.19	0.01	0.06	0.08	0.14	0.15	0.11	0.04	0.02	0.07
G9606_12252	5428	POLG	21.73	24.2	23.25	22.34	22.72	21.75	21.98	24.96	23.65	22.65	19.33	16.98	19.02	16.37	19.05
G9606_14921	440712	RHEX	0.63	0.59	0.64	0.51	0.21	0.19	0.31	0.28	0.62	0.25	0.59	0.66	0.27	0.92	0.39
G9606_22152	152992	TRMT44	6.3	7.57	6.18	6.23	5.84	5.84	6.62	5.74	5.61	5.73	7.35	8.51	6.54	6.84	6.89
G9606_24132	6819	SULT1C2	0.02	0.09	0.16	0.12	0.11	0.09	0.13	0.33	0.17	0.15	0.28	0.06	0.11	0.19	0.1
G9606_9031	125336	LOXHD1	0.02	0	0	0.01	0	0	0	0	0	0	0	0	0	0	0
G9606_164	905	CCNT2	11.11	9.49	11.36	12.14	11.89	10.29	10.79	9.52	9.71	8.93	10.66	11.06	13.79	12.35	8.68
G9606_18506	253639	ZNF620	7.32	6.81	7.92	7.76	7.71	7.89	8.06	9.41	8.36	7.54	7.29	5.54	8.17	6.88	8.23
G9606_8692	102724985	LOC102724985	31.5	33.6	32.69	31.57	34.88	30.76	35.4	34.54	30.85	34.29	34.21	33.1	43.77	35.23	35.54
G9606_20219	342865	VSTM2B	0	0	0.03	0	0.07	0	0	0.1	0	0.02	0	0	0	0	0
G9606_13056	84249	PSD2	0.07	0.06	0.08	0.01	0.02	0.02	0.01	0.03	0.03	0.07	0.04	0.03	0.05	0.03	0.04
G9606_94	100127983	C8orf88	10.62	8.92	10.21	9.51	12.12	10.1	9.52	9.38	8.2	8.31	5.99	5.43	9.61	4.96	8.52
G9606_25139	166785	MMAA	0.46	0.35	0.36	0.45	0.5	0.5	0.47	0.38	0.43	0.49	0.41	0.43	0.47	0.41	0.33
G9606_13290	10342	TFG	163.7	172.61	155.2	155.32	162.6	166.44	161.79	144.56	159.33	155.78	244.42	221.66	240.49	260	224.09
G9606_2383	64927	TTC23	5.82	6.25	6.7	6.34	6.31	6.15	6.22	7.71	6.89	6.68	5.1	5.04	6.07	5.14	6.53
G9606_17900	54676	GTPBP2	31.77	33.99	30.16	30.22	31.08	32.38	30.53	30.92	31.75	29.58	45.95	38.68	39.88	45.84	41.85
G9606_30634	3005	H1F0	76.05	81.21	77.71	74.22	96.64	76.5	72.65	76.72	71.09	82.47	114.08	84.62	119.58	93.35	133.4
G9606_3192	55257	MRGBP	17.36	16.28	17.65	15.03	14.43	16.9	17.87	16.53	16.03	16.8	16.02	16.11	16.63	16.15	16.52
G9606_1100	123016	TTC8	15.78	15.14	14.89	14.93	15.56	15.91	15.27	15.08	13.65	14.16	19.09	18.69	20.66	18.74	17.87
G9606_760	11309	SLCO2B1	0	0	0	0	0.01	0	0	0	0	0	0	0	0	0	0
G9606_18771	5316	PKNOX1	7.5	7.84	7.64	8.01	7.36	7.93	7.94	7.82	7.72	7.97	6.33	6.25	6.52	5.66	6.34
G9606_1976	27033	ZBTB32	0	0	0	0	0.05	0	0	0	0	0	0.05	0	0	0	0
G9606_16914	84259	DCUN1D5	30.29	30.33	35.73	30.32	30.34	32.73	29.97	33.06	33.55	33.51	25.9	14.81	32.77	20.95	41.1
G9606_3621	83478	ARHGAP24	1.14	1.25	1.16	0.99	1.01	1.16	0.98	1.23	0.67	0.91	1.21	1.16	0.95	1.04	1.07
G9606_30056	9363	RAB33A	0.06	0.12	0.28	0.12	0.08	0.29	0.23	0.16	0.12	0.17	0.17	0.19	0.12	0.27	0
G9606_11241	254272	TBC1D28	0	0.01	0	0.05	0.02	0	0	0.05	0.04	0	0	0	0.01	0	0.05
G9606_809	5662	PSD	0.38	0.41	0.64	0.53	0.64	0.55	0.42	0.78	0.66	0.46	1.63	1.66	1.21	1.72	1.41
G9606_1962	29088	MRPL15	38.05	36.13	39.23	37.36	36.6	38.34	39.12	39.24	36.88	40.09	37.4	31.79	43.7	35.68	43.55
G9606_3827	56647	BCCIP	102.65	95.94	101.58	94.54	93.69	103.54	104.13	100.2	92.44	91.88	90.76	104.35	98.94	93.31	93.18
G9606_8679	65125	WNK1	24.99	25.91	25.81	29.72	32.5	25.42	24.48	25.3	26.11	22.44	16.77	13.41	22.46	19.29	17.5
G9606_8522	84988	PPP1R16A	18.43	18.22	15.3	15.37	16.57	16	17.42	16.86	16.47	18.23	32.41	33.52	18.28	23.24	24.48
G9606_1525	124602	KIF19	0.04	0	0.02	0	0.04	0.04	0	0.04	0.01	0.03	0	0.03	0	0	0.03
G9606_590	56853	CELF4	0.32	0.31	0.35	0.35	0.26	0.34	0.48	0.24	0.36	0.41	0.25	0.4	0.31	0.44	0.43
G9606_16279	84916	UTP4	92.32	95.95	88.86	91.46	88.4	90.59	94.19	83.03	88.73	90.57	134.45	126.95	125.89	149.6	122.55
G9606_3885	23017	FAIM2	0.02	0.01	0	0.01	0.01	0	0.03	0	0.04	0.02	0.05	0.01	0.02	0.01	0
G9606_8335	165631	PARP15	4.23	3.4	3.65	4.81	4.2	4.05	4.18	2.78	3.93	3.21	4.04	3.73	4.5	5.73	3.5
G9606_22120	11198	SUPT16H	102.8	106.54	115.39	120.27	117.56	114.58	115.35	118.2	115.24	107.44	71.77	57.13	108.37	73.98	89.93
G9606_8206	1153	CIRBP	65.01	69.34	63.79	65.62	57.93	63.26	59.05	61.2	60.52	61.39	107.03	105.18	97.06	107.56	100.8
G9606_2813	2619	GAS1	13.17	12.93	13.31	13.42	11.93	13.15	14.48	13.58	14.98	12.23	11.37	7.22	14.91	11.67	12.01
G9606_9607	64518	TEKT3	0.54	0.23	0.41	0.39	0.38	0.47	0.49	0.59	0.38	0.55	0.9	2.14	0.78	1.01	0.91
G9606_4342	1666	DECR1	3.93	2.84	4.07	3.28	3.99	3.72	3.92	4.23	3.38	3.44	4.07	3.02	3.65	3.86	3.62
G9606_3048	8437	RASAL1	0.36	0.43	0.39	0.39	0.3	0.28	0.28	0.33	0.31	0.33	0.25	0.13	0.16	0.19	0.24
G9606_2287	65084	TMEM135	2.9	3.38	3.46	3.65	3.74	3.44	3.81	3.3	3.6	2.97	2.3	1.51	3.82	2.58	2.78
G9606_12224	10445	MCRS1	77.04	77.22	74.97	69.27	73.34	77.65	80.33	75.3	74.97	79.36	103.96	114.33	90.36	107.66	96.81
G9606_14381	54438	GFOD1	2.26	2.51	2.07	2.49	2.33	2.12	2.53	2.4	2.26	1.96	2.76	3.13	2.62	3.3	2.54
G9606_23996	23235	SIK2	7.17	7.52	8.33	9.83	10.48	7.48	7.26	8.98	8.12	8.38	4.48	4.05	5.73	4.1	6.11
G9606_26245	790955	UQCC3	15.23	13.8	13.76	10.87	10.08	13.12	13.82	12.38	12.13	13.44	18.61	22.46	11.57	17.6	16.9
G9606_7241	729665	CCDC175	0.08	0	0.02	0	0.08	0.11	0.03	0.02	0.06	0.02	0.07	0.06	0.02	0.04	0.08
G9606_4892	2591	GALNT3	0.52	0.46	0.4	0.69	0.47	0.68	0.37	0.59	0.32	0.42	0.12	0.25	0.32	0.08	0.31
G9606_30449	125965	COX6B2	0.33	0.59	0.46	0.21	0.34	0.38	0.29	0.35	0.34	0.2	0.29	0.13	0.12	0.39	0.32
G9606_12183	153769	SH3RF2	0.28	0.37	0.32	0.24	0.5	0.26	0.32	0.43	0.29	0.33	0.41	0.38	0.31	0.37	0.29
G9606_6164	1775	DNASE1L2	0.74	0.93	0.59	0.83	0.87	0.92	0.93	0.95	0.82	1.02	1.66	1.91	1.37	1.17	1.17
G9606_2073	113246	C12orf57	52.65	47.72	49.77	41.89	41.6	46.23	47.81	46.03	40.88	48.86	93.69	107.07	71.44	95.41	89.56
G9606_10137	54586	EQTN	0.08	0	0.05	0.05	0	0	0.09	0.05	0.14	0	0	0.15	0	0	0.05
G9606_20651	4081	MAB21L1	0.99	0.83	0.96	1.27	0.89	1	0.98	1.07	1.23	0.94	0.53	0.14	0.7	0.54	0.83
G9606_33725	5689	PSMB1	173.47	173.9	169.72	162.63	149.44	172.47	171.97	173.85	164.22	173.6	148.26	143.03	166.3	154.72	155.7
G9606_6818	55193	PBRM1	12	12.45	14.82	16.72	17.41	13.46	14	16.05	14.15	12.43	7.93	7.36	12.46	8.42	10.28
G9606_5866	2130	EWSR1	292.06	309.83	273.51	265.86	268.13	300.21	275.04	282.64	274.71	264.78	299.28	276.47	258.86	261.23	285.91
G9606_15827	10158	PDZK1IP1	0	0	0	0	0.1	0	0	0	0	0	0.05	0	0	0	0
G9606_3221	9942	XYLB	11.18	12.38	12.6	12.97	14.75	12.5	11.91	13.01	11.53	11.53	9.31	10.03	11.95	10.48	10.15
G9606_4537	11146	GLMN	10.6	9.45	11.23	12.3	10.6	12.08	11.89	11.58	11.48	10.01	9.47	10.97	14.69	12.42	11.68
G9606_584	55238	SLC38A7	13.68	12.83	11.62	14.46	12.69	13.56	13.33	11.49	13.56	13.87	14.45	17.15	13.81	16.56	13.78
G9606_8479	155184	SLC2A7	0.03	0	0	0	0	0	0	0	0.03	0.03	0	0	0	0	0
G9606_9823	9577	BABAM2	43.14	42.33	42.74	42.74	40.67	42.27	41.68	37.81	43.5	41.66	39.42	36.27	45.69	42.58	45.18
G9606_20120	107984648	LOC107984648	0.45	0.6	0.49	0.8	0.35	0.43	0.52	0.37	0.57	0.51	0.41	0.38	0.25	0.25	0.34
G9606_22469	55813	UTP6	21.94	21.67	24.62	24.63	23.78	22.96	23.56	26.06	22.83	24.46	25.24	24.24	28.92	22.33	26.86
G9606_3419	5629	PROX1	0.79	0.92	0.74	0.94	1.15	0.89	0.69	0.69	0.61	0.79	0.42	0.3	0.46	0.43	0.5
/Any process that modulates the frequency, rate or extent of nervous system development, the origin and formation of nervous tissue.+++GO_REGULATION_OF_VIRAL_GENOME_REPLICATION///Any process that modulates the frequency, rate or extent of viral genome replication.+++GO_CIRCULATORY_SYSTEM_DEVELOPMENT///The process whose specific outcome is the progression of the circulatory system over time, from …	NA	GO_TRANSCRIPTIONAL_REPRESSOR_ACTIVITY_RNA_POLYMERASE_II_CORE_PROMOTER_PROXIMAL_REGION_SEQUENCE_SPECIFIC_BINDING///Interacting selectively and non-covalently with a sequence of DNA that is in cis with and relatively close to a core promoter for RNA polymerase II (RNAP II) in order to stop, prevent, or reduce the frequency, rate or extent of transcription from an RNA polymerase II promoter.+++GO_TR…	[PROX1_HUMAN|Reviewed]RecName: Full=Prospero homeobox protein 1; AltName: Full=Homeobox prospero-like protein PROX1; Short=PROX-1;+++[C9JU29_HUMAN|Unreviewed]SubName: Full=Prospero homeobox protein 1 {ECO:0000313|Ensembl:ENSP00000419517}; Flags: Fragment;+++[U3KPY6_HUMAN|Unreviewed]SubName: Full=Prospero homeobox protein 1 {ECO:0000313|Ensembl:ENSP00000475357}; Flags: Fragment;
G9606_4058	220064	LTO1	6.93	6.38	6.68	7.43	6.07	6.82	5.93	6.36	6.75	6.57	10.24	9.85	7.14	9.08	7.52
G9606_5769	7741	ZSCAN26	9.95	9.41	9.53	8.38	9.47	10.13	9.05	8.73	8.56	8.5	12.96	14.15	11.91	13.39	10.63
G9606_425	1665	DHX15	62	61.29	75.78	79.93	77.18	72.08	69.93	77.82	69.93	70.85	25.62	19.44	47.9	22.73	39.67
G9606_22702	100532726	NDUFC2-KCTD14	0.47	0.33	0.49	0.49	0.56	0.47	0.64	0.19	0.42	0.65	0.56	0.56	1.02	0.76	0.38
G9606_22328	729991	BORCS8	19.41	20.07	18.34	17.9	16.22	17.78	18.93	17.23	19.33	19.24	21.24	20.5	16.08	21.59	18.08
G9606_8578	331	XIAP	7.68	7.89	8.72	10.36	10.23	8.78	8.64	9.23	9.97	8.75	7.88	10.36	10.95	11.26	10.66
G9606_23332	7919	DDX39B	439.81	431.32	398.72	390.18	373.93	434.58	407.58	375.07	400.68	429.93	611.67	739.13	417.97	670.7	492.74
G9606_27907	107987211	LOC107987211	0	0	0	0.01	0	0	0.04	0	0.01	0	0	0	0.01	0	0
G9606_9470	79969	ATAT1	16.43	17.9	15.14	16.37	17.33	18.02	17.68	16	17.3	17.22	18.31	15.89	18.7	18.04	16.1
G9606_2621	51115	RMDN1	12.69	12	14.8	13.98	14.21	14.78	14.57	15.05	15.3	14.72	13.24	11.41	17.86	15.84	15.31
G9606_7530	284904	SEC14L4	0.36	0.25	0.14	0.15	0.19	0.09	0.12	0.31	0.26	0.13	0.31	0.35	0.12	0.3	0.24
G9606_18645	136371	ASB10	0	0	0	0	0	0	0	0.02	0	0	0.05	0	0	0	0
G9606_6086	5707	PSMD1	56.32	59.58	66.39	65.16	62.86	61.77	61.25	65.15	69.1	63.41	45.56	53.14	56.03	53.41	51.63
G9606_16579	147495	APCDD1	2.03	1.9	1.48	1.99	1.92	1.76	1.54	1.64	1.65	1.83	0.81	1.13	0.89	1.14	1.07
G9606_13107	643418	LIPN	0	0	0	0	0.01	0	0	0	0	0	0	0	0	0	0
G9606_1052	23567	ZNF346	16.21	16.49	16.34	17.29	17.35	15.42	16.98	18.24	16.71	17.09	14.4	13.22	14.17	12.73	14.63
G9606_19537	54788	DNAJB12	24.11	25.18	22.87	22.65	20.21	24.28	22.18	22.5	23.42	22.78	27.69	29.03	24.84	27.28	25.41
G9606_17828	58189	WFDC1	0.03	0	0.03	0	0.03	0	0	0	0	0.03	0	0	0.02	0	0.03
G9606_27552	51081	MRPS7	79.02	78.69	79.73	70.82	68.11	79.16	74.12	80.56	77.05	83.31	68.49	66.05	67.19	63.35	74.93
G9606_7215	201255	LRRC45	12.33	12.25	11.41	10.16	12.1	12.59	12.08	13.77	13.99	14.99	20.15	22	13.76	15.9	17.25
G9606_9893	147929	ZNF565	0.86	1.3	1.01	1.3	0.92	0.92	0.96	0.94	1.15	1.2	1.3	1.19	1	1.64	0.86
G9606_12033	8277	TKTL1	0.13	0.1	0.15	0.14	0.22	0.12	0.12	0.08	0.1	0.12	0.09	0.04	0.14	0.02	0
G9606_28077	107987098	LOC107987098	0.18	0.13	0.13	0.22	0.14	0.14	0.11	0.14	0.16	0.12	0.13	0.17	0.13	0.26	0.08
G9606_7411	148281	SYT6	0.62	0.78	0.65	0.68	0.8	0.53	0.58	0.6	0.6	0.8	0.36	0.46	0.39	0.57	0.57
G9606_28269	27240	SIT1	0	0	0	0	0	0	0	0	0	0	0	0	0.04	0	0
G9606_33948	112812	FDX2	44.02	39.92	38.27	35.26	36.86	44.31	44.76	42.7	37.78	44.09	62.84	68.05	42.49	55.41	57.56
G9606_11327	5871	MAP4K2	5.6	6.77	5.82	5.46	6.08	5.55	5.11	5.55	5.83	6.07	7.03	6.43	5.24	5.29	6.21
G9606_31926	5105	PCK1	0.07	0.19	0.09	0.1	0.14	0.13	0.06	0.14	0.04	0.08	0.16	0.06	0.18	0.15	0.04
G9606_18898	130827	TMEM182	1.42	1.1	1.83	1.03	1.79	1.62	1.29	1.32	1.22	1.02	1.5	1.09	1.63	1.6	2.06
G9606_14652	7105	TSPAN6	31.87	26.43	33.14	31.53	29.81	31.17	31.3	25.8	27.79	27.56	24.51	18.43	28.88	24.37	23.63
G9606_6083	10483	SEC23B	21.17	21.84	28.09	27.96	29.08	23.24	22.49	25.84	24.98	26.62	20.91	13.08	40.37	19.3	46.43
G9606_10592	6383	SDC2	8.72	8.07	8.82	10.55	10.61	9.07	9.16	9.04	9.4	9.29	3.89	4.05	5.63	4.57	5.41
G9606_9569	55589	BMP2K	6.13	5.89	7.06	7.48	6.7	6.43	6.11	6.42	7.22	5.4	4.68	4.14	6.63	5.03	4.76
G9606_31827	1519	CTSO	0.83	0.77	0.95	0.82	0.85	0.8	0.99	0.72	0.81	0.76	0.27	0.16	0.51	0.37	0.33
G9606_23304	221908	PPP1R35	33.31	29.53	30.12	26.03	24.55	29.1	28.55	27.93	25.4	30.49	50.3	61.42	30.21	44.47	37.58
G9606_16732	10296	MAEA	32.66	31.67	32.31	32.97	31.68	30.97	30.19	34.88	31.68	32.45	26.13	22.59	31.06	25.96	31.63
G9606_14938	92609	TIMM50	133.45	134.03	124.04	120.77	111.05	127	124.06	120.5	120.15	128.58	157.23	166.76	142.02	183.14	151.36
G9606_33474	105378952	KLF18	0	0.01	0	0	0.01	0	0	0.01	0	0	0	0.04	0	0.03	0
G9606_26570	9310	ZNF235	1.76	1.95	1.64	1.9	1.66	1.71	2.1	2.04	2.11	1.54	1.59	1.43	1.74	2.09	1.43
G9606_16314	94234	FOXQ1	0.39	0.36	0.36	0.3	0.24	0.59	0.51	0.45	0.24	0.33	0.36	0.36	0.59	0.26	0.51
G9606_9339	11095	ADAMTS8	0.19	0.24	0.11	0.15	0.14	0.09	0.13	0.13	0.18	0.14	0.05	0.05	0.04	0.05	0.08
G9606_29406	654231	OCM	0	0	0.14	0.07	0	0.22	0.07	0	0	0.14	0.07	0.08	0.08	0.33	0.14
G9606_8534	256643	BCLAF3	1.52	1.37	1.66	2.1	1.84	1.66	1.53	1.84	1.57	1.5	1.67	1.48	1.66	1.65	1.24
G9606_14566	400745	SH2D5	3.46	3.51	3.56	3.34	3.35	3.12	2.77	3.32	3.45	3.99	2.48	2.29	2.5	2.35	2.98
G9606_2361	8835	SOCS2	8.79	7.39	9.06	8.4	8.48	8.18	7.71	8.48	7.58	8.81	7.29	6.22	9.9	7.67	9.66
G9606_11560	401265	KLHL31	0.17	0.25	0.21	0.32	0.32	0.21	0.37	0.15	0.19	0.21	0.17	0.12	0.27	0.2	0.21
G9606_28264	8660	IRS2	1.61	1.37	1.62	1.81	1.82	1.2	1.23	1.65	1.58	1.21	0.75	0.78	1.11	0.74	1.05
G9606_8795	27127	SMC1B	0.02	0.01	0.05	0.05	0	0.03	0.04	0.05	0	0.01	0	0.01	0.02	0.07	0.01
G9606_2750	283417	DPY19L2	0.4	0.27	0.33	0.29	0.38	0.41	0.37	0.27	0.3	0.3	0.19	0.2	0.44	0.44	0.23
G9606_26677	1047	CLGN	7.23	6.44	7.97	8.96	8.64	8.44	7.8	7.52	7.48	6.31	7.51	5.69	9.91	7.19	8.32
G9606_23914	25921	ZDHHC5	23.37	23.46	23.98	25.29	24.36	23.26	22.15	23.84	24.18	24.06	20.64	20.25	20.77	20.59	19.7
G9606_35942	283212	KLHL35	0	0	0	0	0	0	0	0.02	0.02	0	0	0.05	0	0	0.04
G9606_10057	160418	TMTC3	6.06	5.74	7.12	8.98	8.61	6.69	6.62	6.32	6.67	5.85	4.13	3.68	6.9	5.79	4.57
G9606_4545	8031	NCOA4	42.78	44.71	49.04	50.91	50.82	47.71	46.21	45.57	47.53	44.41	26.08	20.69	41.56	29.57	31.52
G9606_20452	1477	CSTF1	29.57	29.29	32.52	30.51	31.07	30.02	29.02	30.18	29.08	29.13	23.01	20.26	27.1	21.13	23.52
G9606_32396	10365	KLF2	1.49	1.48	1.35	1.65	1.24	1.53	1.41	1.28	1.4	1.2	2.26	2.04	1.53	1.79	1.71
G9606_14715	205564	SENP5	4.24	4.89	4.6	5.31	5.01	4.73	5.2	5.04	5.29	4.54	4.04	4.42	5.05	5.12	3.92
G9606_15283	646817	SETSIP	0	0	0	0	0	0	0.04	0	0	0.05	0	0.05	0	0	0
G9606_19437	733	C8G	0.31	0.2	0.25	0.21	0.31	0.31	0.26	0.5	0.17	0.46	0.47	0.37	0.32	0.71	0.56
G9606_9323	3692	EIF6	139.02	146.15	123.06	124.05	114.3	138.27	136.42	127.6	133.82	141.76	206.68	213.46	163.55	199.02	185.18
G9606_23049	140710	SOGA1	3.21	3.33	3.12	3.75	3.94	3.17	3.49	3.22	4.04	3.26	2.28	2.32	2.03	2.51	1.84
G9606_6063	55703	POLR3B	8.82	8.77	10.57	10.68	11.14	9.49	9.55	11.48	10.48	9.65	6.03	4.44	9.73	5.61	8.52
G9606_7360	117154	DACH2	0.81	0.71	1.02	0.97	0.73	0.79	0.62	0.72	0.99	0.63	0.4	0.42	0.68	0.53	0.77
G9606_12483	8467	SMARCA5	35.73	38.17	44.33	43.19	43.92	41.89	41.81	46.51	40.86	38.64	24.04	20.16	36.75	23.18	31.88
G9606_28885	8929	PHOX2B	0	0	0	0	0	0.01	0	0	0	0	0	0	0	0	0
G9606_3536	100996709	LOC100996709	7.76	6.84	7.59	6.97	7.58	6.59	6.53	6.98	8.82	5.66	11.66	20.06	9.09	16.13	9.59
G9606_4628	169792	GLIS3	0.34	0.33	0.4	0.47	0.5	0.23	0.27	0.31	0.2	0.18	0.18	0.12	0.4	0.33	0.35
G9606_1009	4832	NME3	42.22	42.18	35.57	36.4	35.32	42.69	42.98	38.72	40.01	44.15	67.17	78.61	38.08	58.3	50.12
G9606_12659	35	ACADS	5.12	5.72	4.4	4.51	4.24	4.37	4.67	4.31	4.94	4.67	5.82	6.35	4.43	4.48	5.69
G9606_3446	79815	NIPAL2	1.48	1.28	1.46	2	1.93	1.67	1.64	1.74	1.42	1.31	1.23	0.87	1.5	1.04	1.32
G9606_5315	140738	TMEM37	1.51	1.74	1.25	1.98	1.45	1.71	1.52	1.66	1.35	1.7	0.4	0.53	0.45	0.38	0.46
G9606_2582	84937	ZNRF1	2.6	2.79	2.6	2.7	2.53	2.96	3.18	2.51	3.05	2.66	2.77	2.77	2.47	2.97	2.61
G9606_16181	3000	GUCY2D	0.45	0.47	0.24	0.33	0.54	0.4	0.46	0.28	0.25	0.37	0.35	0.27	0.27	0.31	0.37
G9606_14472	139760	GPR119	0	0	0	0	0.04	0	0	0	0	0	0	0.04	0	0	0
G9606_22486	4110	MAGEA11	0	0.07	0.02	0.07	0.02	0.02	0.02	0.03	0	0.05	0	0	0.02	0.02	0.07
G9606_500	27148	STK36	9.64	10.13	9.18	10.8	11.5	9.09	9.32	9.62	9.95	9.54	12.03	12.43	10.95	11.71	9.45
G9606_3265	129025	ZNF280A	0	0.02	0.16	0.12	0.06	0.1	0.02	0.08	0.04	0.02	0	0	0	0.05	0.04
G9606_9319	4783	NFIL3	6.9	7.73	7.46	6.47	8.28	7.15	6.63	7.1	7.01	6.8	9.59	7.33	13.04	8.43	13.94
G9606_28288	5361	PLXNA1	14.99	15.26	16	16.6	17.6	14.19	14.93	16.6	16.33	14.93	12	12.14	9.44	10.37	8.75
G9606_29072	116064	LRRC58	13.02	12.56	15.15	18.71	17.65	15.28	15.57	16.23	16.86	14.87	8.59	10.27	13.2	11.05	10.54
G9606_5858	64965	MRPS9	46.48	46.81	47.18	41.19	42.06	44.6	44.6	46.28	47.51	45.96	52.8	69.58	57.04	53.25	57.81
G9606_29555	168448	CDC14C	0.18	0.27	0.14	0.26	0.15	0.28	0.21	0.35	0.21	0.34	0.23	0.34	0.24	0.42	0.32
G9606_10798	23598	PATZ1	28.44	31.83	29.31	30.82	27.92	30.1	30.23	27.01	30.91	29.17	23.64	21.54	24.07	24.73	22.13
G9606_4900	22807	IKZF2	0.2	0.25	0.28	0.3	0.29	0.29	0.36	0.3	0.2	0.22	0.16	0.09	0.28	0.13	0.24
G9606_19767	54455	FBXO42	7.31	7.05	7.51	7.8	8.02	7.15	6.64	7.25	7.99	7.41	6.8	6.7	6.5	6.58	7.2
G9606_18361	54664	TMEM106B	5.93	6.1	7.26	7.99	8.51	7.12	6.45	6.15	6.34	6.38	3.65	2.57	6.39	3.89	4.77
G9606_10033	5017	OVOL1	0.01	0.03	0	0.07	0.02	0.03	0.02	0.02	0.02	0.03	0.06	0.03	0.04	0.06	0.03
G9606_7447	146754	DNAH2	0.02	0.05	0.01	0.02	0.03	0.04	0.07	0.04	0.03	0.02	0.06	0.01	0.02	0	0.05
G9606_20459	4043	LRPAP1	17.74	18.43	16.77	16.19	16.03	16.23	18.19	18.36	17.23	17.6	18.17	16.01	14.65	15.53	16.69
G9606_16861	9522	SCAMP1	7.8	7.79	8.45	10.08	9.3	8.44	8.33	7.47	7.91	7.43	5.43	4.27	9.48	6.32	6.68
G9606_20567	134829	CLVS2	0.23	0.25	0.27	0.35	0.3	0.24	0.26	0.21	0.22	0.24	0.21	0.14	0.34	0.17	0.26
G9606_19579	100528062	ARMCX5-GPRASP2	1.94	2.71	1.8	2.86	2.31	2.64	1.75	2.21	2.5	2.77	3.04	0.95	2.92	1.7	2
G9606_974	728568	C12orf73	8.73	8.64	9.76	9.02	10.23	9.35	9.8	8.46	7.71	9.74	8.04	7.31	7.21	7.98	7.57
G9606_15456	2745	GLRX	10.22	8.88	9.88	9.31	10.78	11.21	10.33	8.76	8.82	10.41	19.19	18.14	19.73	17.53	16.59
G9606_485	102724993	LOC102724993	23.19	21.67	18.5	21.62	25.65	24.14	28.46	19.97	26.43	24.56	46.85	45.43	30.1	45.68	30.5
G9606_35576	8665	EIF3F	244.94	248.19	215.27	216.87	211.45	233	234.4	232.48	231.22	239.02	234.86	227.24	218.15	227.09	248.43
G9606_35632	166012	CHST13	0.65	0.43	0.5	0.47	0.59	0.37	0.94	0.9	0.44	0.76	0.62	0.74	0.43	0.45	0.55
G9606_7454	7220	TRPC1	3.37	3.03	3.62	3.32	4.02	3.58	2.85	3.28	3.15	3.03	2.93	2.63	4.62	3.92	3.29
G9606_23958	1906	EDN1	0.28	0.37	0.32	0.38	0.45	0.19	0.52	0.25	0.31	0.32	0.72	0.78	0.6	0.64	0.6
ession, etc.) as a result of an alcohol stimulus.+++GO_POSITIVE_REGULATION_OF_PHOSPHORUS_METABOLIC_PROCESS///Any process that increases the frequency, rate or extent of the chemical reactions and pathways involving phosphorus or compounds containing phosphorus.+++GO_REGULATION_OF_REACTIVE_OXYGEN_SPECIES_METABOLIC_PROCESS///Any process that modulates the frequency, rate or extent of reactive oxyge…
a tooth or teeth.+++GO_REGULATION_OF_G_PROTEIN_COUPLED_RECEPTOR_PROTEIN_SIGNALING_PATHWAY///Any process that modulates the frequency, rate or extent of G-protein coupled receptor protein signaling pathway activity.+++GO_POSITIVE_REGULATION_OF_STRESS_ACTIVATED_PROTEIN_KINASE_SIGNALING_CASCADE///Any process that activates or increases the frequency, rate or extent of signaling via the stress-activa…	GO_ROUGH_ENDOPLASMIC_RETICULUM///The rough (or granular) endoplasmic reticulum (ER) has ribosomes adhering to the outer surface; the ribosomes are the site of translation of the mRNA for those proteins which are either to be retained within the cisternae (ER-resident proteins), the proteins of the lysosomes, or the proteins destined for export from the cell. Glycoproteins undergo their initial gl…	GO_NEUROPEPTIDE_RECEPTOR_BINDING///Interacting selectively and non-covalently with a neuropeptide receptor.+++GO_G_PROTEIN_COUPLED_RECEPTOR_BINDING///Interacting selectively and non-covalently with a G-protein coupled receptor.+++GO_RECEPTOR_BINDING///Interacting selectively and non-covalently with one or more specific sites on a receptor molecule, a macromolecule that undergoes combination with …	[EDN1_HUMAN|Reviewed]RecName: Full=Endothelin-1; AltName: Full=Preproendothelin-1; Short=PPET1; Contains: RecName: Full=Endothelin-1; Short=ET-1; Contains: RecName: Full=Big endothelin-1; Flags: Precursor;+++[Q6FH53_HUMAN|Unreviewed]SubName: Full=EDN1 protein {ECO:0000313|EMBL:CAG46701.1}; SubName: Full=Endothelin 1, isoform CRA_b {ECO:0000313|EMBL:EAW55314.1}; SubName: Full=cDNA FLJ75736, highly…
G9606_19347	1361	CPB2	0	0	0	0	0	0	0	0	0	0	0	0	0	0.03	0
G9606_8920	54811	ZNF562	2.9	3.44	4.06	4.11	4.73	3.44	3.67	4.14	4.04	3.28	1.98	1.81	3.1	2.5	2.74
G9606_2146	6164	RPL34	899.49	766.47	896.15	583.59	777.93	846.8	865.87	783.39	705.58	804.93	904.45	1044.8	794.4	986.24	890.62
G9606_14724	339366	ADAMTSL5	1.3	1.23	1.27	1.55	1.48	1.44	1.44	1.48	1.41	1.39	1.73	2.03	0.81	1.36	1.11
G9606_10988	23492	CBX7	3.48	3.73	3.5	3.63	3.6	3.33	3.14	3.58	3.71	3.84	4.04	3.38	3.82	3.22	3.89
G9606_11949	10989	IMMT	75.28	74.64	80.44	77.15	80.3	82.68	77.33	85.69	87.04	83.38	60.67	40.97	78.03	48.92	79.14
G9606_8683	441250	TYW1B	1.04	1.27	1.02	1.34	1.15	1.27	1.68	0.84	1.18	1.2	1.32	1.21	1.26	1.33	1.34
G9606_23844	56893	UBQLN4	65.91	74.82	73.48	80.21	82.8	65.75	67.02	79.47	73.89	75.06	50.33	46.4	56.82	52.08	59.19
G9606_14216	54953	ODR4	13.67	13.35	14.92	13.25	13.73	13.52	13.75	13.88	12.41	12.76	21.56	24.05	21.44	22.22	20.05
G9606_27	55471	NDUFAF7	11.68	10.95	10.28	10.34	11.52	10.96	11.98	10.88	9.6	10.61	13.95	13.91	14.29	13.56	11.91
G9606_35688	105374103	LOC105374103	0.64	0.88	0.75	0.95	1.1	0.66	0.83	0.87	0.65	0.6	0.4	0.35	0.61	0.45	0.23
G9606_22830	340547	VSIG1	0.42	0.31	0.26	0.63	0.38	0.45	0.45	0.44	0.35	0.46	0.4	0.67	0.48	0.66	0.35
G9606_9257	4007	PRICKLE3	15.07	13.69	11.11	11.58	12.32	13.16	13.67	11.39	12.08	13.03	16.76	16.34	12.25	16.13	12.86
G9606_9938	118426	BORCS5	6.21	5.18	4.44	5.16	6	5.05	4.9	5.94	4.01	6.13	6.32	4.68	5.52	5.32	7.42
G9606_24050	333929	SNAI3	1.41	1.24	1.06	1.25	1.15	0.76	0.88	1.06	1.15	1.45	0.39	0.66	0.5	0.38	0.45
G9606_12728	197021	LCTL	0	0	0	0	0	0	0	0.03	0	0	0	0	0	0	0.02
G9606_10848	165257	C1QL2	0.04	0.02	0	0	0	0	0.02	0	0.02	0	0.02	0.02	0.04	0.1	0
G9606_24556	5872	RAB13	53.47	57.08	51.8	47.5	49.42	53.88	54.81	58.56	50.97	58.18	59.69	73.34	54.39	63.91	61.36
G9606_4266	26005	C2CD3	8.17	8.4	8.18	7.93	8.36	7.89	7.43	7.75	8.78	7.69	7.85	8.06	8.69	8.25	7.84
G9606_258	221079	ARL5B	7.76	7.46	9.61	12.69	11.42	9.04	8.96	8.5	9.2	8.23	6.25	3.93	12.96	6.58	8.68
G9606_9714	10657	KHDRBS1	149.5	148.87	144.73	153.07	140.95	143.19	142.26	141.58	138.77	131.44	111.49	89.46	130.49	105.99	110.43
G9606_7853	59348	ZNF350	1.99	2.21	2.35	2.46	2.35	2.01	2.06	2.21	2.09	2.19	2.45	2.57	2.53	2.72	2.11
G9606_27848	23710	GABARAPL1	11.27	11.91	13.91	12.86	14.35	10.9	10.84	11.48	10.29	12.92	9.82	5.72	11.58	7.8	12.19
G9606_31362	128864	C20orf144	0	0	0	0	0	0	0	0	0	0	0	0	0	0	0
G9606_751	92715	DPH7	27.55	27.7	27.36	24.03	24.34	24.72	27.43	26.57	25.89	26.9	38.95	41.01	34.11	33.89	38.07
G9606_13938	503835	DUXA	1.32	1.54	1.59	1.48	1.6	1.09	1.96	1.53	1.31	1.51	1.04	1.24	1.45	1.26	1.12
G9606_35317	6156	RPL30	1918.59	2001.44	2157.71	1697.01	1919.05	2137.28	1992.51	1849.14	1779.72	1846.94	2249.97	1945.67	2149.47	2517.09	2376.42
G9606_32268	3111	HLA-DOA	1.49	1.37	1.48	1.92	1.62	1.24	1.46	1.67	1.17	1.48	0.91	0.78	1.5	1.11	1.41
G9606_14768	125893	ZNF816	0.92	0.84	1.02	1.11	0.73	0.83	0.8	1.16	0.79	0.8	0.78	0.59	1.27	0.89	0.93
G9606_27991	10845	CLPX	10	9.84	11.52	12.02	11.52	10.67	9.93	10.89	10.19	9.86	6.49	5.08	11.62	6.26	10.22
G9606_9423	440387	CTRB2	0	0	0	0	0	0	0	0	0	0	0	0	0	0.12	0
G9606_13172	23347	SMCHD1	6.01	6.06	7.63	8.25	8.85	7.27	7.12	7.15	6.6	6.34	3.96	3.75	6.94	4.63	5.07
G9606_143	100506084	ARL17B	24.7	32.28	22.36	24.3	22.78	26.22	20.86	21.5	23.88	25.1	36.98	43.25	25.18	25.92	27.78
G9606_6761	10721	POLQ	5.85	6.01	6.52	6.54	7.43	6.12	6.22	6.71	5.64	5.57	4.89	5.13	6.22	6.21	4.47
G9606_17462	163351	GBP6	0.02	0.01	0	0.01	0.02	0.01	0.01	0.01	0.03	0.01	0	0.02	0.03	0.04	0.07
G9606_20752	949	SCARB1	43.14	49.14	44.64	48.33	45.68	43.56	42.37	45.5	47.63	47.74	39.15	38.41	37.58	36.69	41.2
G9606_446	9779	TBC1D5	2.06	2.09	2.26	2.44	2.84	2.16	2.37	2.34	2.38	1.94	1.38	1.17	1.84	1.42	1.98
G9606_17421	112267857	LOC112267857	0.34	0.06	0.26	0.23	0.06	0.11	0.17	0.33	0.23	0.25	0	0.18	0.18	0.06	0.06
G9606_33345	30836	DNTTIP2	45.27	45.41	47.96	42.64	43.73	43.68	47.78	46.24	44.37	42.64	39.68	39.88	44.89	41.24	41.97
G9606_22115	2264	FGFR4	12.96	13.9	11.76	13.63	12.93	13.3	13.31	13.25	13.27	12.36	14.38	14.8	9.67	12.8	10.9
G9606_14962	26205	GMEB2	7.58	8.37	7.4	7.8	7.59	7.4	7.41	7.45	8.14	7.34	7.46	7.42	6.8	8.09	6.91
G9606_11996	2326	FMO1	0	0	0	0	0.02	0	0.05	0	0.02	0	0.02	0	0	0	0.02
G9606_22061	100129543	ZNF730	0	0	0	0	0.02	0	0	0	0	0.02	0	0	0	0	0
G9606_15065	729597	SPDYE6	0	0	0	0.02	0	0.01	0	0	0	0	0	0	0	0.02	0
G9606_2685	9759	HDAC4	1.32	1.21	1.31	1.62	1.6	1.45	1.35	1.56	1.56	1.63	1	0.96	1.06	0.75	1.1
tc.) as a result of an external stimulus.	GO_HISTONE_DEACETYLASE_COMPLEX///A protein complex that possesses histone deacetylase activity.+++GO_SYNAPSE///The junction between a nerve fiber of one neuron and another neuron or muscle fiber or glial cell; the site of interneuronal communication. As the nerve fiber approaches the synapse it enlarges into a specialized structure, the presynaptic nerve ending, which contains mitochondria and sy…	GO_ACTIVATING_TRANSCRIPTION_FACTOR_BINDING///Interacting selectively and non-covalently with an activating transcription factor, any protein whose activity is required to initiate or upregulate transcription.+++GO_NAD_DEPENDENT_PROTEIN_DEACETYLASE_ACTIVITY///Catalysis of the removal of one or more acetyl groups from a protein, requiring NAD.+++GO_MACROMOLECULAR_COMPLEX_BINDING///Interacting selec…	[HDAC4_HUMAN|Reviewed]RecName: Full=Histone deacetylase 4; Short=HD4; EC=3.5.1.98;+++[C9J0X4_HUMAN|Unreviewed]SubName: Full=Histone deacetylase 4 {ECO:0000313|Ensembl:ENSP00000392912}; Flags: Fragment;+++[C9J481_HUMAN|Unreviewed]SubName: Full=Histone deacetylase 4 {ECO:0000313|Ensembl:ENSP00000405226}; Flags: Fragment;+++[F5H0B1_HUMAN|Unreviewed]SubName: Full=Histone deacetylase 4 {ECO:0000313|En…
G9606_6643	29979	UBQLN1	44.81	45.68	59.96	63.35	65.26	51.1	48.55	59.92	58.88	53.31	26.22	22.54	45.85	27.27	40.03
G9606_969	55486	PARL	18.12	19.19	20.21	19.71	17.58	19.95	20.24	18.43	20.68	20.08	18.28	18.55	21.81	19.98	22.64
G9606_15312	2590	GALNT2	24.99	24.3	28.71	28.42	28.88	24.12	23.41	29.55	27.58	26.93	16.28	12.23	17.71	14.37	18.63
G9606_8327	84080	ENKD1	8.2	8.16	9.22	7.67	7.81	7.68	7.8	7.95	8.58	7.95	20.02	24.1	12.48	14.67	16.2
G9606_23653	7092	TLL1	0.57	0.38	0.75	0.55	0.69	0.59	0.69	0.64	0.56	0.59	0.52	0.24	0.55	0.49	0.66
G9606_7236	5930	RBBP6	26.53	24.54	29.14	29.04	28.49	26.71	25.59	27.15	28.23	26.45	23.08	29.35	22.78	31.06	21.04
G9606_20924	4342	MOS	0	0	0	0	0	0	0	0	0	0	0	0	0	0	0
G9606_353	27245	AHDC1	6.91	7.05	5.95	6.54	6.43	6.46	5.92	6.3	5.83	6.11	3.94	4.77	2.84	3.6	3.22
G9606_9725	8785	MATN4	0.04	0.04	0.05	0.07	0.05	0.13	0.04	0.02	0	0.04	0.04	0.05	0.11	0.03	0.09
G9606_20732	26958	COPG2	19.33	18.18	19.24	20.33	20.86	21.22	20.27	20.3	20.92	19.3	11.52	10.31	17.76	11.4	15.91
G9606_14273	26033	ATRNL1	1.1	1.19	1.6	1.19	1.59	1.5	1.45	1.33	0.83	1.63	1.08	0.64	1.36	0.61	0.83
G9606_22993	107987096	LOC107987096	0.26	0.47	0.35	0.34	0.42	0.4	0.38	0.47	0.27	0.36	0.82	0.81	0.41	0.38	0.44
G9606_6003	22911	WDR47	4.38	4.64	4.89	5.78	5.72	5.52	4.99	5.06	4.2	4.55	2.54	2.42	4.04	2.82	2.48
G9606_9173	10908	PNPLA6	5.55	5.63	5.21	5.15	5.81	5.49	5.41	6.23	6.16	6.07	7.06	7.93	4.63	5.56	5.9
G9606_12015	79875	THSD4	0.55	0.52	0.62	0.71	0.73	0.54	0.56	0.63	0.71	0.5	0.38	0.35	0.46	0.29	0.52
G9606_25459	4713	NDUFB7	217.25	205.7	217.38	179.32	170.49	204.29	220.23	225.76	214.83	236.82	276.5	321.82	209.14	245.19	260.8
G9606_32762	10536	P3H3	14.18	15.46	12.39	11.05	12.84	13.94	12.33	14.31	13.35	14.12	20.28	22.68	15.07	18.32	17.59
G9606_463	23012	STK38L	4.99	5.44	5.98	7.65	6.65	5.34	5.28	5.88	5.74	5.56	2.78	2.37	5.19	3.39	4.69
G9606_5273	55285	RBM41	10.79	12.1	12.28	10.84	12.29	11.91	11.39	11.24	10.95	10.74	11.8	14.81	13.45	14.67	11.06
G9606_32779	1586	CYP17A1	0.02	0.11	0.04	0.05	0.02	0.05	0.02	0	0.14	0	0.05	0.05	0.02	0	0.07
G9606_26032	100130302	SUPT20HL1	0	0	0	0	0.01	0	0	0	0	0	0	0.01	0.01	0	0
G9606_13338	101927345	LOC101927345	1.79	1.73	1.7	1.55	2.27	1.75	1.76	2.02	1.29	1.57	2.34	2.47	1.9	2.05	1.74
G9606_16799	1823	DSC1	0	0	0	0	0	0	0	0.01	0	0	0	0	0	0.02	0
G9606_5043	10438	C1D	13.79	14.65	16.17	19.65	18.02	15.38	15.19	14.52	15.91	18.1	7.15	2.94	14.96	7.23	11.56
G9606_3482	1893	ECM1	1.12	1.02	1.12	1.37	1.14	1.48	1.57	1.41	1.2	1.25	2.14	2.31	1.35	2.15	1.37
G9606_18596	144132	DNHD1	0.64	0.84	0.63	0.75	0.71	0.55	0.73	0.58	0.65	0.61	0.68	0.94	0.49	0.77	0.61
G9606_15770	7586	ZKSCAN1	5.82	6.35	7.72	8.19	8.82	6.12	6.44	7.05	7.21	6.1	5.85	6.34	6.71	6.7	5.54
G9606_15397	51573	GDE1	39.71	37.76	40.75	41.33	40.47	40.47	40.85	39.27	43.9	39.92	32.58	32.01	39.44	40.55	36.95
G9606_32713	25802	LMOD1	2.31	2.35	2.23	2.2	2.89	2.49	2.07	2.17	2.25	2.53	1.39	1.08	1.29	1.1	1.64
G9606_24699	100507003	GFY	0.5	0.2	0.38	0.46	0.59	0.34	0.26	0.22	0.14	0.42	0.66	0.42	0.19	0.32	0.53
G9606_1935	23553	HYAL4	0	0	0	0	0	0	0	0	0	0	0	0	0	0	0
G9606_6638	54795	TRPM4	3.66	3.76	2.91	2.79	3.51	3.04	3.24	3.41	3.61	3.41	3.85	4.3	2.43	3.26	3.06
G9606_14748	85452	CFAP74	0.13	0.08	0.05	0.06	0.1	0.04	0.03	0.07	0.06	0.1	0.07	0.13	0.01	0.03	0.04
G9606_5771	63925	ZNF335	13.38	13.56	11.06	12.06	12.97	12.81	12.6	13.14	13.44	13.36	13.81	15.91	10.36	12.19	11.27
G9606_22889	221830	TWISTNB	17.95	18.21	21.64	23.4	22.48	20.7	20.53	19.11	22.27	21.65	22.95	33.4	22.88	27.64	21.83
G9606_191	7082	TJP1	8.81	9.03	10.07	10.46	11.03	9.76	9.06	9.18	9.01	8.41	7.22	5.64	10.9	7.32	7.91
G9606_4457	844	CASQ1	0	0	0	0.02	0.02	0.04	0.02	0.04	0	0	0	0.05	0.07	0.05	0
G9606_28860	6142	RPL18A	2927.74	2724.51	2522.43	2246.49	2170.52	2604.52	2697.51	2591.99	2380.96	2651.54	3419.04	4185.37	2471.62	3264.6	3213.12
G9606_7823	84224	NBPF3	6.73	7.3	8.23	7.74	8.87	8.59	7.41	8.09	8.82	7.77	5.06	3.76	7.9	5.48	7.06
G9606_13179	4094	MAF	9.74	8.94	9.57	9.81	9.63	10.52	10.36	11.26	10.09	10.64	5.1	4.39	5.14	4.43	4.87
G9606_4002	55540	IL17RB	8.31	8.24	9.57	8.7	9.19	8.07	8.61	8.15	7.57	7.92	8.71	8.48	7.34	8.7	7.92
G9606_8780	1827	RCAN1	13.75	13.33	15.41	17.3	16.85	13.96	13.93	14.89	14.8	14.24	15.61	9.72	25.33	13.76	23.34
G9606_7079	101927506	LOC101927506	8.27	7.37	7.76	9.11	7.16	9.1	9.53	7.74	7.74	7.06	11.55	11.75	10.68	13.79	9.18
G9606_1604	5893	RAD52	6.04	6.53	5.38	5.41	7.03	6.65	6.43	6.18	5.37	5.83	8.36	9.85	6.64	9.32	7
G9606_18549	7812	CSDE1	259.27	257.99	292.03	290.75	298.72	292.77	283.93	292.64	288.88	280.34	160.01	145.99	243.64	176.85	210.82
G9606_19907	112942	CFAP36	31.61	34.73	34.41	28.31	32.04	33.28	33.99	33.35	33.85	34.85	47.54	52.08	43.52	48.59	50.05
G9606_13127	115557	ARHGEF25	18.29	17.52	17.12	16.25	19.53	17.71	17.36	19.96	18.53	18.94	22.48	22.03	16.22	19	18.11
G9606_29571	56967	C14orf132	3.69	4.11	3.84	4.17	4.44	3.82	3.63	4.02	3.74	3.7	2.11	1.81	1.73	1.64	1.58
G9606_128	163486	DENND1B	1.91	1.81	2.27	2.6	2.79	2.39	2	1.72	2.19	1.72	1.51	1.3	1.78	1.75	1.3
G9606_10522	23742	NPAP1	0.04	0.05	0.05	0.06	0.05	0.04	0.03	0.02	0.05	0.04	0.04	0.06	0.06	0.04	0.02
G9606_31661	5730	PTGDS	0.17	0.22	0.27	0.34	0.06	0.45	0.29	0.55	0.23	0.11	0.4	0.12	0.06	0.39	0.22
G9606_5054	93343	MVB12A	29.72	29.02	25.82	23.7	24.58	27.89	26.91	25.52	25.38	30.32	44.63	49.56	31.1	39.09	38.04
G9606_17951	387103	CENPW	27.42	21.28	22.01	21.01	19.26	22.84	24.38	23.23	19.77	22.11	22.7	27.81	20.36	21.36	18.23
G9606_13561	10634	GAS2L1	3.43	3.34	2.83	2.78	4.04	3.02	2.52	3.72	3.76	4.19	1.85	1.61	1.58	1.15	1.74
G9606_22777	645432	ARRDC5	0	0.06	0	0	0	0	0.07	0	0	0	0.06	0	0	0	0
G9606_7121	8728	ADAM19	1.63	1.37	1.38	1.6	2	1.47	1.15	1.54	1.4	1.62	0.69	0.53	0.67	0.67	0.69
G9606_1251	100289187	TMEM225B	1.34	1.01	1.06	1.51	0.65	0.85	0.47	1.01	1.04	0.75	1.65	1.46	2.26	1.18	1.52
G9606_30348	388327	C17orf100	3.92	4.13	3.12	3.5	3.63	3.59	4	3.02	3.13	3.28	7.5	7.43	5.18	6.9	5.48
G9606_26204	391002	PRAMEF8	0	0	0	0	0	0	0	0	0	0	0	0	0	0	0
G9606_3200	1173	AP2M1	210.34	214.06	198.08	196.34	182	208.04	206.63	206.07	212.68	207.18	214.25	214.75	201.25	232.16	218.1
G9606_10544	23369	PUM2	15.04	15.44	16.44	19.09	17.16	15.76	17.07	14.05	16.29	15.16	12.03	11.22	15.05	14.54	11.7
G9606_9539	148789	B3GALNT2	11.13	11.74	12.91	15.22	14.19	12.61	12.47	12.61	13.74	12.76	8.08	6.32	11.37	7.79	10.66
G9606_568	220965	FAM13C	1.72	2	2.15	1.83	2.28	1.69	1.96	2.34	2.17	1.43	1.1	0.78	1.64	0.97	1.41
G9606_16096	57482	KIAA1211	2.23	2.44	3.2	3.3	3.24	2.71	2.7	3.27	3.27	2.66	1.04	1.11	2.03	1.52	1.69
G9606_251	220992	ZNF485	4.04	3.87	5.19	3.79	4.01	4.57	3.8	4.38	4.1	3.65	4.54	4.37	3.87	3.66	3.76
G9606_6412	51207	DUSP13	0	0	0.07	0.02	0.1	0.04	0	0.04	0.05	0.03	0	0	0	0	0.05
G9606_12389	10905	MAN1A2	5.17	5.05	5.92	7.48	7.84	6.76	5.46	7.32	5.62	6.51	9.74	14.49	7.97	12.94	9.1
G9606_21307	51206	GP6	0.19	0.1	0.06	0.02	0.1	0.1	0.04	0.06	0.22	0.1	0.12	0.06	0.04	0	0.09
G9606_13961	7265	TTC1	55.02	50.54	55.02	50.7	52.19	55.75	57.77	53.38	54.81	54.91	60.45	51.25	57.88	57.82	58.54
G9606_563	253982	ASPHD1	1	1.37	0.98	0.88	0.95	1.16	0.71	0.86	0.95	0.9	2.53	2.53	1.7	1.87	2.2
G9606_147	126282	TNFAIP8L1	4.53	4.45	3.63	4.1	4.9	4.03	3.64	4.35	4.37	4.17	2.24	2.84	1.92	2.71	2.45
G9606_13199	29920	PYCR2	172.85	167.63	146.69	134.5	145.34	152.71	151.07	142.95	152.8	153.65	291.76	347.73	205.91	297.6	225.07
G9606_25400	3992	FADS1	17.72	18.81	19.05	19.96	21.55	20.41	19.51	20.24	19.83	18.67	17.22	14.64	22.24	18.87	20.24
G9606_12399	728661	SLC35E2B	17.69	17.78	17.39	18.95	20.17	17.69	17.22	17.69	18.6	17.3	17.92	17.91	17.44	18.54	15.93
G9606_17815	105379545	LOC105379545	0	0	0	0.01	0.01	0	0	0	0	0	0	0	0	0	0.04
G9606_9298	90701	SEC11C	40.7	34.69	45.06	41.01	41.47	38.52	47.82	41.94	39.14	40.1	65.8	48.08	82.13	52.51	76.26
G9606_16056	2647	BLOC1S1	96.33	78.97	85.38	64.55	67.64	90.76	89.22	83.55	75.69	91.93	87.4	115.77	56.83	90.02	74.8
G9606_28930	80231	CXorf21	0.02	0	0.02	0	0	0.02	0	0	0	0	0	0.02	0	0	0
G9606_12373	55964	2022-09-03	13.38	13.34	12.66	13.78	15.66	12.5	13.65	13.16	13.55	13.2	10.76	9.94	9.49	10.16	7.95
G9606_1947	4629	MYH11	0.03	0.02	0.01	0.01	0.01	0.02	0	0.04	0.01	0.01	0.02	0	0	0.04	0.02
G9606_25596	1351	COX8A	414.82	401.96	390.46	351.79	332.9	398.79	402.34	379.78	356.32	398.89	475.47	542.39	367.94	502.75	421.51
G9606_34967	3552	IL1A	0	0	0	0	0	0	0	0	0	0	0	0	0	0	0
G9606_2166	4929	NR4A2	1.16	1.29	0.87	1.21	1.47	0.87	0.89	1.07	1.39	1.16	1.67	1.66	2.22	1.97	2.47
G9606_2414	51639	SF3B6	172.77	161.69	192.63	161.15	173.47	186.89	189.71	181.27	154.8	173.19	138.07	115.99	173.35	129.58	167.92
G9606_11894	3299	HSF4	3.86	3.97	3.37	3.38	4.12	4.3	4.34	3.93	5.12	4.59	9.14	8.38	4.36	6.35	6.35
G9606_34652	163115	ZNF781	0.01	0.01	0	0.04	0	0.03	0.07	0.03	0.01	0	0	0.01	0.01	0	0
G9606_34960	84735	CNDP1	0	0.02	0	0.04	0.02	0.02	0.02	0.04	0	0	0.06	0	0.02	0.09	0.06
G9606_17023	92840	REEP6	22.59	19.09	15.9	14.54	15.43	17.37	16.12	16.73	16.52	17.16	27.14	35.73	15.93	25.9	21.48
G9606_8936	347252	IGFBPL1	0.08	0.12	0.06	0.18	0.12	0.1	0.16	0.12	0.06	0.16	0.13	0.14	0.08	0.05	0.12
G9606_19044	79640	C22orf46	8.16	7.55	7.71	7.02	7.57	7.6	7.65	8.5	8.49	8.7	9.59	11.76	8.4	8.76	9.66
G9606_13658	493856	CISD2	12.2	12.62	11.93	12.6	12.62	13.75	12.58	10.67	11.46	12.95	16.99	17.57	22.42	22.7	20.38
G9606_124	8428	STK24	44.11	40.43	35.06	41.23	40.53	42.42	41.57	35.28	40.47	39.57	35.77	32.32	41.89	39.84	38.23
G9606_15278	4826	NNAT	0	0	0	0	0	0	0.04	0	0	0	0	0	0	0	0
G9606_2513	2570	GABRR2	0.46	0.29	0.41	0.5	0.81	0.24	0.41	0.36	0.39	0.46	0.36	0.33	0.53	0.46	0.36
G9606_7342	6473	SHOX	0	0.13	0	0.01	0	0	0	0	0	0.01	0.13	0.05	0.05	0	0
G9606_12025	10810	WASF3	6.92	7.15	7.85	8.79	8.62	6.99	7.36	7.1	7.1	6.83	3.47	2.9	5.16	3.93	4.17
G9606_16130	27079	RPUSD2	8.84	8.5	8.14	8.71	8.32	8.64	8.62	9.15	9.53	8.77	9.04	8.96	8.37	9.01	8.7
G9606_11788	1131	CHRM3	1.66	1.55	1.52	1.68	1.48	1.13	1.48	1.54	1.37	1.4	1.44	1.18	1.19	1.34	1.3
G9606_2838	323	APBB2	2.72	2.81	3.31	3.46	3.64	3.05	3.16	3.25	2.8	2.8	2	2.2	2.33	2.08	2.1
G9606_15630	340596	LHFPL1	0	0	0	0.04	0.03	0.03	0.07	0	0	0	0	0	0	0	0
G9606_27935	6641	SNTB1	2.24	1.7	2.15	2	2.03	1.52	1.81	2.55	2.22	1.71	1.48	1.58	2.32	1.24	2.14
G9606_1504	91523	PCED1B	0.16	0.02	0.07	0.1	0.11	0.11	0.06	0.05	0.09	0.07	0.16	0.08	0.07	0.08	0.11
G9606_10453	107985556	LOC107985556	0	0.02	0	0	0.02	0	0	0	0	0	0.02	0	0	0	0
G9606_4283	5700	PSMC1	75.29	80.73	82.89	79.16	76.99	79.02	88.63	90.08	83.33	86.76	72.92	70.53	89.14	69.14	96.4
G9606_29368	56936	CCDC177	0.13	0.07	0.09	0.13	0.12	0.09	0.26	0.18	0.09	0.11	0.07	0.04	0.04	0.09	0.13
G9606_28576	10120	ACTR1B	19.9	21.77	20.2	19.8	20.82	21.91	21.13	23.08	19.93	22.58	31.53	27.26	24.49	28.51	27.74
G9606_2730	29127	RACGAP1	26.34	27.48	35.79	36.39	34.2	32.23	30.6	35.48	34.51	32.34	12.6	7.94	21.63	10.22	20.02
G9606_3690	11273	ATXN2L	98.13	102.25	84.06	96.27	101.54	94.13	92.17	87.5	102.95	98.26	182.01	148.71	141.36	147.6	139.87
G9606_8319	10003	NAALAD2	0.8	0.71	0.73	0.85	0.82	0.61	0.83	1.11	0.66	0.73	0.56	0.55	0.6	0.47	0.67
G9606_35118	107987433	LOC107987433	0	0.03	0	0.04	0.07	0.1	0.05	0	0	0	0	0	0	0	0.03
G9606_3520	219931	TPCN2	5.31	5.16	4.82	6.11	6.1	5.05	4.68	6.43	5.35	6.09	6.89	7	6.19	5.77	6.53
G9606_11600	10978	CLP1	8.08	7.01	9.05	8.16	8.02	7.98	7.77	8.51	7.59	7.9	5.17	4.25	6.18	4.92	6.65
G9606_31644	644054	FAM25C	0	0	0	0	0	0.15	0.15	0	0	0	0.15	0	0	0	0
G9606_3502	135293	PM20D2	10.38	8.77	12.28	14.31	14.62	11.74	11.04	12.34	12.3	11.11	5.95	5.71	10.82	6.71	8.45
G9606_2518	64393	ZMAT3	1.62	1.74	1.86	2.08	2.12	1.79	1.84	1.57	1.82	1.89	1.61	2.11	1.47	1.83	1.62
G9606_169	400746	NCMAP	0.02	0.03	0.02	0	0.01	0.02	0.03	0	0	0.04	0.01	0.04	0	0.04	0.02
G9606_2821	11339	OIP5	10.08	10.27	9.18	9.91	9.75	10.16	10.56	9.9	8.9	9.85	6.5	5.52	8	7.26	7.41
G9606_6110	10044	SH2D3C	1.44	1.58	1.7	1.23	1.95	1.08	0.74	0.97	1.03	0.97	3.47	5.05	2.66	3.32	4.09
G9606_1559	60488	MRPS35	34.07	34.26	40.41	38.68	40.34	34.31	34.27	38.89	36.45	36.53	27.17	25.21	42.03	31.59	37.65
G9606_31075	107987489	107987489	0	0	0	0.01	0	0.03	0	0.01	0.02	0.02	0.03	0.03	0	0	0.02
G9606_24833	80742	PRR3	38.46	35.85	33.9	33.41	34.63	36.73	36.48	27.65	30.89	34.21	40.49	47.75	44.13	60.96	39.09
G9606_17457	2016	EMX1	6.65	6.02	4.74	4.82	6.03	5.09	4.98	4.89	5.12	5.9	6.09	6.46	3.94	5.7	5.17
G9606_11883	4217	MAP3K5	3.51	2.91	3.8	3.73	3.9	3.08	3.21	3.93	3.03	3.56	1.62	1.57	2.45	1.57	1.81
G9606_23274	84901	NFATC2IP	23.5	22.82	22.42	25.51	25.79	24.72	25.37	24.03	25.66	24.21	25.84	24.87	25.35	24.87	21.97
G9606_1483	10203	CALCRL	0.17	0.22	0.19	0.28	0.17	0.08	0.11	0.19	0.13	0.17	0.08	0.06	0.22	0.14	0.13
G9606_622	10725	NFAT5	5.01	4.38	5.26	6.38	6.16	5.22	5.24	4.54	5.05	4.32	3.29	3.31	5.69	4.78	3.35
G9606_12607	64506	CPEB1	2.97	3.01	3.21	3.26	3.57	3.44	3.48	3.23	3.15	3.54	2.33	2.56	2.35	2.48	2.66
G9606_19078	150209	AIFM3	0	0.07	0.14	0.04	0.11	0.04	0.07	0.04	0.18	0.04	0.21	0.26	0.04	0.11	0.2
G9606_30937	9789	SPCS2	28.83	26.46	31.68	29.76	28.39	29.98	27.78	26.93	27.32	27.83	37.59	36.34	43.8	41.82	44.83
G9606_22650	171177	RHOV	4.48	4.14	4.11	3.87	3.28	3.71	4.14	4.69	4.01	4.8	2.92	2.27	2.48	2.75	3.08
G9606_2	54476	RNF216	17.89	18.76	17.8	19.38	20.93	16.89	17.02	19.48	17.69	17.34	17.7	17	17.9	16.93	17.84
G9606_13130	5286	PIK3C2A	12.27	12.01	13.62	16.17	15.45	13.43	13.67	11.94	12.23	11.36	8.71	7.07	13.75	11.36	8.81
G9606_6881	9120	SLC16A6	0.83	0.8	0.84	1.05	1.35	0.65	0.69	0.74	0.71	0.69	0.53	0.68	0.78	0.66	0.65
G9606_9338	80198	MUS81	16.86	16.19	14.28	15.47	15.06	14.82	15.45	16.7	15.09	16.97	24.47	22.3	18.91	18.98	20.02
G9606_12266	49	ACR	0.16	0.28	0.09	0.23	0.26	0.16	0.26	0.25	0.1	0.26	0.33	0.66	0.46	0.4	0.29
G9606_7963	166824	RASSF6	0.37	0.16	0.19	0.33	0.22	0.28	0.19	0.17	0.2	0.26	0.09	0.07	0.13	0.08	0.3
G9606_820	27445	PCLO	1.52	1.57	1.75	1.84	2.34	1.83	1.68	1.91	1.92	1.9	1.61	2.03	2.12	2.22	2.04
G9606_6253	10009	ZBTB33	22.88	23.82	24.24	27.65	27.91	24.98	24.26	22.96	24.15	22.79	17.61	17.44	21.41	21.36	17.99
G9606_8999	64759	TNS3	1.14	1.28	1.52	1.64	1.99	1.03	1.09	1.71	1.62	1.5	0.56	0.4	0.63	0.38	0.68
G9606_3465	401409	RAB19	0.05	0.12	0	0.05	0.05	0	0.1	0.02	0.05	0.09	0	0.05	0.05	0	0.05
G9606_16777	64343	AZI2	19.65	17.23	18.88	19.58	19.56	17.93	18.95	17.6	17.75	18.96	22.5	24.38	29.57	27.67	27.91
G9606_11572	100652833	LOC100652833	0	0	0	0	0	0	0	0	0	0	0	0.01	0.02	0	0
G9606_7985	2202	EFEMP1	1.01	1.01	0.95	0.87	0.97	1.15	0.92	0.99	0.98	1.03	0.66	0.77	0.66	0.65	0.9
G9606_5154	57568	SIPA1L2	3.11	3.53	3.95	3.92	4.52	3.31	3.12	4.06	3.85	3.69	3.72	3.65	4.9	3.51	4.58
G9606_6739	23544	SEZ6L	0.01	0	0	0	0.01	0.01	0.01	0	0	0.01	0.01	0.01	0.01	0	0.02
G9606_11156	91694	LONRF1	3.65	3.49	3.86	3.82	4.21	4.1	4.14	3.46	3.44	3.27	3.07	2.81	4.12	3.2	3.55
G9606_103	55809	TRERF1	1.84	1.62	1.46	1.78	2.05	1.57	1.84	2.16	1.79	1.71	0.95	0.74	0.92	0.82	0.82
G9606_10388	8501	SLC43A1	7.8	8.03	7.81	8.12	9.21	6.59	6.62	7.7	8	8.75	16.28	16.75	14.28	16.73	17.15
G9606_11054	23101	MCF2L2	0.25	0.19	0.34	0.32	0.22	0.24	0.37	0.32	0.34	0.31	0.15	0.23	0.25	0.16	0.13
G9606_35186	9464	HAND2	1.97	1.56	1.23	1.4	1.53	1.53	1.51	1.48	1.35	1.8	1.49	1.02	1.46	1	1.74
ure. The heart is a hollow, muscular organ, which, by contracting rhythmically, keeps up the circulation of the blood.+++GO_REGULATION_OF_ORGAN_MORPHOGENESIS///Any process that modulates the frequency, rate or extent of organ morphogenesis.+++GO_REGULATION_OF_MUSCLE_CELL_APOPTOTIC_PROCESS///Any process that modulates the rate or frequency of muscle cell apoptotic process, a form of programmed cel…	GO_NUCLEAR_CHROMATIN///The ordered and organized complex of DNA, protein, and sometimes RNA, that forms the chromosome in the nucleus.+++GO_CHROMATIN///The ordered and organized complex of DNA, protein, and sometimes RNA, that forms the chromosome.+++GO_TRANSCRIPTION_FACTOR_COMPLEX///A protein complex that is capable of associating with DNA by direct binding, or via other DNA-binding proteins or …	GO_TRANSCRIPTIONAL_ACTIVATOR_ACTIVITY_RNA_POLYMERASE_II_CORE_PROMOTER_PROXIMAL_REGION_SEQUENCE_SPECIFIC_BINDING///Interacting selectively and non-covalently with a sequence of DNA that is in cis with and relatively close to a core promoter for RNA polymerase II (RNAP II) in order to activate or increase the frequency, rate or extent of transcription from the RNAP II promoter.+++GO_NUCLEIC_ACID_BI…	[HAND2_HUMAN|Reviewed]RecName: Full=Heart- and neural crest derivatives-expressed protein 2; AltName: Full=Class A basic helix-loop-helix protein 26; Short=bHLHa26; AltName: Full=Deciduum, heart, autonomic nervous system and neural crest derivatives-expressed protein 2; Short=dHAND;+++[A0A087WT70_HUMAN|Unreviewed]SubName: Full=Heart- and neural crest derivatives-expressed protein 2 {ECO:0000313|E…
G9606_11282	57414	RHBDD2	48.43	54.42	46.57	48.96	43.97	48.77	46.49	42.49	51.92	47.59	77.74	71.84	54.83	80.55	61.83
G9606_7613	50856	CLEC4A	0.35	0.36	0.37	0.38	0.42	0.37	0.51	0.15	0.17	0.17	0.35	0.34	0.28	0.38	0.38
G9606_16463	57562	CEP126	0.9	1.05	1.18	1.17	1.22	1.06	1.04	1.05	1.06	0.91	0.81	1	1.2	1.12	0.99
G9606_6259	5583	PRKCH	2.8	3.1	3.43	3.08	3.55	2.99	3.77	3.1	3.6	2.99	1.47	0.84	1.96	1.18	2.03
G9606_1836	868	CBLB	2.82	3.39	3.23	3.86	3.49	3.34	3.19	2.93	3.12	2.61	3.14	2.97	4.43	3.93	3.6
G9606_18292	123624	AGBL1	0	0	0	0	0	0	0	0	0	0	0	0	0.01	0	0
G9606_1842	10861	SLC26A1	0.36	0.26	0.38	0.49	0.49	0.16	0.31	0.23	0.42	0.25	0.27	0.31	0.13	0.19	0.24
G9606_17332	145258	GSC	2.22	2.73	1.99	2.13	2.14	2.13	2.5	2.36	1.69	1.86	2.36	3.51	1.85	2.27	2.65
G9606_19813	9796	PHYHIP	0.03	0.04	0	0.01	0.03	0.02	0	0	0	0.04	0.05	0.06	0.05	0	0.09
G9606_20149	3717	JAK2	0.86	0.8	0.97	0.98	1.05	0.78	0.92	0.92	1.05	0.82	0.65	0.59	1.06	0.83	0.76
ent of the phosphorylation of peptidyl-tyrosine.+++GO_CELLULAR_CHEMICAL_HOMEOSTASIS///Any biological process involved in the maintenance of an internal steady state of a chemical at the level of the cell.+++GO_EPITHELIUM_DEVELOPMENT///The process whose specific outcome is the progression of an epithelium over time, from its formation to the mature structure. An epithelium is a tissue that covers …	GO_EXTRINSIC_COMPONENT_OF_PLASMA_MEMBRANE///The component of a plasma membrane consisting of gene products and protein complexes that are loosely bound to one of its surfaces, but not integrated into the hydrophobic region.+++GO_NUCLEAR_MATRIX///The dense fibrillar network lying on the inner side of the nuclear membrane.+++GO_ENDOSOME///A vacuole to which materials ingested by endocytosis are del…	GO_NON_MEMBRANE_SPANNING_PROTEIN_TYROSINE_KINASE_ACTIVITY///Catalysis of the reaction: ATP + a non-membrane spanning protein L-tyrosine = ADP + a non-membrane spanning protein L-tyrosine phosphate.+++GO_HISTONE_BINDING///Interacting selectively and non-covalently with a histone, any of a group of water-soluble proteins found in association with the DNA of plant and animal chromosomes. They are in…	[JAK2_HUMAN|Reviewed]RecName: Full=Tyrosine-protein kinase JAK2; EC=2.7.10.2 {ECO:0000269|PubMed:16174768, ECO:0000269|PubMed:7615558, ECO:0000269|PubMed:9618263}; AltName: Full=Janus kinase 2; Short=JAK-2;+++[A0A1B0GTR9_HUMAN|Unreviewed]RecName: Full=Tyrosine-protein kinase {ECO:0000256|RuleBase:RU362096}; EC=2.7.10.2 {ECO:0000256|RuleBase:RU362096}; Flags: Fragment;+++[A0A1B0GVR5_HUMAN|Unreview…
G9606_24727	55251	PCMTD2	8.26	7.11	7.29	8.78	8.42	8.31	7.82	6.76	7.76	6.67	6.62	6.31	9.32	7.3	6.28
G9606_30424	26013	L3MBTL1	2.33	2.22	1.54	1.71	2.6	2.2	2.2	2.52	2.16	1.86	2.6	1.75	1.69	1.63	1.75
G9606_22170	352909	DNAAF3	16.18	13.16	12.64	12.58	14.42	13.77	12.39	11.34	13.04	14.51	21.62	21.42	13.82	20.61	16.83
G9606_12304	122509	IFI27L1	9.46	9.75	9.46	10.51	8.41	8.07	7.29	8.37	7.41	10.41	10.91	16.44	9.78	10.79	9.5
G9606_11014	9399	STOML1	4.28	4.68	3.76	4.42	3.95	3.97	3.82	4.52	4.32	5.18	9.66	13.24	7.11	8.63	9.34
G9606_6951	5154	PDGFA	1.75	1.53	1.59	1.65	1.85	1.22	1.46	1.78	1.47	1.92	1.12	1.21	1.19	1.39	0.87
sphatidylinositol and its phosphorylated derivatives), ceramides containing inositol, and inositol glycolipids.+++GO_NEGATIVE_REGULATION_OF_RESPONSE_TO_WOUNDING///Any process that stops, prevents or reduces the frequency, rate or extent of response to wounding.+++GO_POSITIVE_REGULATION_OF_MOLECULAR_FUNCTION///Any process that activates or increases the rate or extent of a molecular function, an e…	GO_CYTOPLASMIC_VESICLE_PART///Any constituent part of cytoplasmic vesicle, a vesicle formed of membrane or protein, found in the cytoplasm of a cell.+++GO_GOLGI_APPARATUS_PART///Any constituent part of the Golgi apparatus, a compound membranous cytoplasmic organelle of eukaryotic cells, consisting of flattened, ribosome-free vesicles arranged in a more or less regular stack.+++GO_ENDOPLASMIC_RETI…	GO_IDENTICAL_PROTEIN_BINDING///Interacting selectively and non-covalently with an identical protein or proteins.+++GO_RECEPTOR_BINDING///Interacting selectively and non-covalently with one or more specific sites on a receptor molecule, a macromolecule that undergoes combination with a hormone, neurotransmitter, drug or intracellular messenger to initiate a change in cell function.+++GO_PROTEIN_HO…	[PDGFA_HUMAN|Reviewed]RecName: Full=Platelet-derived growth factor subunit A; Short=PDGF subunit A; AltName: Full=PDGF-1; AltName: Full=Platelet-derived growth factor A chain; AltName: Full=Platelet-derived growth factor alpha polypeptide; Flags: Precursor;+++[A0A024R7Z9_HUMAN|Unreviewed]SubName: Full=Platelet-derived growth factor alpha polypeptide, isoform CRA_a {ECO:0000313|EMBL:EAW87162.1};++…
G9606_8814	6711	SPTBN1	21.58	22.71	23.37	23.41	23.86	20.82	21.32	25.26	23.94	21.79	11.58	9.67	15.9	11.77	15.76
G9606_28084	25790	CFAP45	0.17	0.28	0.26	0.37	0.29	0.24	0.15	0.42	0.39	0.29	0.3	0.34	0.22	0.17	0.41
G9606_17790	101060211	CT45A7	0.05	0	0	0	0	0	0	0	0	0	0	0	0	0.1	0
G9606_2359	151556	GPR155	1.13	1.29	1.24	1.41	1.74	1.01	1.19	1.16	0.93	1.2	1.07	1.16	1.13	1.14	1.11
G9606_14584	29057	FAM156A	8.86	7.43	7.3	5.5	7.78	7.79	8.5	6.72	6.82	8.92	23.38	24.42	14.85	18.54	13.12
G9606_12140	10484	SEC23A	25.87	26.49	33.82	36.83	36.43	26.14	28	32.41	28.75	25.7	10.91	7.07	25.33	11.8	18.65
G9606_9227	79888	LPCAT1	45.14	46.12	46.02	48.7	48	45.85	46.94	45.53	47.04	45.81	31.55	29.52	32.44	30.9	27.47
G9606_8443	4670	HNRNPM	153.86	148.66	163.1	149.58	155.84	154.81	161.28	165.27	157.61	162.49	108.72	77.94	135.78	84.45	144.06
G9606_29933	1559	CYP2C9	0.07	0.07	0.07	0.07	0.05	0	0.02	0.05	0.05	0.07	0.1	0.05	0.02	0.05	0
G9606_14385	9262	STK17B	4.35	3.59	3.7	4.62	4.48	4.04	4.06	3.75	3.65	3.45	2.43	1.98	3.52	3.15	2.42
G9606_768	10863	ADAM28	0	0	0	0	0	0	0	0	0	0	0	0	0.02	0	0
G9606_23948	51764	GNG13	0	0.09	0	0	0.05	0	0.05	0	0	0.05	0	0	0	0.05	0
G9606_19379	10957	PNRC1	19.9	21.77	17.96	18.57	19.4	20.87	19.68	17.23	16.42	16.78	21.99	16.71	25.25	19.38	24.21
G9606_7741	368	ABCC6	12.21	11.45	11.07	9.64	10.47	10.31	11.66	10.25	9.43	9.92	12.12	13.15	10.31	10	7.93
G9606_4698	342184	FMN1	0.24	0.17	0.19	0.21	0.23	0.2	0.17	0.24	0.21	0.34	0.33	0.56	0.2	0.32	0.34
G9606_22526	84808	PERM1	0.05	0.01	0.05	0.03	0	0	0	0.03	0.01	0	0.01	0	0.01	0.02	0.01
G9606_12455	5451	POU2F1	16.89	17.78	10.83	13.26	12.03	19.22	17.59	12.49	17.96	16.03	21.53	28.56	18.42	31.81	18.18
G9606_6613	54531	MIER2	9.5	9.47	7.5	8.14	8.27	8.09	7.94	7.76	8.77	8.35	13.29	15.46	9.22	13.39	9.69
G9606_6973	3705	ITPK1	42.2	39.64	34.02	33.82	33.57	39.51	38	36.07	38.18	39.5	38.31	43.94	31.42	40.08	35.18
G9606_6516	1491	CTH	7.97	9.1	10.22	10.49	11.8	8.43	8.47	7.93	9.17	7.98	37.89	35.34	49.88	39.93	44.74
G9606_26464	9040	UBE2M	197.55	211.84	176.54	174.97	163.4	189.22	184.71	180.68	193.38	195.94	264.39	259.81	205.51	250.49	270.16
G9606_6459	130399	ACVR1C	0.31	0.36	0.53	0.49	0.53	0.43	0.31	0.33	0.37	0.28	0.16	0.12	0.34	0.14	0.21
G9606_17087	950	SCARB2	15.08	16.22	16.02	17.85	17.89	16.25	16.21	15.63	15.34	14.5	11.19	11.33	15.9	12.93	13.34
G9606_12953	3476	IGBP1	29	29.86	30.95	25.78	28.05	27.59	29.24	30.67	28.51	28.31	28.74	24.87	30.47	29.44	31.8
G9606_24438	6755	SSTR5	0.02	0.11	0.02	0	0.02	0.02	0.05	0	0	0	0.03	0.03	0.05	0	0.02
G9606_6417	25896	INTS7	20.5	20.65	22.28	24.77	24.2	22.94	22.15	22.65	24.33	21.99	19.94	17.3	24.08	21.64	20.54
G9606_6720	1830	DSG3	0.31	0.28	0.3	0.26	0.14	0.17	0.24	0.28	0.31	0.28	0.44	0.83	0.24	0.58	0.35
G9606_24185	100131094	DPP9-AS1	0.01	0.01	0	0	0.01	0.03	0	0.04	0	0.03	0	0.02	0	0.02	0.08
G9606_15848	26263	FBXO22	17.16	16.66	16.83	17.27	18.48	18.18	17.59	15.44	15.28	15.93	15.63	11.62	18.66	13.24	15.58
G9606_3230	102724957	LOC102724957	0	0	0	0	0	0	0	0	0	0	0	0	0	0.12	0.06
G9606_29606	27006	FGF22	0.09	0.3	0.25	0.19	0.23	0	0.08	0.37	0.08	0.19	0	0.1	0.1	0.17	0.09
G9606_22238	728841	NBPF8	7.7	8.1	7.65	8.34	8.51	7.64	7.61	7.74	7.22	8.3	7.1	6.72	8.86	7.48	7.49
G9606_1685	4864	NPC1	6.62	6.86	7.83	8.33	8.62	6.89	6.79	7.14	7.06	6.81	5.13	4.35	6.55	4.5	6.28
G9606_7053	699	BUB1	37.43	37	43.38	48.53	48.05	39.21	40.64	46.59	41.1	40.1	17.36	13.64	26.18	16.11	22.08
G9606_22186	9361	LONP1	42.87	48.55	42.39	38.88	40.6	39.64	39.3	44.32	41.92	44.67	71.09	81.5	64.29	62.82	79.02
G9606_7897	25828	TXN2	150.15	143.98	134.83	129.09	137.76	156.16	149.85	140.38	151.01	156.81	153.19	145.09	144.63	164.78	159.94
G9606_2091	114882	OSBPL8	5.94	5.23	6.69	8.41	8.19	6.59	6.9	6.13	6.22	5.82	3.05	2.5	6.73	3.92	4.44
G9606_3345	8120	AP3B2	2.64	3.53	3.54	3.29	3.46	2.76	3.06	2.67	3.49	3.47	5.96	5.55	4.5	6.85	5.96
G9606_30858	102724624	LOC102724624	0.04	0	0.04	0.12	0	0	0.04	0.08	0	0	0	0.04	0.12	0.05	0
G9606_2719	255394	TCP11L2	0.9	1.3	1.2	1.48	1.38	1.09	0.92	1.3	1.08	1.06	0.54	0.57	1	0.55	0.83
G9606_28004	54148	MRPL39	51.87	53.72	48.24	49.62	48.3	51.21	51.77	49.33	47.21	48.93	58.27	55.4	58.2	60.81	55.15
G9606_11220	79637	ARMC7	24.13	25.79	25.1	25.14	24.02	23.99	26.05	25.87	24.57	22.48	20.85	18.55	20.91	19.43	20.66
G9606_13859	3833	KIFC1	42.79	44.14	42.39	37.18	38.84	42.14	40.28	46.3	41.13	42.62	25.42	28.65	28.23	23.86	29.56
G9606_4109	56155	TEX14	0.2	0.26	0.25	0.24	0.22	0.19	0.24	0.18	0.18	0.13	0.26	0.4	0.28	0.26	0.2
G9606_9825	56993	TOMM22	125.16	110.31	111.77	124.61	109.91	135.54	128.82	111.42	119.79	130.45	94.64	72.27	108.67	99.26	103.09
G9606_28465	55203	LGI2	1.25	1.29	1.3	1.29	1.84	1.62	1.39	1.92	1.44	1.34	0.54	0.3	0.98	0.61	0.69
G9606_5557	56938	ARNTL2	4.24	4	4.59	4.57	4.71	4.53	4.67	4.45	4.09	4.21	2.81	2.23	3.56	2.58	3.2
G9606_15355	23217	ZFR2	0.16	0.02	0.15	0.05	0.11	0.11	0.01	0.15	0	0.1	0	0.11	0.03	0.08	0.08
G9606_15359	54776	PPP1R12C	34.13	34.47	31.07	29.78	31.98	32.23	32.2	33.44	33.8	34.31	50.77	50.74	32.21	38.34	40.89
G9606_26746	107986352	LOC107986352	0.95	1.04	0.95	0.77	0.73	0.61	0.72	1.03	1.12	1.14	0.91	1.98	1.06	1.69	0.88
G9606_371	51542	VPS54	6.76	7.73	8.59	9.1	9.14	8.05	8.2	8.47	7.66	7.06	5.82	4.46	9.03	5.12	6.74
G9606_27779	9238	TBRG4	55.47	58.93	56.29	53.04	51.15	53.73	54.72	58.55	56.19	57.38	54.47	52.43	52.74	51.52	54.71
G9606_12889	64760	FAM160B2	9.77	11.09	9.58	10.09	11.37	11.46	9.83	10.13	10.5	10.62	13.61	12.77	9.5	10.72	10.68
G9606_30067	285672	SREK1IP1	7.06	7.43	7.18	8.53	7.63	7.7	7.77	6.84	7.37	7	5.71	6.67	6.66	7.88	4.88
G9606_12059	222658	KCTD20	16.75	16.16	18.67	20.38	20.58	15.67	16.97	19.46	17.77	17.22	10.77	9.85	15.94	10.66	13.54
G9606_29819	26281	FGF20	0.09	0.17	0	0.09	0.22	0.04	0.04	0.04	0.18	0.04	0.04	0.05	0.14	0.05	0
G9606_8144	202051	SPATA24	2.06	2.24	2.47	3.19	2.84	2.09	3.47	3.41	2.65	2.75	3.32	2.6	3.5	4	2.32
G9606_16951	302	ANXA2	117.29	124.74	113.42	98.74	107.26	116.14	111.63	110.8	118.27	118.54	124.09	133.74	96.46	118.85	122.11
G9606_16073	6821	SUOX	11.95	12	11.47	11.4	10.76	10.25	12.03	11.11	11.91	10.66	10	10.11	9.48	8.58	9.21
G9606_33450	5810	RAD1	7.81	7.92	8.56	9.22	8.8	8.44	7.71	7.8	7.83	8.48	7.19	6.79	10.22	8.37	8.94
G9606_23659	645426	TMEM191C	0.31	0.88	0.42	0.44	0.4	0.83	0.69	0.19	0.36	0.54	0.8	0.9	0.3	1.03	0.46
G9606_19875	9804	TOMM20	174.65	173.71	177.96	195.44	177.9	181.56	177.46	162.14	174.74	159.26	139.57	125.93	181.72	160.37	150.71
G9606_25946	221002	RASGEF1A	5.33	4.6	5.15	5.55	5.12	6.39	5.1	6.06	6.07	6.05	3.45	3.16	3.76	3.24	3.57
G9606_30724	3837	KPNB1	172.81	165.24	187.49	182.81	184.74	174.72	181.67	195.35	192.34	172.56	159.08	155.76	176.19	165.54	165.33
G9606_6933	4735	2022-09-02	99.62	94.63	112.58	116.54	117.78	111.14	113.27	107.14	109.15	106.81	64.88	57	99.05	72.4	85.89
G9606_11634	51070	NOSIP	64.71	61.08	56.97	50.09	46.02	54.09	56.84	58.99	60.34	57.94	83.39	95.57	54.14	71.02	76.84
G9606_24981	121504	HIST4H4	0.36	0.36	0.35	0.37	0.12	0	0.37	0.24	0	0.24	0.12	0.13	0.13	0.14	0.24
G9606_12686	134510	UBLCP1	19.17	18.65	19.21	21.75	20.8	19.58	19.82	16.67	17.42	18.87	13.85	12.22	20.28	17.25	16
G9606_9944	10428	CFDP1	47.18	45.6	51.04	36.68	40.85	46.7	52.38	51.74	45.11	51.41	62.25	62.49	58.75	52.2	67.77
G9606_17799	1289	COL5A1	2.4	2.47	2.31	2.42	2.42	2.21	2.23	2.68	2.6	2.65	2.14	2.31	1.79	2.01	1.92
G9606_15203	991	CDC20	186.59	200.79	183.87	178.11	175.81	179.1	184.93	193.53	195.76	195.64	172.62	177.76	152.92	161.64	184.84
G9606_13515	23197	FAF2	28.96	30.05	35.92	37.98	36.89	29.73	30.29	31.4	31.94	29.98	28.4	31.46	31.99	33.7	28.04
G9606_21556	10560	SLC19A2	5.48	5.6	5.82	6.44	5.75	5.82	6.83	4.75	5.28	4.56	5.12	4.37	7.55	6.53	5.35
G9606_3897	2668	GDNF	0.75	0.77	0.36	0.48	0.74	0.49	0.47	0.33	0.42	0.71	0.64	0.55	0.3	0.41	0.6
such as a transporter or pore.+++GO_MORPHOGENESIS_OF_A_BRANCHING_STRUCTURE///The process in which the anatomical structures of branches are generated and organized. A branch is a division or offshoot from a main stem. Examples in animals would include blood vessels, nerves, lymphatics and other endothelial or epithelial tubes.+++GO_NEPHRON_DEVELOPMENT///The process whose specific outcome is the p…	NA	GO_IDENTICAL_PROTEIN_BINDING///Interacting selectively and non-covalently with an identical protein or proteins.+++GO_RECEPTOR_BINDING///Interacting selectively and non-covalently with one or more specific sites on a receptor molecule, a macromolecule that undergoes combination with a hormone, neurotransmitter, drug or intracellular messenger to initiate a change in cell function.+++GO_GUANYL_NUC…	[GDNF_HUMAN|Reviewed]RecName: Full=Glial cell line-derived neurotrophic factor; Short=hGDNF; AltName: Full=Astrocyte-derived trophic factor; Short=ATF; Flags: Precursor;+++[A0A0C4DGC2_HUMAN|Unreviewed]SubName: Full=Glial cell line-derived neurotrophic factor {ECO:0000313|Ensembl:ENSP00000424592}; Flags: Fragment;+++[A0A0S2Z3T2_HUMAN|Unreviewed]SubName: Full=Glial cell derived neurotrophic factor …
G9606_837	29904	EEF2K	5.47	5.56	5.81	6.33	6.83	5.68	5.85	5.92	5.82	5.94	4.72	4.17	5.5	4.87	5.55
G9606_10349	23299	BICD2	12.29	12.23	11.93	11.91	12.04	11.16	11.67	12.54	12.08	10.16	5.69	5.27	7.52	6.35	6.79
G9606_16664	440567	UQCRHL	0.3	0.81	0.1	0.13	0.41	0.1	0.1	0.42	0.13	0.37	0.69	1.9	0.21	1.28	0.78
G9606_19084	10067	SCAMP3	94.35	94.98	97.71	109.59	96.42	94.19	89.69	97.56	104.78	112.45	93.39	68.09	101.44	81.99	130.73
G9606_7107	51179	HAO2	0.02	0.05	0.03	0.03	0.03	0.08	0.03	0.05	0.03	0.11	0.07	0.1	0.08	0.11	0.05
G9606_23098	196383	RILPL2	6.32	5.44	5.17	5.22	6.47	6.43	6.42	6.18	6.22	6.53	6.93	7.04	6.71	6.33	6.76
G9606_8314	9881	TRANK1	0.01	0.01	0.01	0.01	0.01	0	0.01	0.01	0	0.01	0	0	0	0	0
G9606_3539	151648	SGO1	16.93	15.16	15.98	18.3	16.15	19.26	17.95	16.53	15.34	16.9	17.25	20.24	18.89	19.44	17.57
G9606_7397	79623	GALNT14	0.31	0.35	0.26	0.35	0.3	0.36	0.33	0.31	0.29	0.14	0.42	0.34	0.14	0.1	0.31
G9606_18447	2780	GNAT2	0.03	0.13	0.03	0.14	0.03	0.13	0.03	0.22	0.11	0.19	0.26	0	0.15	0.04	0.13
G9606_24098	56172	ANKH	12.17	13.12	13.12	13.51	14.68	11.74	11.7	11.88	13.42	11.52	10.12	9.34	12.75	11.36	11.44
G9606_858	1576	CYP3A4	0	0.02	0	0	0	0	0.02	0	0	0	0	0.02	0	0	0
G9606_2237	439921	MXRA7	87.76	83.76	82.9	84.24	87.1	88.53	91.13	79.9	80.41	84.7	65.83	67.32	74.55	80.55	70.63
G9606_15805	79729	SH3D21	2.75	3.1	2.77	3.17	3.77	2.65	2.54	3.25	2.91	3.16	3.63	2.61	3.29	2.2	3
G9606_34531	10885	WDR3	24.92	24.8	28.48	29.32	28.77	25.85	27.65	28.56	27.55	25.09	15.6	11.33	25.97	15.46	21.19
G9606_21732	25775	C22orf24	0.35	0.31	0.45	0.47	0.24	0.32	0.22	0.31	0.4	0.34	0.25	0.1	0.2	0.24	0.07
G9606_12695	140469	MYO3B	0.01	0.02	0	0	0	0	0.01	0.01	0	0.01	0.01	0	0.01	0	0
G9606_21538	85285	KRTAP4-1	0.06	0	0	0	0	0.06	0	0	0	0	0	0	0	0	0
G9606_17777	10981	RAB32	3.74	5.05	4.58	4.34	4.75	4.66	5.24	5.63	5.01	5.79	2.81	2.58	3.9	2.65	5.61
G9606_28712	8941	CDK5R2	0.42	0.4	0.26	0.31	0.32	0.34	0.38	0.17	0.38	0.29	0.56	0.39	0.39	0.37	0.35
G9606_9691	7366	UGT2B15	0	0	0	0	0	0	0.02	0	0	0	0	0	0	0	0
G9606_687	79800	CARF	0.67	0.63	0.88	0.7	1.1	0.65	0.7	1.17	0.76	0.96	0.65	0.58	0.71	0.66	0.6
G9606_18756	84142	ABRAXAS1	3.14	3.55	3.29	3.8	4.33	3.49	2.95	3.53	3.48	3.41	2.22	1.34	3.55	2.31	2.8
G9606_5987	646	BNC1	0.16	0.26	0.34	0.26	0.34	0.37	0.32	0.32	0.26	0.32	0.13	0.1	0.22	0.16	0.16
G9606_1321	57794	SUGP1	35.18	38.02	32.76	29.47	30.89	33.55	32.94	33.01	35.05	31.9	44.61	44.67	34.37	36.92	37.72
G9606_1192	8165	AKAP1	31.65	33.46	34.71	37.99	36.67	34.44	32.31	37.07	34.95	33.42	22.16	19.23	25.11	19.34	23.27
G9606_600	26043	UBXN7	3.27	3.04	3.88	4.41	4.59	3.2	3.38	3.92	3.67	3.39	2.11	2.33	2.7	2.75	2.39
G9606_18669	54206	ERRFI1	8.78	9.23	9.86	10.7	10.21	8.55	9.51	9.27	9.44	8.01	4.43	3.1	6.49	4.07	5.51
G9606_1835	10924	SMPDL3A	3.08	3.7	3.48	3.66	4.36	3.39	3.28	3.74	2.7	3.6	3.03	2.8	4.16	3.14	4.66
G9606_10177	23060	ZNF609	8.99	9.16	9.64	10.51	11.44	8.81	8.97	10.13	9.91	8.94	5.57	5.14	7.29	6.68	6.37
G9606_22397	10399	RACK1	3742.67	3884.31	3407.62	3210.93	3185.03	3540.02	3571.96	3435.07	3409.89	3564.4	4430.6	5072.71	3673.11	4741.41	3971.81
_OF_MEMBRANE_POTENTIAL///Any process that modulates the establishment or extent of a membrane potential, the electric potential existing across any membrane arising from charges in the membrane itself and from the charges present in the media on either side of the membrane.+++GO_REGULATION_OF_INTRACELLULAR_PROTEIN_TRANSPORT///Any process that modulates the frequency, rate or extent of the directe…	GO_PERIKARYON///The portion of the cell soma (cell body) that excludes the nucleus.+++GO_RIBOSOMAL_SUBUNIT///Either of the two subunits of a ribosome: the ribosomal large subunit or the ribosomal small subunit.+++GO_PHAGOCYTIC_CUP///An invagination of the cell membrane formed by an actin dependent process during phagocytosis. Following internalization it is converted into a phagosome.+++GO_RIBOSO…	GO_KINASE_INHIBITOR_ACTIVITY///Stops, prevents or reduces the activity of a kinase, an enzyme which catalyzes of the transfer of a phosphate group, usually from ATP, to a substrate molecule.+++GO_RECEPTOR_BINDING///Interacting selectively and non-covalently with one or more specific sites on a receptor molecule, a macromolecule that undergoes combination with a hormone, neurotransmitter, drug or …	[RACK1_HUMAN|Reviewed]RecName: Full=Receptor of activated protein C kinase 1; AltName: Full=Cell proliferation-inducing gene 21 protein; AltName: Full=Guanine nucleotide-binding protein subunit beta-2-like 1; AltName: Full=Guanine nucleotide-binding protein subunit beta-like protein 12.3; AltName: Full=Human lung cancer oncogene 7 protein; Short=HLC-7; AltName: Full=Receptor for activated C kinas…
G9606_1585	57465	TBC1D24	5.53	6.1	5.41	5.96	5.84	5.67	5.44	5.34	6	4.88	5.26	4.32	4.83	4.6	4.34
G9606_12713	7086	TKT	324.41	335.7	284.7	273.33	267.99	315.09	324.69	330.67	327.18	313.81	316.37	318.53	301.82	292.51	313.18
G9606_30642	5879	RAC1	157.26	153.95	146.17	163.72	149.29	159.01	164.49	143.64	161.91	160.19	140.1	154.48	154.06	166.79	148.1
or extent of homotypic cell-cell adhesion.+++GO_POSITIVE_REGULATION_OF_PHOSPHORUS_METABOLIC_PROCESS///Any process that increases the frequency, rate or extent of the chemical reactions and pathways involving phosphorus or compounds containing phosphorus.+++GO_NEGATIVE_REGULATION_OF_RECEPTOR_MEDIATED_ENDOCYTOSIS///Any process that stops, prevents, or reduces the frequency, rate or extent of recept…	GO_TRANS_GOLGI_NETWORK///The network of interconnected tubular and cisternal structures located within the Golgi apparatus on the side distal to the endoplasmic reticulum, from which secretory vesicles emerge. The trans-Golgi network is important in the later stages of protein secretion where it is thought to play a key role in the sorting and targeting of secreted proteins to the correct destina…	GO_RAB_GTPASE_BINDING///Interacting selectively and non-covalently with Rab protein, any member of the Rab subfamily of the Ras superfamily of monomeric GTPases.+++GO_GTPASE_BINDING///Interacting selectively and non-covalently with a GTPase, any enzyme that catalyzes the hydrolysis of GTP.+++GO_GUANYL_NUCLEOTIDE_BINDING///Interacting selectively and non-covalently with guanyl nucleotides, any com…	[RAC1_HUMAN|Reviewed]RecName: Full=Ras-related C3 botulinum toxin substrate 1; AltName: Full=Cell migration-inducing gene 5 protein; AltName: Full=Ras-like protein TC25; AltName: Full=p21-Rac1; Flags: Precursor;+++[A4D2P0_HUMAN|Unreviewed]SubName: Full=Ras-related C3 botulinum toxin substrate 1 (Rho family, small GTP binding protein Rac1) {ECO:0000313|EMBL:EAL23718.1}; SubName: Full=Ras-related C…
G9606_4079	5910	RAP1GDS1	11.59	11.46	12.75	13.06	11.2	11.65	11.85	12.31	12.33	11.48	8.41	7.27	12.44	9.3	12.28
G9606_3553	57509	MTUS1	6.53	6.72	6.97	6.68	6.62	7.61	6.93	6.35	7.48	6.88	3.72	3.62	4.99	4.38	4.52
G9606_13246	114659	LRRC37B	3.38	3.94	3.56	3.25	3.27	4.08	3.6	3.37	3.89	3.47	3.9	3.77	5	4.53	4.21
G9606_2422	5297	PI4KA	49.62	51.86	49.69	51.82	55.36	51.68	49.32	57.45	52.99	54.91	51.67	46.09	44.79	41.46	46.26
G9606_85	84722	PSRC1	47.41	44.69	42.94	41.95	41.34	49.02	43.99	43.8	43.65	47.86	30.5	29.93	27.05	25.07	29.91
G9606_10323	9994	CASP8AP2	9.12	8.49	10	10.02	11.33	9.87	9.57	9.98	8.94	8.9	8.88	8.31	11.02	8.23	8.33
G9606_16200	57481	KIAA1210	0.01	0.03	0	0.01	0.01	0.02	0	0.01	0	0.02	0.02	0.02	0.01	0.02	0.01
G9606_28573	111188157	LYNX1-SLURP2	0	0	0	0	0	0	0	0	0	0	0	0	0	0	0
G9606_31803	11081	KERA	0	0	0	0	0	0	0	0	0.03	0	0	0	0	0	0
G9606_10087	7582	ZNF33B	6.18	6.55	7.48	7.36	7.86	7.29	7.15	7.52	7.4	6.87	5.66	4.7	7.77	5.2	6.74
G9606_16755	29085	PHPT1	64.8	57.22	52.5	42.32	40.96	53.02	58.23	58.73	46.08	59.02	96.72	120.27	59.97	91.99	75.03
G9606_14987	81623	DEFB126	0	0	0	0	0	0	0	0	0	0	0	0	0	0	0
G9606_1448	51232	CRIM1	3.77	4.12	4.25	5.18	5.36	3.78	3.96	4.32	4.02	3.84	1.97	1.66	3.51	2.13	2.7
G9606_25667	8216	LZTR1	30.09	29.73	25.62	28.35	30.2	31.53	30.13	30.38	31.18	32.24	48.76	49.33	33.04	37.73	36.05
G9606_26853	5544	PRB3	0	0	0	0	0	0	0	0.04	0	0	0.08	0	0	0.05	0
G9606_17750	339175	METTL2A	15.8	15.27	16.34	16.04	16.39	15.41	13.45	15.93	16.59	15.6	12.93	11.39	16.18	13.49	14.7
G9606_3731	57646	USP28	12.93	13.75	14.84	14.93	17.49	14.24	14.41	15.11	13.56	15.35	9.38	7.95	11.67	9.14	10.81
G9606_3650	6568	SLC17A1	0	0	0	0	0	0	0	0	0	0	0.02	0	0	0	0
G9606_49	55591	VEZT	15.43	15	17.05	17.59	17.9	17.07	16.27	17.24	15.72	14.58	13.44	12.09	18.79	13.19	16.21
G9606_1205	5639	PRRG2	0.35	0.5	0.58	0.42	0.25	0.35	0.64	0.28	0.38	0.57	0.81	0.17	0.33	0.29	0.65
G9606_8267	341350	OVCH1	0.03	0.06	0.01	0.03	0.02	0	0.01	0	0	0.01	0.01	0	0	0	0.01
G9606_31714	56156	TEX13B	0	0	0	0	0	0	0	0	0	0	0	0	0	0	0
G9606_17392	55559	HAUS7	36.55	37.44	31.55	29.43	28.64	35.1	35.97	33.63	31.56	36.5	46.48	59.37	34.01	45.08	42.66
G9606_32165	127391	TMCO2	0	0	0	0	0	0	0.06	0	0	0	0	0	0	0	0
G9606_7033	146177	VWA3A	0.14	0.05	0.08	0.02	0.1	0.07	0.04	0.06	0.1	0.11	0.08	0.06	0.11	0.06	0.03
G9606_4276	8703	B4GALT3	57.09	59.27	56.24	60	54.86	58.46	56.66	56.57	61.06	59.24	53.6	39.11	56.12	46.89	60.61
G9606_2399	145946	SPATA8	0	0	0	0	0	0	0	0	0	0	0	0	0	0	0
G9606_15376	7027	TFDP1	65.41	64.93	71.43	72.21	72.63	69.44	65.12	69.97	67.03	70.49	34.29	26.4	56.98	35.48	47.42
G9606_3651	98	ACYP2	3.42	2.46	3.18	3.1	2.86	2.96	3.64	2.9	3.24	3.28	4.05	4.14	2.6	3.82	2.99
G9606_1339	10286	BCAS2	58.1	56.38	64.1	54.78	59.09	58.67	62.75	56.97	50.81	54.57	82.61	68.12	85.92	74.4	89.76
G9606_26122	7262	PHLDA2	3.21	3.12	2.85	3.41	2.42	2.12	2.64	2.58	1.92	2.74	2.75	3.14	1.52	2.81	3.44
G9606_17571	1415	CRYBB2	6.19	8.23	7.17	7.12	7.63	5.68	7.51	7.37	7.74	8.34	15.2	15.9	14.02	12.97	14.46
G9606_23496	9749	PHACTR2	2.97	3.22	3.86	4.13	4.76	3.75	3.29	3.83	3.67	3.27	1.49	1.41	2.86	1.52	2.3
G9606_21628	107986351	LOC107986351	0.04	0	0.07	0.03	0.03	0	0	0.06	0	0	0.03	0.02	0.03	0	0.07
G9606_26380	720	C4A	0.5	0.46	0.41	0.47	0.42	0.55	0.57	0.6	0.66	0.37	0.88	1.03	0.59	0.62	0.64
G9606_24539	152573	SHISA3	2.45	2.03	2.38	2.27	2.57	2.51	1.93	1.95	1.83	2.16	1.56	0.75	2.32	1.37	1.81
G9606_23371	644974	ALG1L2	0	0	0	0.16	0.07	0	0	0	0	0	0.07	0	0	0	0
G9606_7161	23474	ETHE1	7.42	9.39	9.09	6.44	7.5	8.52	7.13	7.83	7.01	8.04	7.83	5.29	8.49	7.23	9.1
G9606_4318	7434	VIPR2	0.2	0.16	0.08	0.14	0.09	0.24	0.15	0.2	0.16	0.11	0.29	0.19	0.19	0.25	0.22
G9606_960	114827	FHAD1	0.33	0.35	0.33	0.29	0.28	0.26	0.28	0.29	0.27	0.29	0.18	0.34	0.29	0.26	0.3
G9606_1643	79836	LONRF3	3.35	3.49	3.38	3.66	3.78	3.03	2.89	2.95	2.88	2.64	3.93	3.47	4.83	4.14	3.74
G9606_18984	65003	MRPL11	68.76	67.01	65.73	56.34	57.3	68.08	73.84	71.23	62.41	65.18	72.32	70.69	67.33	62.29	70.44
G9606_6734	5494	PPM1A	5.65	4.96	5.85	6.37	5.96	4.91	5.52	4.76	5.21	4.96	3.04	2.55	5.56	4	4.12
G9606_32665	58158	NEUROD4	0	0	0	0.01	0	0	0	0	0	0	0	0	0	0	0
G9606_10666	197407	ZNF48	28.81	27.18	27.13	26.14	25.8	25.56	24.27	25.44	28.26	28.71	25.89	22.68	23.4	23.46	27.59
G9606_9884	124936	CYB5D2	13.89	14.72	12.92	12.92	12.94	14.79	16.12	15.06	15.42	13.79	21.69	23.99	21.07	20.43	19.75
G9606_30774	11014	KDELR2	52.69	53.35	52.75	61.63	57.95	55.17	54.54	47.58	54.79	51.73	55.54	48.86	75.51	61.61	70.06
G9606_26630	7024	TFCP2	20.49	18.5	20.79	20.6	21.7	20.41	20.36	19.23	20.09	19.84	17.73	14.41	20.23	18.54	18.99
G9606_17139	9690	UBE3C	29.83	29.7	34.77	36.21	34.77	29.81	30.17	31.87	33.21	29.12	17.49	13.09	21.88	16.09	17.91
G9606_2130	26206	SPAG8	0.37	0.49	0.71	0.53	0.42	0.69	0.4	0.37	0.49	0.45	0.59	0.63	0.38	0.58	0.56
G9606_7188	22866	CNKSR2	0.17	0.14	0.11	0.18	0.21	0.17	0.25	0.19	0.18	0.16	0.1	0.12	0.17	0.13	0.11
G9606_34573	51003	MED31	7.47	6.56	8.6	5.44	5.5	7.75	8.51	7.76	7.41	8.85	7.18	8.2	7.23	7.81	7.46
G9606_23294	84865	CCDC142	5.29	5.34	4.99	5.79	4.78	5.38	5.46	5.14	5.92	5.67	5.41	6.66	4.9	5.58	4.65
G9606_30885	8992	ATP6V0E1	81.22	73.35	75.64	72.24	66.11	85.3	80.6	68.68	69.37	77.42	54	51.57	61.21	66.32	54.75
G9606_20711	5756	TWF1	25.34	21.9	25.33	26.74	24.85	25.86	26.76	21.6	21.36	21.17	14.73	11.4	21.47	15.8	14.07
G9606_27639	408263	FNDC9	0	0	0	0	0	0	0	0	0	0	0	0	0	0	0.02
G9606_3280	222696	ZSCAN23	1.46	1.86	1.98	1.83	2.43	1.34	1.31	1.68	1.42	1.33	0.55	0.84	0.97	0.76	0.66
G9606_1547	176	ACAN	0.04	0.03	0.04	0.02	0.02	0.03	0.01	0	0.02	0.02	0.01	0.01	0	0.01	0.01
G9606_26289	84962	AJUBA	3.33	3.46	3.31	3.78	4.16	3.38	3.16	3.25	3.38	3.4	3.43	2.02	4.81	3.32	3.96
G9606_10064	9848	MFAP3L	1.43	1.58	1.71	1.75	2.11	1.6	1.6	1.63	1.47	1.42	0.61	0.76	1.19	0.81	0.7
G9606_3092	285498	RNF212	0	0	0	0	0	0.02	0	0	0	0	0.04	0	0	0	0
G9606_18829	1459	CSNK2A2	23.01	25.56	23.83	25.37	24.31	23.36	23.18	25.22	23.37	23.5	27.5	30.11	26.22	31.12	25.41
G9606_25823	9027	NAT8	0	0.04	0	0	0	0	0	0	0.04	0	0.13	0	0	0	0.08
G9606_30207	84520	GON7	14.73	11.69	12.62	11.42	12.7	11.95	12.01	11.82	11.27	13.5	11.13	11.35	12.28	12.5	12.97
G9606_11584	727909	GOLGA8Q	0	0.48	0.17	0	0.28	0	0	0.21	0	0.1	0	0.09	0	0.04	0
G9606_4421	10788	IQGAP2	8.91	8.63	9.3	9.23	8.87	8.84	9.06	8.59	8.32	8.37	5.69	4.8	7.34	5.97	6.84
G9606_7669	254013	ETFBKMT	0.61	0.51	0.17	0.42	0.39	0.36	0.41	0.38	0.3	0.41	0.35	0.45	0.69	0.44	0.43
G9606_17500	11094	CACFD1	4.42	4.27	4.12	4.21	3.78	4.03	4.18	4.84	4.91	4.17	3.48	2.93	2.8	2.69	3.71
G9606_14860	127700	OSCP1	7.4	7.19	8.05	8.11	6.37	7.12	7.3	6.52	7.19	7.6	8.97	8.53	7.98	7.51	8.73
G9606_6869	152330	CNTN4	0.01	0.02	0.01	0.03	0.03	0	0.03	0.02	0.01	0.02	0.01	0.02	0.02	0.02	0.01
G9606_23955	100507290	ZNF865	9.39	9.24	7.42	7.94	7.4	7.71	7.91	7.16	8.22	8.23	12.6	13.2	8.72	11.98	9.18
G9606_25743	4661	MYT1	0.9	0.87	1.02	1.1	0.9	0.83	0.76	1.07	1.09	0.83	0.6	0.38	0.34	0.37	0.38
G9606_8648	8843	HCAR3	0	0	0	0	0	0	0	0	0.02	0	0	0	0	0	0
G9606_14138	56941	HMCES	36.45	38.91	34.36	32.87	31.84	33.89	37.44	35.51	36.24	34.64	39.4	39.71	38.97	37.39	36.95
G9606_30720	525	ATP6V1B1	2.95	3.12	2.56	2.4	2.4	3.24	3.65	2.74	3.46	3.24	5.96	7.06	3.69	5.5	3.55
G9606_20637	30849	PIK3R4	11.02	11.1	12.81	12.83	13.21	11.88	12.24	12.58	11.65	11.4	5.75	4.96	7.51	6.11	8.1
G9606_17171	57153	SLC44A2	17.52	19.25	18.01	18.26	20.28	18.04	16.4	16.59	17.96	18.75	16.45	15.23	12.38	15.32	13.08
G9606_21765	9068	ANGPTL1	0.04	0.06	0.09	0.03	0.03	0.02	0.06	0.02	0.04	0.04	0.09	0	0	0.07	0.06
G9606_11287	199964	TMEM61	0.05	0.05	0	0	0.21	0	0	0	0	0	0	0	0	0.12	0.05
G9606_314	353345	GPR141	0.01	0.01	0.01	0.05	0	0	0.01	0	0	0	0	0	0.01	0.01	0
G9606_21160	79753	SNIP1	3.91	3.83	4.45	4.37	4.03	3.58	3.91	4.2	4.46	4.13	2.68	2.13	3.66	2.67	3.17
G9606_12128	6195	RPS6KA1	17.19	19.58	15.56	16.15	17.24	16.54	16.33	17.51	16.43	17.3	13	12.13	11.6	11.45	11.99
G9606_14537	4437	MSH3	8.51	8.97	9.22	9.1	9.8	9.7	9.21	9.16	8.98	8.74	7.89	7.87	10.48	8.94	9.03
G9606_27496	7379	UPK2	0.24	0.14	0.09	0	0.05	0	0.1	0.09	0.1	0.05	0.1	0	0.05	0.17	0.1
G9606_8728	51337	THEM6	31.42	28.85	27.57	29.18	29.48	31	28.39	31.2	33.28	34.88	24.98	20.2	20.09	20.38	21.9
G9606_29305	105376684	LOC105376684	0.21	0.24	0.33	0.13	0.33	0.11	0.15	0.21	0.21	0.18	0.34	0.25	0.18	0.28	0.23
G9606_25287	7706	TRIM25	9.14	9.4	11.04	12.21	13.15	9.83	9.67	12.21	11.39	11.19	5.41	4.81	6.48	4.77	6.39
G9606_32897	3108	HLA-DMA	0.86	1.4	1.58	1.7	0.92	1.07	1.01	0.81	1.32	0.79	1.38	3.01	0.78	2.18	1.53
G9606_12967	11258	DCTN3	50.9	53.83	54.14	45.84	43.28	58.54	50.28	53.24	41.22	54.11	56.76	50.51	52	50.29	52.32
G9606_20792	2814	GP5	0.04	0	0	0	0	0	0.02	0	0	0	0	0	0.01	0	0
G9606_25390	5216	PFN1	549.02	532.14	455.81	455.8	430.25	519.49	526.75	458.41	474.75	497.78	561.92	558.47	522.99	570.03	490.69
G9606_24248	7494	XBP1	92.21	102.75	102.99	98.29	107.9	96.28	98.8	92.77	93.13	96.51	252.18	201.34	300.3	245.72	260.84
y process that activates or increases the frequency, rate or extent of establishment of protein localization.+++GO_RESPONSE_TO_NITROGEN_COMPOUND///Any process that results in a change in state or activity of a cell or an organism (in terms of movement, secretion, enzyme production, gene expression, etc.) as a result of a nitrogen compound stimulus.+++GO_SMALL_MOLECULE_BIOSYNTHETIC_PROCESS///The c…
[truncated: 17,187 more rows]
