# Supplementary material for: Neurodegeneration risk factor, EIF2AK3 (PERK), influences tau protein aggregation
Source: J Biol Chem. 2022 Dec 21;299(2):102821. doi: 10.1016/j.jbc.2022.102821 (PMC9852698; doi:10.1016/j.jbc.2022.102821)
Supplement: Supplementary data 5 [file mmc6.xlsx]

## Sheet: PERK (Mizuno)
	Expression levels in AD samples (TPM)													Expression levels in non-AD samples (TPM)
	Gene symbol	1	2	3	4	5	6	7	8	Mean	SD			1	2	4	5	6	7	9	10	Mean	SD
PERK (30)	ATF3	26.8198	18.9308	31.61	15.5264	13.0123	2.44059	4.03813	9.09895	15.1846	10.3352952602045			4.41547	10.3307	4.06955	3.60532	20.1805	4.26172	28.1105	3.96958	9.86792	8.32116
	RELB	3.55713	0.896497	1.16085	2.69911	2.73067	0.468498	0.959206	1.56878	1.75509	1.10221			1.14916	1.9973	1.52694	0.863581	2.86604	0.959465	4.7845	0.744663	1.86146	1.21806
	DNAJB9	23.7913	6.32109	18.491	17.6056	11.7589	4.18059	8.62186	3.10892	11.7349	7.52084			11.7904	27.8788	29.4316	9.14851	14.4695	9.49083	10.1785	11.4133	15.4752	8.6966
	NUPR1	121.333	52.8253	83.7155	269.951	72.2087	20.9769	50.5704	26.5298	87.2639	80.5248			25.6891	81.9212	30.9357	13.8762	65.0249	48.7355	138.925	31.4779	54.5731	36.4438
	DDIT3	39.8411	26.2457	52.0349	59.1417	29.9259	19.134	19.1982	21.1246	33.3308	15.448			35.8915	58.5034	37.5921	20.7257	55.6278	27.4156	38.3804	17.352	36.4361	13.9318
	ASNS	84.7415	19.946	37.501	36.9912	36.4215	33.7244	47.8923	6.49541	37.9642	22.7506			59.202	111.131	119.207	38.0455	49.979	68.3611	51.1519	42.8337	67.4889	32.86
	PPP1R15A	22.6652	19.6829	16.7225	36.2267	31.5401	12.6133	18.0332	12.5349	21.2523	8.58601			18.2222	18.6998	24.9839	17.8582	49.664	24.951	29.3948	18.4102	25.273	9.63052
	CEBPB	35.3533	11.0387	10.8342	27.1158	23.8007	7.66664	6.788	6.58486	16.1478	11.0391			13.9519	19.1091	9.94345	6.76288	18.3116	9.56247	27.0345	8.61173	14.161	6.17807
	DDIT4	46.2301	44.5772	85.565	115.544	34.3121	11.4732	18.5835	16.6974	46.6229	36.5275			31.2894	47.2686	27.3251	10.8129	80.4947	41.6862	33.7145	9.81886	35.3013	20.393
	GADD45A	65.4713	11.9923	14.5568	20.1974	68.0345	12.4914	9.90344	20.6265	27.9092	24.2811			20.1037	19.9768	14.5454	9.42501	43.1646	11.1449	70.8688	33.8854	27.8893	18.648
	NFKB2	13.5664	3.84181	4.47513	14.5913	7.70964	3.75208	3.2977	4.27286	6.93836	4.61768			4.83429	4.77629	2.88864	1.12965	7.99408	2.57669	16.2271	3.46731	5.48676	4.26661
	CEBPG	18.739	7.3604	11.5251	22.7488	10.579	6.1746	11.0951	3.26546	11.4359	6.47216			11.3231	16.9589	20.459	6.9646	14.1546	9.06613	9.58941	10.2925	12.3511	4.38987
	HERPUD1	67.5853	35.0075	44.8263	65.8524	43.058	27.2135	35.7732	31.689	43.8757	15.1993			36.5553	66.7901	48.9459	25.8434	51.9747	56.2416	77.9104	27.5376	48.9749	17.6719
	DNAJC3	11.1777	4.64781	9.57926	11.9683	6.51014	2.40733	5.25045	2.02959	6.69632	3.83001			5.90007	9.09627	9.49512	3.67851	8.66397	4.62202	5.21964	3.49064	6.27078	2.60976
	SLC1A4	39.2692	10.8225	19.3982	28.979	22.6073	15.5966	37.8415	1.02647	21.9426	13.152			26.362	31.6753	50.711	22.3295	32.0232	30.0991	25.6507	18.5171	29.671	17.1829
	XBP1	34.6302	7.82704	16.3925	19.8724	22.2795	7.79413	10.244	9.41213	16.0565	9.35266			22.585	16.5144	17.8874	9.41007	24.2243	11.5877	21.0401	15.7225	17.3714	4.70392
	NFIL3	20.4472	4.96538	6.98633	10.481	18.4428	5.36998	5.59739	9.85768	10.2685	6.03975			7.23428	9.80175	11.8939	4.99875	13.0448	5.63975	24.8503	21.4623	12.3657	6.73335
	TRIB3	2.63106	0.682675	1.40179	1.83733	0.927142	1.54856	1.39639	0.319652	1.34308	0.717956			1.71266	2.22737	4.26714	1.84129	2.91377	2.40835	1.56507	1.05586	2.24894	0.882322
	CBX4	8.16402	6.8203	8.62725	5.35574	8.75147	6.73169	10.7824	1.45652	7.08618	2.79939			8.01884	8.91741	9.35505	9.30547	11.7897	10.7386	11.3077	8.70617	9.76738	1.363
	WARS	44.6071	14.1859	18.0719	32.3591	39.4676	20.2672	38.4695	16.9045	28.0416	12.0012			54.6021	56.9485	66.8022	33.4479	44.8669	44.8626	53.0363	57.0675	51.4542	11.7885
	EIF4EBP1	7.26908	3.43102	5.00476	9.8642	7.00536	3.54411	3.53365	4.1133	5.47068	2.34752			5.29197	4.04048	2.87959	1.70574	8.83185	5.02158	10.0627	2.95149	5.09817	2.79424
	SHMT2	15.9403	4.76792	8.72799	17.6577	9.1793	6.40445	9.59168	5.62527	9.73683	4.70976			10.1556	14.7632	16.7435	6.99092	15.1073	10.1895	10.6866	7.48204	11.5148	3.19446
	CARS	23.577	9.41725	20.5059	21.0338	16.5855	10.4036	17.3457	5.69003	15.5699	6.37712			18.5686	31.9661	39.3747	17.4673	28.4296	22.0737	20.3284	14.0934	24.0377	7.87359
	NARS	67.8883	32.4771	63.7927	64.7352	52.1433	34.5833	60.7595	8.10609	48.0607	21.1033			66.9967	106.44	136.124	49.2466	65.1736	66.1614	54.9215	61.6304	75.8369	29.7619
	ATF4	145.982	79.988	129.992	149.959	136.103	72.6525	97.5178	73.5649	110.72	33.2677			114.697	175.053	163.546	113.918	242.344	162.426	159.678	111.537	155.4	41.2018
	WFS1	37.0366	11.0842	14.4003	42.316	23.1877	12.9076	22.5894	1.68983	20.6514	13.6179			18.9014	31.6036	36.1705	13.5577	14.8893	30.375	18.3607	12.1892	22.0059	11.7515
	YARS	38.422	11.8539	23.0946	27.8404	26.3024	18.4184	32.7982	6.11223	23.1053	10.6806			37.0922	57.0116	72.6213	32.5318	34.1713	39.5993	30.0948	29.6432	41.5957	15.4163
	LMO4	46.0566	15.3222	20.6946	19.2678	18.7391	29.4287	32.2911	8.98254	23.8478	11.6272			56.5209	100.267	149.67	60.0642	40.932	46.4763	51.0167	66.6229	71.4462	34.0558
	AARS	83.0705	28.9891	65.0192	80.1561	54.9222	39.8743	56.7609	12.4371	52.6537	24.4867			59.9824	84.9416	154.48	55.2246	64.2578	70.5395	59.4203	52.0703	75.1145	31.0776
	SARS	96.1789	44.9009	78.9196	85.6469	99.6558	73.8832	112.813	20.6482	76.5808	30.37			118.608	150.949	193.54	109.24	117.402	142.378	118.582	96.6481	130.918	31.0768
	EIF2AK3	5.13041	3.3183	7.87192	5.18776	4.68448	2.33859	5.55217	1.67515					3.39739	5.04064	7.86323	2.63746	5.81486	3.74186	3.69524	3.38731	4.44725
	normalized	1.15361	0.746146	1.77007	1.16651	1.05334	0.525851	1.24845	0.376672					0.763931	1.13343	1.76811	0.593053	1.30752	0.841388	0.830905	0.761664	1

## Sheet: IRE1 (Mizuno)
	Gene symbol	Expression levels in AD samples (TPM)												Expression levels in non-AD samples (TPM)
		1	2	3	4	5	6	7	8	Mean	SD			1	2	4	5	6	7	9	10	Mean	SD
IRE1 (32)	ATF3	26.8198	18.9308	31.61	15.5264	13.0123	2.44059	4.03813	9.09895	15.1846	10.3353			4.41547	10.3307	4.06955	3.60532	20.1805	4.26172	28.1105	3.96958	9.86792	8.32116
	DNAJB9	23.7913	6.32109	18.491	17.6056	11.7589	4.18059	8.62186	3.10892	11.7349	7.52084			11.7904	27.8788	29.4316	9.14851	14.4695	9.49083	10.1785	11.4133	15.4752	8.6966
	SLC3A2	122.969	35.8993	76.0504	157.329	45.7884	30.2046	51.4258	23.1247	67.8489	48.2652			59.1492	90.8562	97.1345	23.2071	77.9089	44.5602	48.7496	24.1759	58.2177	35.8867
	VEGFA	11.3991	4.73729	8.69222	8.97652	10.1648	8.46451	7.34379	5.83066	8.20112	2.18264			19.0038	26.5149	29.1867	8.94179	40.7177	22.8686	36.5353	29.9138	26.7103	8.86174
	NUPR1	121.333	52.8253	83.7155	269.951	72.2087	20.9769	50.5704	26.5298	87.2639	80.5248			25.6891	81.9212	30.9357	13.8762	65.0249	48.7355	138.925	31.4779	54.5731	36.4438
	DDIT3	39.8411	26.2457	52.0349	59.1417	29.9259	19.134	19.1982	21.1246	33.3308	15.448			35.8915	58.5034	37.5921	20.7257	55.6278	27.4156	38.3804	17.352	36.4361	13.9318
	PRDM1	3.61367	0.68623	0.965008	2.87773	0.858196	0.348765	0.828194	0.595009	1.3466	1.20318			0.973614	1.00095	0.575551	0.304569	1.25971	0.684536	3.3894	0.45963	1.08099	0.87536
	NDRG1	138.9	125.621	318.539	114.075	129.278	89.3008	72.2934	81.418	133.678	78.502			67.5699	128.388	69.7535	46.0201	125.151	118.704	120.516	53.2272	91.1662	34.1644
	GADD45A	65.4713	11.9923	14.5568	20.1974	68.0345	12.4914	9.90344	20.6265	27.9092	24.2811			20.1037	19.9768	14.5454	9.42501	43.1646	11.1449	70.8688	33.8854	27.8893	18.648
	HSPA13	22.6024	7.64165	17.3828	15.8672	11.7047	5.16253	15.5642	1.63638	12.1952	6.98956			14.7295	34.7475	45.9312	13.4513	15.9039	12.9038	9.20868	15.8438	20.34	13.2898
	LMAN1	17.877	10.5614	23.8006	20.792	11.7948	5.57223	10.8354	3.28391	13.0647	7.199			10.1903	14.9997	15.9048	4.31419	15.3484	9.62328	11.1488	5.69096	10.9026	5.27424
	PAWR	4.43314	2.18199	3.04588	6.51411	2.75536	0.47609	2.22562	1.43097	2.8829	1.86914			2.18801	3.75943	1.62882	0.836162	1.96331	1.9147	2.14784	1.18694	1.95315	1.43095
	NFKB2	13.5664	3.84181	4.47513	14.5913	7.70964	3.75208	3.2977	4.27286	6.93836	4.61768			4.83429	4.77629	2.88864	1.12965	7.99408	2.57669	16.2271	3.46731	5.48676	4.26661
	UFM1	57.7845	32.5012	70.6361	54.6707	39.0493	17.8129	64.3737	10.5878	43.427	21.9893			45.6649	92.3128	71.8226	32.8888	45.1678	47.6152	38.4421	29.0255	50.3675	23.0149
	FICD	3.79701	2.12255	3.90721	5.19899	2.49772	1.95132	3.21502	0.5836	2.90918	1.42603			3.18963	3.66343	6.02877	2.68454	5.05671	3.65265	2.20063	2.34971	3.60326	1.29914
	OSTC	28.9217	9.79502	23.5814	23.2783	11.8262	6.76331	10.8287	5.29003	15.0356	8.88551			16.5942	35.7124	25.9552	9.87623	22.4409	10.8224	12.8703	9.70223	17.9967	9.09657
	HERPUD1	67.5853	35.0075	44.8263	65.8524	43.058	27.2135	35.7732	31.689	43.8757	15.1993			36.5553	66.7901	48.9459	25.8434	51.9747	56.2416	77.9104	27.5376	48.9749	17.6719
	DNAJC3	11.1777	4.64781	9.57926	11.9683	6.51014	2.40733	5.25045	2.02959	6.69632	3.83001			5.90007	9.09627	9.49512	3.67851	8.66397	4.62202	5.21964	3.49064	6.27078	2.60976
	SSR1	18.6613	8.89697	16.5427	21.877	11.9616	6.3434	16.0035	2.68963	12.872	6.55549			11.9297	13.0734	16.8511	7.33803	21.5882	12.8378	13.3348	12.3572	13.6638	4.03087
	SSR3	35.2554	12.7691	31.1484	40.3966	20.306	10.0393	16.1664	5.00474	21.3857	12.8108			23.2175	31.0113	31.1361	12.105	31.8681	18.0482	21.6144	12.6916	22.7115	9.19941
	DNAJC10	11.9467	5.3764	11.2901	10.4746	6.34513	4.41489	9.18549	1.60756	7.58011	3.70054			7.14388	15.8348	14.7453	4.01914	6.6511	8.09985	5.53016	4.77321	8.34969	5.25626
	STT3A	15.7068	9.36341	16.7295	18.2037	10.2755	5.82144	11.4967	2.80313	11.3	5.39326			11.3651	14.0093	16.1203	5.90636	15.8426	9.4114	10.6173	6.55625	11.2286	4.11817
	MYC	6.60241	3.3407	2.82149	5.13061	13.5003	1.29761	3.54252	2.25669	4.81154	3.88058			4.38011	2.64252	1.44526	0.871551	4.37975	3.08426	4.54173	2.56045	2.98821	1.26313
	HSP90B1	158.971	71.2735	168.042	139.7	112.403	71.6517	102.572	66.89	111.438	40.5715			188.188	215.233	218.643	106.897	172.428	120.7	152.095	129.906	163.011	41.9701
	XBP1	34.6302	7.82704	16.3925	19.8724	22.2795	7.79413	10.244	9.41213	16.0565	9.35266			22.585	16.5144	17.8874	9.41007	24.2243	11.5877	21.0401	15.7225	17.3714	4.70392
	NFIL3	20.4472	4.96538	6.98633	10.481	18.4428	5.36998	5.59739	9.85768	10.2685	6.03975			7.23428	9.80175	11.8939	4.99875	13.0448	5.63975	24.8503	21.4623	12.3657	6.73335
	SNAI2	1.01012	0.715053	0.893243	1.04399	1.04256	0.840876	0.26282	0.566076	0.796841	0.273417			0.417715	0.619548	3.94772	1.3463	1.10657	0.928261	0.430829	2.03612	1.35413	1.11983
	HSPA5	84.1578	52.406	83.6716	88.4573	82.604	29.7544	53.7146	107.066	72.7289	25.059			96.5088	114.51	99.1795	53.5619	85.645	69.4521	63.5865	82.487	83.1164	20.3476
	SEC23B	26.0088	9.85858	23.1543	18.4358	11.5747	6.13004	11.8016	3.29628	13.7825	8.03281			11.7219	21.708	22.0866	9.7793	17.7898	13.5768	14.2371	8.157	14.8821	5.56218
	MANF	20.3571	8.32741	14.9039	16.9298	18.0217	11.8919	12.5956	13.1265	14.5193	3.83944			26.8629	27.8743	19.9739	18.0152	31.0485	17.0155	20.8215	19.2051	22.6021	5.44574
	SEC61A1	41.8344	14.1456	30.3414	42.3899	25.8294	13.154	22.6575	9.32991	24.9603	12.6728			21.9805	32.2513	39.7751	13.3874	42.3494	22.4522	19.7475	13.6506	25.6992	13.067
	ERN1	3.43326	1.42874	2.27938	3.11788	2.2695	0.824091	1.80925	0.822515	1.99808				1.49991	2.24132	1.89544	0.523555	1.74302	1.6502	1.42611	0.889674	1.48365
	Normalized ERN1	2.31406	0.962987	1.53633	2.10149	1.52967	0.555447	1.21946	0.554385	1.34673				1.01095	1.51068	1.27755	0.352882	1.17482	1.11225	0.961215	0.599651	1

## Sheet: ATF6 (Mizuno)
	Gene symbol	Expression levels in AD samples (TPM)												Expression levels in non-AD samples (TPM)
		1	2	3	4	5	6	7	8	Mean	SD			1	2	4	5	6	7	9	10	Mean	SD
ATF6 (73)	DNAJB9	23.7913	6.32109	18.491	17.6056	11.7589	4.18059	8.62186	3.10892	11.7349	7.52084			11.7904	27.8788	29.4316	9.14851	14.4695	9.49083	10.1785	11.4133	15.4752	8.6966
	SEC24D	10.0398	1.70617	2.37892	3.70227	3.58226	2.11105	2.90013	1.61218	3.50409	2.75535			4.65851	5.40782	7.77414	2.16803	5.57315	3.15144	4.6115	3.13158	4.55952	2.5875
	KDELR3	2.13262	0.812776	0.966202	1.9807	0.718117	1.04301	0.90956	0.645678	1.15108	0.574856			1.31796	2.51841	2.48623	0.793726	2.95616	1.52024	2.64426	1.426	1.95787	0.807451
	PIGA	7.65568	4.08968	8.76363	6.04568	7.2695	3.18356	4.22415	1.88192	5.38922	2.41135			4.00324	3.51383	4.68161	1.63335	4.20426	2.96725	4.28884	4.71181	3.75052	1.14347
	ARF4	80.3787	35.2922	66.8016	80.8348	62.9397	36.4571	63.8775	16.97	55.4439	23.2058			70.6805	107.004	106.573	56.4784	111.984	61.1051	76.8181	65.5305	82.0217	21.9907
	PDIA4	15.6589	6.44438	16.401	18.4412	11.6581	5.37245	8.82048	5.03688	10.9792	5.33732			10.3224	13.4073	9.45675	5.32203	16.8242	7.83642	10.0731	5.35414	9.82454	3.69052
	HERPUD1	67.5853	35.0075	44.8263	65.8524	43.058	27.2135	35.7732	31.689	43.8757	15.1993			36.5553	66.7901	48.9459	25.8434	51.9747	56.2416	77.9104	27.5376	48.9749	17.6719
	EXOG	4.25138	4.88161	8.92235	5.06256	5.14616	3.15032	3.71595	1.64529	4.59695	2.10473			3.58384	6.7553	7.69543	1.724	7.1954	5.91264	2.34541	2.64661	4.73233	2.60475
	TMEM50B	49.5295	16.2436	38.4948	38.3975	25.3019	16.9571	26.5352	9.89472	27.6693	13.5134			39.835	53.0555	48.0503	14.9152	35.1979	24.1577	28.4794	17.4025	32.6367	13.8817
	HMOX1	52.5843	4.37075	9.85286	22.5699	9.70475	6.63914	6.63835	6.48743	14.8559	16.2547			12.3691	9.14506	4.70667	1.93761	31.3984	7.36382	24.5248	3.65919	11.8881	9.4254
	SSR3	35.2554	12.7691	31.1484	40.3966	20.306	10.0393	16.1664	5.00474	21.3857	12.8108			23.2175	31.0113	31.1361	12.105	31.8681	18.0482	21.6144	12.6916	22.7115	9.19941
	SLC39A14	20.524	1.50195	3.79519	8.90557	16.4829	5.40922	2.94518	2.59461	7.76983	7.07706			5.52959	6.13291	14.5517	2.83264	8.00853	3.25257	6.05364	13.6321	7.4992	4.05796
	IBTK	15.112	7.94925	20.2775	14.714	11.8293	7.98171	12.0671	2.7367	11.5834	5.37955			11.8688	13.1424	23.4599	5.45037	11.5448	11.2775	9.98788	11.9558	12.336	4.95624
	DNAJC10	11.9467	5.3764	11.2901	10.4746	6.34513	4.41489	9.18549	1.60756	7.58011	3.70054			7.14388	15.8348	14.7453	4.01914	6.6511	8.09985	5.53016	4.77321	8.34969	5.25626
	YIF1A	21.1036	9.50296	24.3979	25.2389	13.4228	7.3621	11.9722	4.549	14.6937	7.92008			13.9752	24.5357	24.8986	8.79268	18.1887	11.8017	12.3114	6.05891	15.0704	6.39597
	SLC2A6	5.22326	1.52143	2.37377	3.63997	2.09345	2.46138	3.40024	0.690712	2.67553	1.39864			3.92002	8.5779	13.871	6.16786	5.15311	5.86554	3.84822	2.97272	6.29705	3.13491
	HYOU1	31.699	10.7709	21.8864	18.6915	29.1697	20.3448	34.9874	5.60948	21.6449	10.153			32.8558	40.897	66.1916	30.0492	38.933	35.2781	24.9785	30.1662	37.4187	11.5219
	HSP90B1	158.971	71.2735	168.042	139.7	112.403	71.6517	102.572	66.89	111.438	40.5715			188.188	215.233	218.643	106.897	172.428	120.7	152.095	129.906	163.011	41.9701
	SYVN1	19.5918	12.3616	21.1798	19.6873	20.3822	10.1539	16.3881	4.30389	15.5061	6.03494			13.1504	19.6053	21.2736	8.6176	18.5801	14.8189	13.6626	9.64874	14.9196	4.60818
	SURF4	33.4364	16.667	30.014	36.4056	24.392	14.7127	21.8198	7.556	23.1254	9.91632			22.7667	34.7114	49.6139	19.9973	38.027	25.9216	25.438	17.7475	29.2779	10.2252
	SEC63	19.847	12.8333	22.605	22.8627	14.4955	8.232	18.1537	4.59092	15.4525	6.6608			15.7185	21.9214	27.6619	12.8355	18.8902	15.8869	18.219	12.3088	17.9303	5.8921
	USO1	26.0045	14.8445	32.3951	27.6116	16.9217	9.57855	21.2648	4.18494	19.1007	9.54341			22.2117	33.2601	37.6658	14.9148	26.2159	19.3076	21.6349	20.3524	24.4454	8.08667
	HSPA5	84.1578	52.406	83.6716	88.4573	82.604	29.7544	53.7146	107.066	72.7289	25.059			96.5088	114.51	99.1795	53.5619	85.645	69.4521	63.5865	82.487	83.1164	20.3476
	DNAJB11	25.6296	13.1453	30.6382	26.285	20.3364	23.9864	18.958	15.0148	21.7492	5.96198			28.4693	47.2736	34.9722	15.1553	30.4849	17.7714	23.3251	26.1386	27.9488	9.03303
	ERP44	11.6708	6.41328	9.74748	12.2265	8.90922	5.10194	9.03336	3.04067	8.26791	3.1898			10.7794	11.0929	12.1732	5.51874	16.0511	9.50776	11.4435	7.50281	10.5087	3.13192
	RCN3	7.8964	5.43201	3.12507	10.1301	2.75167	2.36834	4.80068	1.61917	4.76543	2.96212			6.22537	5.45031	2.47196	3.00446	18.0395	9.34216	6.50837	2.19008	6.65402	4.73741
	DERL1	18.2851	7.89927	17.3023	20.5416	10.8333	6.73308	15.1404	3.02078	12.4695	6.27034			15.6597	19.7111	36.5413	12.1326	19.656	12.84	12.9857	13.3306	17.8571	7.91931
	ATP2A2	102.077	28.9549	68.145	55.8715	49.4833	38.9011	60.8096	9.62708	51.7337	27.684			93.06	147.515	215.179	75.9981	85.7776	74.643	61.1648	80.4002	104.217	53.8083
	ARFGAP3	18.8621	8.83046	15.7865	18.2361	12.3647	4.98322	11.3472	3.99447	11.8006	5.65592			10.271	18.3594	21.4704	6.59338	11.6202	9.79775	12.2835	6.92038	12.1645	5.46305
	SEC31A	41.2322	22.4765	30.8456	37.6464	31.3373	28.3477	37.4488	7.59192	29.6158	10.7098			32.5905	38.5351	46.7613	21.0922	48.7269	32.5608	34.0107	34.2421	36.065	9.15167
	UGDH	4.27172	1.90686	5.01054	4.27635	3.43591	1.57728	2.83796	1.47481	3.09893	1.3613			2.54133	3.76243	5.32728	2.07118	3.47108	2.49937	2.46962	2.56381	3.08826	1.40278
	GOLGA3	12.9871	4.99828	10.5374	11.3134	5.61327	3.98779	7.44383	3.09907	7.49752	3.69172			7.24027	13.8063	19.6347	5.88532	9.20971	7.91926	6.0091	5.06523	9.34624	5.16138
	PDIA6	54.5008	21.9972	44.1482	49.2443	25.8014	17.2062	29.2051	10.0432	31.5183	16.0206			39.7925	62.6703	60.4807	30.9929	51.4588	32.7902	38.9957	41.4394	44.8276	10.88
	EDEM1	7.5773	2.59263	6.36461	5.575	3.94529	2.33703	4.36386	0.862376	4.20226	2.24461			3.42932	6.6256	9.65954	2.29902	4.38665	4.1619	3.5717	2.72885	4.60782	2.76626
	MANF	20.3571	8.32741	14.9039	16.9298	18.0217	11.8919	12.5956	13.1265	14.5193	3.83944			26.8629	27.8743	19.9739	18.0152	31.0485	17.0155	20.8215	19.2051	22.6021	5.44574
	STOX2	7.22197	5.59032	9.53287	5.64836	6.01579	4.10788	9.52841	1.01414	6.08247	2.80561			7.1747	11.538	22.0223	7.45703	7.59199	8.09846	6.04325	10.3394	10.0331	4.76616
	PER1	22.9875	15.8453	26.7953	35.5645	23.8314	9.30631	18.9697	6.1533	19.9317	9.53494			12.6445	15.5714	15.2684	5.19001	14.5282	21.0079	26.0933	6.18328	14.5609	7.09482
	CDK2AP2	26.73	19.2928	23.3936	30.8303	18.7694	18.2174	17.2657	12.4259	20.8656	5.83274			24.6081	29.3958	18.4249	22.1577	34.082	18.5501	34.7878	15.3026	24.6636	6.6318
	FKBP14	5.06246	2.07292	3.72909	4.70686	3.26379	1.72921	6.63703	0.848079	3.50618	1.92916			2.86451	5.00127	7.0167	1.78214	3.08716	2.76461	3.25549	2.89298	3.58311	1.90438
	FKBP7	2.29565	1.9888	3.0659	2.47275	1.60798	0.541482	1.74154	1.15757	1.85896	0.787896			2.21882	1.78385	2.05197	0.828908	2.61738	1.29651	1.49983	0.747476	1.63059	0.629617
	RPN1	54.8317	27.0297	50.0796	52.8188	47.2879	21.7454	45.0401	9.8583	38.5864	16.7264			47.1856	54.5866	65.8515	33.8742	71.811	47.062	56.2664	37.139	51.722	12.0867
	CREB3	33.4617	14.6163	28.5311	35.3225	20.9726	14.0093	20.5796	8.39203	21.9856	9.69634			22.2517	38.9721	45.7845	20.0848	29.2586	24.7181	24.577	17.2921	27.8674	9.57057
	PDIA3	55.5749	31.3731	52.6123	72.2403	52.9855	27.0113	49.7868	15.9096	44.6867	18.3351			67.2657	66.4544	63.1728	36.1258	87.8968	50.4907	63.3266	46.6366	60.1712	14.5942
	EIF2AK3	5.13041	3.3183	7.87192	5.18776	4.68448	2.33859	5.55217	1.67515	4.46985	1.97925			3.39739	5.04064	7.86323	2.63746	5.81486	3.74186	3.69524	3.38731	4.44725	1.81525
	DDOST	44.1831	14.8171	35.4675	41.3405	24.1666	15.9416	27.9078	10.7321	26.8195	12.6296			31.3666	53.6998	64.6051	24.3223	42.8351	38.0064	34.7866	21.0048	38.8283	16.2457
	MIS12	8.20913	5.89282	11.6852	18.4513	5.61975	4.47599	6.90129	2.68406	7.98993	4.99776			7.1239	9.96973	9.23279	3.64381	8.12815	5.22982	5.69071	5.79577	6.85183	2.00867
	CRELD2	16.2945	6.71402	15.2465	14.5621	8.06717	6.32691	8.38665	3.65874	9.90708	4.761902			11.2112	20.953	16.2456	7.18828	12.0169	10.4331	10.058	5.26661	11.6716	4.864175
	DAPP1	1.94663	0.259701	1.10058	1.55431	0.771287	0.260994	0.614483	0.131557	0.829943	0.658073			0.939382	0.415845	0.03849	0.074084	2.33811	0.912021	1.54124	0.129973	0.798643	0.737677
	WFS1	37.0366	11.0842	14.4003	42.316	23.1877	12.9076	22.5894	1.68983	20.6514	13.6179			18.9014	31.6036	36.1705	13.5577	14.8893	30.375	18.3607	12.1892	22.0059	11.7515
	CNNM2	5.84182	2.54829	5.07036	5.92674	4.19686	3.03464	5.85815	0.994027	4.18386	1.83407			4.94603	7.64687	9.81774	3.83735	4.71994	6.84938	4.16882	4.24997	5.77951	2.27861
	DERL3	1.71049	0.775767	1.70427	0.861037	1.11751	0.881128	2.43157	0.332098	1.22673	0.674277			1.27365	1.16094	1.89371	0.780527	0.780278	0.888924	0.89775	0.840575	1.06455	0.502615
	TXNDC11	9.10315	4.63205	7.75484	9.23719	7.97613	4.96265	7.56543	2.33574	6.6959	2.45077			6.93899	9.23898	11.1794	5.0201	8.88869	7.93601	8.48569	5.88887	7.9471	1.99152
	SDF2L1	7.61415	1.72936	5.07754	5.83779	2.93976	1.43396	1.27549	2.26458	3.52158	2.36246			3.57358	7.94243	4.22768	2.69226	3.24575	2.02119	2.56183	1.81381	3.50982	1.9994
	CALR	186.198	73.892	162.77	189.779	127.386	90.6645	138.636	51.4039	127.591	51.7042			176.511	197.863	196.784	109.302	223.93	146.84	166.543	102.816	165.074	40.4977
	PDXK	56.5848	14.3055	27.4776	37.6511	23.6575	19.3119	28.6048	9.24818	27.1052	14.8227			32.6926	55.8778	77.9139	22.2017	27.3511	37.0618	29.7319	20.0363	37.8584	20.7578
	RABAC1	54.0608	26.5438	36.9817	46.08	27.8725	19.1203	27.8541	10.4032	31.1145	14.141			30.7728	79.0304	83.4261	36.0661	41.8536	38.0213	41.4485	18.5146	46.1417	22.0639
	ALG12	2.60827	1.40022	3.05745	2.84251	1.37432	0.934273	1.86897	0.470236	1.81953	0.939741			1.86042	3.05435	3.31625	1.38311	2.2468	1.71039	1.83756	1.30068	2.0887	0.706838
	SEC11C	140.792	59.8207	99.9885	220.914	73.7451	30.177	78.6584	12.3401	89.5544	66.2569			87.3707	167.214	120.079	67.3556	97.4649	85.3809	122.53	59.0695	100.808	31.206
	PPIB	120.131	64.2745	103.69	132.071	112.201	56.1956	83.4208	38.9316	88.8644	33.3887			105.716	125.926	113.574	75.8965	185.208	105.668	104.638	61.5199	109.768	32.8582
	GMDS	10.1	4.09188	4.58426	6.2486	5.99308	4.32036	12.9565	7.11548	6.92627	3.11932			9.86865	11.8105	11.0505	10.1608	9.76759	14.0064	12.7565	7.58274	10.8755	1.84648
	NUCB2	21.4315	12.2724	17.33	22.3636	13.3657	9.94873	19.0182	6.76246	15.3116	5.60444			19.8437	19.8281	23.8473	14.7363	22.7511	12.9754	17.9102	20.7444	19.0796	3.61076
	RBM10	17.1256	9.98049	17.1839	20.3122	11.0147	9.6492	14.2236	4.64351	13.0166	5.12147			13.6105	19.2741	24.1404	11.7839	18.3242	16.3917	14.2734	9.92025	15.9648	4.12735
	RRBP1	14.7696	15.9317	21.8766	17.2591	16.7031	8.8967	16.4388	5.94464	14.7275	5.02763			15.5058	10.7227	9.14409	7.692	24.8845	12.6143	17.5422	11.7934	13.7374	4.96354
	GOLGB1	17.8342	8.89886	15.7552	17.1007	12.3601	7.60757	17.1061	3.04756	12.4638	5.44708			12.549	20.3228	24.9032	7.35845	15.5503	14.3143	12.7359	10.5439	14.7847	6.81595
	RABEPK	19.4372	8.22903	15.927	18.9096	10.6257	7.24164	8.99105	3.43533	11.5996	5.83526			17.0339	29.5337	22.3285	10.8526	15.2179	16.8911	13.244	7.73327	16.6044	6.58765
	FKBP2	63.0773	49.0148	50.9778	80.2359	68.2751	47.138	61.102	26.6696	55.8113	16.1542			73.0575	77.9185	84.55	69.5936	85.6567	117.514	99.9769	50.4386	82.3383	20.9988
	SMARCB1	35.7336	21.6035	32.1325	40.2529	33.6294	18.9662	36.5024	6.67785	28.1873	11.3885			26.2043	40.2834	54.3654	25.5735	36.6754	35.946	30.5062	20.9063	33.8076	10.7186
	NANS	27.4007	7.54414	13.2125	18.4265	18.6296	12.3562	19.8599	7.38926	15.6023	6.79398			24.8485	31.7273	28.0041	16.3126	35.6322	24.5014	27.8881	16.9634	25.7347	5.96058
	GCC1	4.4442	1.63979	4.34457	4.44674	1.76019	0.896007	2.27036	0.656593	2.55731	1.61497			1.94455	3.28386	4.59859	0.960415	2.56659	1.59198	1.89964	1.0296	2.2344	1.27174
	ZMYND19	14.6999	6.64275	10.0206	13.607	12.5564	10.6929	12.2889	2.99224	10.4376	3.8951			11.8492	19.8503	24.3037	14.076	12.3095	15.5273	13.272	9.31996	15.0635	4.33419
	SLC26A6	6.91734	2.59466	5.20555	7.93003	2.84354	1.61151	3.35962	3.32365	4.22324	2.23272			3.29748	4.81117	4.23073	0.909722	4.32826	4.16233	3.86785	1.26008	3.35845	1.47715
	MVD	22.9315	9.3981	20.7453	29.8077	15.7316	11.4637	22.1977	5.42929	17.2131	8.1401			15.3069	25.2431	44.2473	15.326	18.7287	27.4579	19.3307	9.25193	21.8616	10.1787
	ERP29	48.6721	26.6682	41.8351	51.1755	28.5754	21.843	47.6036	12.8912	34.908	14.2762			52.9343	53.9676	60.2954	45.3424	75.4145	67.1285	64.0749	29.5912	56.0936	12.7707
		Expression levels in AD samples (TPM)												Expression levels in non-AD samples (TPM)
		1	2	3	4	5	6	7	8	Mean	SD			1	2	3	5	6	7	8	10	Mean	SD
	ATF6	9.96129	5.1875	9.72227	11.3187	8.81899	3.75843	8.13679	2.05255					7.181	7.95437	13.8056	4.33056	12.1941	7.1516	7.94803	6.68114	8.4058
	Normalized ATF6	1.18505	0.617134	1.15661	1.34654	1.04916	0.447124	0.967997	0.244183					0.854291	0.946296	1.64239	0.515187	1.45067	0.850794	0.945541	0.794825	1

## Sheet: PERK (Nativio)
	Expression levels in AD samples (TPM)																	Expression levels in aged non-AD samples (TPM)
	Gene symbol	1	2	3	4	5	6	7	8	9	10	11	12	Mean				1	2	3	4	5	6	7	8	9	10	Mean
PERK (31)	ATF3	39	54	60	263	103	67	81	189	71	45	104	102	102.2				72	565	42	93	60	56	117	65	38	136	124.4
	RELB	47	50	49	119	60	36	44	61	34	47	98	70	62				76	261	94	152	86	92	82	60	37	100	104
	DNAJB9	200	222	175	212	152	113	155	125	150	138	142	254	161.8				214	181	155	254	159	306	330	147	314	456	251.6
	NUPR1	599	276	277	393	431	306	389	155	138	835	300	122	310				193	318	216	256	206	231	191	156	70	287	212.4
	DDIT3	234	153	139	229	135	159	336	200	145	230	102	176	170.6				189	348	129	193	163	271	213	121	173	243	204.3
	ASNS	437	637	314	407	498	349	313	253	438	524	294	588	419.4				547	477	394	564	472	763	542	319	857	727	566.2
	PPP1R15A	356	365	414	562	373	335	537	442	332	416	364	643	439.4				495	4067	402	547	525	870	384	446	420	556	871.2
	CEBPB	269	230	254	234	162	159	313	193	205	337	222	246	240.6				192	318	132	489	194	313	222	187	159	306	251.2
	DDIT4	1519	937	1605	1259	1459	2927	2651	1601	1584	1945	1211	2069	1682				1344	984	659	1909	831	573	1368	709	624	2093	1109.4
	GADD45A	187	162	136	567	113	114	128	214	148	76	115	217	154				329	1008	203	708	164	627	235	409	184	994	486.1
	ERO1B	256	187	234	265	201	278	162	156	182	202	215	345	220				243	167	203	240	181	228	360	188	328	262	240
	NFKB2	244	175	239	200	155	291	278	184	162	321	204	279	230				126	460	217	328	165	187	203	142	79	243	215
	CEBPG	567	458	496	334	526	390	574	281	337	659	381	442	420				404	610	312	477	364	539	464	307	486	576	453.9
	HERPUD1	676	642	804	466	520	575	584	580	458	724	563	770	619				482	809	485	507	525	597	633	425	681	703	584.7
	DNAJC3	601	610	735	808	529	486	646	685	470	689	556	753	630.6				629	463	478	887	537	529	753	563	551	1059	644.9
	SLC1A4	2008	1723	1589	1169	1225	1120	1780	513	1349	2008	1289	1606	1353				1449	1830	2083	2622	2639	2581	1877	1680	1936	1779	2047.6
	XBP1	353	335	245	339	232	259	472	403	216	361	196	450	325.2				324	609	225	445	242	370	319	246	230	475	348.5
	NFIL3	177	186	219	220	200	160	187	104	144	192	147	245	166.4				123	363	104	251	74	132	165	75	135	328	175
	TRIB3	73	49	50	37	39	71	101	42	62	58	55	61	55.6				49	238	54	86	103	115	34	52	51	61	84.3
	CBX4	403	493	364	782	443	307	283	516	465	500	388	487	471.2				451	833	414	658	560	824	531	426	619	703	601.9
	WARS	525	725	444	924	571	343	621	404	416	535	381	847	516.6				715	852	734	3492	640	1506	825	602	1010	1907	1228.3
	EIF4EBP1	57	66	42	48	58	47	47	60	54	65	63	65	61.4				54	57	23	112	45	44	34	40	28	97	53.4
	SHMT2	183	264	225	229	294	243	245	247	210	447	174	291	273.8				216	463	163	368	238	259	204	174	188	317	259
	CARS	459	605	362	661	706	373	433	616	477	615	426	519	530.6				586	863	324	687	384	841	451	405	530	806	587.7
	NARS	886	1370	808	1333	1018	584	581	813	837	923	779	1266	923.6				1425	1256	804	1462	998	1904	1649	899	2011	2172	1458
	ATF4	1393	1232	1100	1127	1253	1124	1166	1357	1234	1996	1049	1071	1341.4				916	1352	620	1252	801	1350	1117	828	793	1471	1050
	WFS1	1464	2421	2292	1534	1929	1507	2306	912	1363	1987	1586	2517	1673				1325	3143	1810	2831	2599	2377	1639	1609	2887	2001	2222.1
	YARS	937	1148	548	912	926	551	719	679	851	1076	539	1001	829.2				1083	1813	556	1049	801	1898	1184	595	1451	1479	1190.9
	LMO4	1500	2522	1177	1322	2539	908	1025	487	1652	1976	1027	1989	1426.2				1780	3255	1263	2082	1446	4041	2608	1195	4002	2707	2437.9
	AARS	3434	3691	2428	3611	3869	2295	2241	3109	3192	3921	2153	3757	3226.4				3415	5428	2271	3489	2901	5040	3914	2040	4612	4969	3807.9
	SARS	1444	1864	985	1827	1588	898	860	1300	1419	1300	1186	1762	1393.4				2050	2311	1129	1878	1464	3094	1937	1251	2557	2584	2025.5
	Expression levels in AD samples (TPM)																	Expression levels in aged non-AD samples (TPM)
	Gene symbol	1	2	3	4	5	6	7	8	9	10	11	12	Mean				1	2	3	4	5	6	7	8	9	10	Mean
	Normalized EIF2AK3	0.852535	1.09677	0.741935	1.38249	0.967742	0.981567	0.705069	1.10138	0.921659	0.788018	1	1.18433	0.976959				0.870968	1.34101	0.663594	0.940092	0.81106	1.19816	1.01382	0.797235	1.12442	1.23963	1

## Sheet: IRE1 (Nativio)
	Expression levels in AD samples (TPM)																	Expression levels in aged non-AD samples (TPM)
	Gene symbol	1	2	3	4	5	6	7	8	9	10	11	12	Mean				1	2	3	4	5	6	7	8	9	10	Mean
IRE1 (32)	ATF3	39	54	60	263	103	67	81	189	71	45	104	102	98.1667				72	565	42	93	60	56	117	65	38	136	124.4
	DNAJB9	200	222	175	212	152	113	155	125	150	138	142	254	169.833				214	181	155	254	159	306	330	147	314	456	251.6
	SLC3A2	1235	1132	1533	1294	1103	1112	1641	1008	1045	1778	947	1389	1268.08				1316	1690	1626	1866	1644	1396	1301	1440	1147	1328	1475.4
	VEGFA	372	259	502	290	306	900	735	430	572	967	311	592	519.667				443	1188	385	996	974	299	649	384	297	1504	711.9
	NUPR1	599	276	277	393	431	306	389	155	138	835	300	122	351.75				193	318	216	256	206	231	191	156	70	287	212.4
	DDIT3	234	153	139	229	135	159	336	200	145	230	102	176	186.5				189	348	129	193	163	271	213	121	173	243	204.3
	PRDM1	67	75	62	295	59	78	45	53	55	31	67	62	79.0833				110	101	133	180	135	131	60	81	83	70	108.4
	NDRG1	2771	3904	3311	11085	5477	4532	2258	13844	7705	3072	5524	5373	5738				7845	2970	2899	5581	3454	4175	8251	6105	2603	7207	5109
	GADD45A	187	162	136	567	113	114	128	214	148	76	115	217	181.417				329	1008	203	708	164	627	235	409	184	994	486.1
	HSPA13	445	716	420	551	478	287	312	320	322	388	464	544	437.25				523	441	375	548	423	859	824	418	996	940	634.7
	LMAN1	501	457	501	832	393	420	406	475	321	458	497	577	486.5				541	287	420	664	404	485	595	505	553	846	530
	PAWR	47	62	103	105	64	118	96	87	83	52	47	66	77.5				81	78	75	74	67	83	83	70	52	68	73.1
	NFKB2	244	175	239	200	155	291	278	184	162	321	204	279	227.667				126	460	217	328	165	187	203	142	79	243	215
	MBNL2	2047	2138	1808	3374	1894	1318	1426	1506	1394	1671	1836	2413	1902.08				2118	1070	1299	1863	1416	1762	3518	1462	3148	3286	2094.2
	UFM1	351	467	394	692	418	356	295	460	375	303	383	490	415.333				603	165	340	551	357	519	603	417	568	692	481.5
	FICD	64	98	81	93	88	76	74	115	94	89	95	110	89.75				114	157	66	144	133	127	119	90	111	165	122.6
	OSTC	57	59	68	62	63	52	38	55	37	38	59	67	54.5833				65	29	30	67	42	50	90	52	80	94	59.9
	HERPUD1	676	642	804	466	520	575	584	580	458	724	563	770	613.5				482	809	485	507	525	597	633	425	681	703	584.7
	DNAJC3	601	610	735	808	529	486	646	685	470	689	556	753	630.667				629	463	478	887	537	529	753	563	551	1059	644.9
	SSR1	1283	1502	1206	1996	1293	1342	963	1419	1061	976	1464	1703	1350.67				1780	813	1122	1969	1166	1298	1813	1413	1827	2226	1542.7
	SSR3	597	706	661	962	579	557	535	779	605	446	682	722	652.583				1055	404	618	1076	570	789	804	673	822	1099	791
	DNAJC10	464	662	548	829	505	318	314	601	453	427	567	721	534.083				884	399	516	792	618	908	954	598	1086	1095	785
	STT3A	413	449	456	725	353	326	290	380	238	361	395	510	408				415	206	328	528	359	375	607	363	506	736	442.3
	MYC	79	120	86	153	61	31	71	114	66	66	84	103	86.1667				104	340	121	222	79	138	97	72	69	178	142
	HSP90B1	2731	2052	1945	3149	1467	1508	2331	3455	1916	2374	1392	3373	2307.75				2370	2254	1521	2142	2173	3138	4676	1582	2691	4505	2705.2
	XBP1	353	335	245	339	232	259	472	403	216	361	196	450	321.75				324	609	225	445	242	370	319	246	230	475	348.5
	NFIL3	177	186	219	220	200	160	187	104	144	192	147	245	181.75				123	363	104	251	74	132	165	75	135	328	175
	SNAI2	29	26	22	16	28	17	23	19	8	13	25	37	21.9167				12	42	5	26	15	15	23	14	21	17	19
	HSPA5	2468	1830	1675	2109	1387	1675	2686	3011	1729	2832	1262	4012	2223				2004	3173	1315	1959	2100	2390	3969	1381	1808	4090	2418.9
	SEC23B	441	502	388	708	439	390	318	566	434	379	413	574	462.667				538	485	362	709	555	610	708	470	631	1086	615.4
	MANF	119	114	78	92	61	82	174	150	94	175	54	213	117.167				75	109	72	84	107	100	140	64	105	189	104.5
	SEC61A1	935	999	1162	1213	1038	959	1004	1095	803	1035	935	1080	1021.5				1078	1192	849	1576	1113	1215	1077	1104	977	1521	1170.2
	Expression levels in AD samples (TPM)																	Expression levels in aged non-AD samples (TPM)
	Gene symbol	1	2	3	4	5	6	7	8	9	10	11	12	Mean				1	2	3	4	5	6	7	8	9	10	Mean
	ERN1	130	125	95	198	115	154	104	131	142	109	121	127					135	131	132	190	110	147	123	120	96	115	129.9
	Normalized ERN1	1.00077	0.962279	0.731332	1.52425	0.885296	1.18553	0.800616	1.00847	1.09315	0.839107	0.931486	0.977675					1.03926	1.00847	1.01617	1.46266	0.846805	1.13164	0.946882	0.923788	0.73903	0.885296	1

## Sheet: ATF6 (Nativio)
	Expression levels in AD samples (TPM)																	Expression levels in aged non-AD samples (TPM)
	Gene symbol	1	2	3	4	5	6	7	8	9	10	11	12	Mean				1	2	3	4	5	6	7	8	9	10	Mean
ATF6 (74)	DNAJB9	200	222	175	212	152	113	155	125	150	138	142	254	169.833				214	181	155	254	159	306	330	147	314	456	251.6
	SEC24D	233	326	153	275	275	148	177	152	165	258	226	290	223.167				336	274	240	396	187	407	363	248	395	431	327.7
	KDELR3	33	30	52	69	28	58	27	31	23	30	50	43	39.5				46	35	36	32	29	30	21	32	31	43	33.5
	ERO1B	256	187	234	265	201	278	162	156	182	202	215	345	223.583				243	167	203	240	181	228	360	188	328	262	240
	PIGA	67	95	108	197	59	80	79	95	46	73	105	114	93.1667				109	61	63	196	78	105	129	92	104	184	112.1
	ARF4	312	377	284	407	262	238	220	220	208	221	281	350	281.667				358	272	271	410	272	399	466	283	472	621	382.4
	PDIA4	390	438	399	729	309	511	556	998	464	517	383	652	528.833				507	432	278	520	434	559	758	333	363	790	497.4
	HERPUD1	676	642	804	466	520	575	584	580	458	724	563	770	613.5				482	809	485	507	525	597	633	425	681	703	584.7
	EXOG	231	310	298	262	275	348	191	318	259	262	274	284	276				269	277	217	313	290	255	241	246	291	253	265.2
	TMEM50B	272	292	409	326	269	429	262	319	261	332	272	379	318.5				325	197	284	358	248	280	429	280	319	381	310.1
	HMOX1	345	179	134	307	88	45	96	140	60	264	184	253	174.583				161	263	85	355	124	202	192	85	73	406	194.6
	SSR3	597	706	661	962	579	557	535	779	605	446	682	722	652.583				1055	404	618	1076	570	789	804	673	822	1099	791
	SLC39A14	542	642	380	470	448	430	491	357	333	616	303	616	469				373	1564	353	805	405	860	595	475	576	1593	759.9
	IBTK	554	762	626	1174	724	567	395	860	649	438	718	864	694.25				1076	360	633	883	658	707	955	656	945	1104	797.7
	DNAJC10	464	662	548	829	505	318	314	601	453	427	567	721	534.083				884	399	516	792	618	908	954	598	1086	1095	785
	YIF1A	188	166	215	299	206	168	170	214	166	229	167	185	197.75				168	236	168	268	189	194	197	166	182	267	203.5
	SLC2A6	315	439	420	328	408	348	277	172	369	553	265	438	361				290	770	505	469	501	618	371	420	459	430	483.3
	HYOU1	1646	2307	1549	2260	1858	1473	1953	2379	2189	1947	1392	2757	1975.83				2325	4006	1535	2264	2375	3988	2647	1733	3320	3176	2736.9
	HSP90B1	2731	2052	1945	3149	1467	1508	2331	3455	1916	2374	1392	3373	2307.75				2370	2254	1521	2142	2173	3138	4676	1582	2691	4505	2705.2
	SYVN1	550	602	598	1080	621	715	550	948	643	714	634	780	702.917				640	791	591	925	722	851	638	652	645	875	733
	SURF4	817	1085	841	1161	884	712	879	824	759	1053	737	1103	904.583				959	1490	785	1325	985	1348	1069	911	1046	1377	1129.5
	SEC63	574	708	571	880	627	527	462	644	574	432	649	771	618.25				891	354	565	815	658	808	862	645	1013	1048	765.9
	USO1	497	637	522	746	600	358	344	483	490	427	483	688	522.917				640	343	463	771	437	636	852	497	770	961	637
	HSPA5	2468	1830	1675	2109	1387	1675	2686	3011	1729	2832	1262	4012	2223				2004	3173	1315	1959	2100	2390	3969	1381	1808	4090	2418.9
	DNAJB11	160	151	146	234	150	118	183	236	171	195	133	225	175.167				208	226	130	218	173	197	240	160	171	298	202.1
	ERP44	369	381	361	423	388	421	278	269	292	328	306	483	358.25				433	267	307	477	317	346	507	378	470	498	400
	RCN3	111	61	122	63	78	73	87	119	114	184	102	206	110				93	197	83	89	94	121	72	61	76	99	98.5
	DERL1	298	371	300	430	290	311	215	241	230	312	288	469	312.917				308	289	247	376	288	421	455	250	478	535	364.7
	ATP2A2	6707	7969	6560	6579	6844	5407	6251	4934	6058	8569	4612	9251	6645.08				6999	10735	5392	7033	7150	11947	10442	5013	11593	10024	8632.8
	ARFGAP3	241	332	341	460	333	292	229	296	213	271	356	350	309.5				334	341	230	465	259	338	359	253	347	538	346.4
	SEC31A	1118	1006	964	1214	1016	755	708	923	785	913	825	1175	950.167				1205	769	912	1342	819	1059	1410	860	1458	1631	1146.5
	UGDH	148	159	215	113	145	182	164	320	181	154	163	198	178.5				199	265	146	249	189	143	225	150	147	168	188.1
	GOLGA3	3308	3472	3651	3502	4376	4612	3439	4358	4332	4785	3174	3808	3901.42				3681	5796	3050	4100	4246	4725	3005	3145	3507	3252	3850.7
	PDIA6	535	472	454	557	389	344	467	642	421	549	348	636	484.5				460	663	341	546	556	493	812	357	463	790	548.1
	EDEM1	294	458	356	543	377	320	263	378	352	389	425	445	383.333				521	493	432	716	459	630	458	456	635	573	537.3
	MANF	119	114	78	92	61	82	174	150	94	175	54	213	117.167				75	109	72	84	107	100	140	64	105	189	104.5
	STOX2	1989	2486	1661	2605	2226	1440	1248	1974	1871	2087	1629	2861	2006.42				2258	2315	1477	1872	1895	2884	3015	1598	3055	2639	2300.8
	GPER1	197	274	371	98	329	415	287	231	334	477	333	317	305.25				196	529	543	499	459	163	160	227	202	329	330.7
	CDK2AP2	450	271	369	400	367	419	444	487	322	503	287	433	396				245	378	258	339	338	273	435	236	267	426	319.5
	FKBP14	202	153	180	113	134	168	137	118	124	161	141	185	151.333				146	192	150	185	158	148	158	156	144	204	164.1
	FKBP7	22	11	28	22	15	14	12	27	12	12	17	15	17.25				22	10	21	17	23	12	20	26	14	22	18.7
	RPN1	835	1116	838	1513	936	763	690	1084	807	900	816	1222	960				1065	1113	664	1156	882	1574	1202	794	1173	1787	1141
	CREB3	322	350	388	408	429	375	359	462	439	358	370	403	388.583				420	543	302	452	414	537	468	302	451	449	433.8
	PDIA3	531	538	437	950	408	399	442	647	459	503	373	771	538.167				636	553	466	769	584	784	841	465	666	1080	684.4
	DDOST	380	499	395	597	408	370	363	440	362	476	363	620	439.417				605	651	443	667	533	911	607	505	731	769	642.2
	EIF2AK3	185	238	161	300	210	213	153	239	200	171	217	257	212				189	291	144	204	176	260	220	173	244	269	217
	MIS12	92	112	125	197	121	95	88	189	123	97	109	147	124.583				184	82	100	201	109	153	162	139	155	164	144.9
	CRELD2	177	192	160	348	188	183	178	479	268	188	170	322	237.75				261	361	225	303	353	274	299	214	206	341	283.7
	DAPP1	15	12	19	12	8	6	3	19	7	13	29	17	13.3333				15	6	12	40	10	20	10	2	7	45	16.7
	WFS1	1464	2421	2292	1534	1929	1507	2306	912	1363	1987	1586	2517	1818.17				1325	3143	1810	2831	2599	2377	1639	1609	2887	2001	2222.1
	CNNM2	645	686	599	733	695	826	492	710	692	686	633	846	686.917				616	745	547	705	734	855	671	584	735	650	684.2
	DERL3	80	28	52	36	31	80	94	78	37	110	40	91	63.0833				31	107	43	44	49	23	42	49	31	47	46.6
	TXNDC11	257	300	308	316	309	320	249	256	248	269	290	321	286.917				266	296	284	406	336	351	287	268	335	301	313
	SDF2L1	83	54	72	101	48	83	96	127	61	118	51	142	86.3333				65	95	46	84	72	66	108	50	56	143	78.5
	CALR	2502	1814	2281	3727	1511	1551	2107	3882	2174	2547	1515	3573	2432				2652	2769	2074	2553	2975	2548	4076	2042	2157	4520	2836.6
	PDXK	6613	6560	7992	4806	7789	6193	7750	4395	7761	9041	5598	8137	6886.25				7710	11346	7208	10148	8826	10866	7763	7425	9018	6540	8685
	RABAC1	507	753	539	780	683	549	536	566	689	655	568	759	632				585	931	533	731	606	1112	753	448	914	933	754.6
	ALG12	272	271	315	390	300	327	204	380	285	380	288	332	312				210	334	202	279	308	239	273	201	225	261	253.2
	SEC11C	432	274	301	510	202	192	210	189	209	265	225	332	278.417				297	197	227	318	250	301	401	241	298	609	313.9
	PPIB	108	144	166	329	147	132	125	328	168	163	166	211	182.25				198	181	129	250	184	208	272	139	177	316	205.4
	GMDS	101	130	105	99	87	89	105	82	96	105	79	131	100.75				128	138	99	160	157	199	138	91	142	147	139.9
	NUCB2	210	202	237	240	185	209	188	155	166	135	144	238	192.417				233	167	260	325	228	193	279	239	322	355	260.1
	RBM10	933	695	881	972	817	939	775	1185	1014	1066	703	1133	926.083				848	1270	838	982	1069	724	923	741	761	851	900.7
	RRBP1	751	869	830	2637	1146	932	738	2066	1174	912	960	1108	1176.92				1182	1346	716	1673	1043	1067	872	987	461	1743	1109
	GOLGB1	3769	4076	4141	4011	5076	3461	3084	4188	3865	3215	3382	3715	3831.92				4656	3219	3546	4925	3538	4285	4952	3648	4489	4604	4186.2
	RABEPK	93	142	136	152	123	73	96	117	105	113	101	126	114.75				165	181	131	214	197	206	167	156	184	211	181.2
	FKBP2	248	294	293	389	287	264	257	335	370	356	213	335	303.417				373	435	314	413	357	435	320	262	378	414	370.1
	SMARCB1	425	584	454	599	529	566	408	532	503	530	442	562	511.167				566	653	467	700	529	893	446	447	642	648	599.1
	NANS	137	191	150	179	177	95	132	127	159	173	116	206	153.5				189	273	109	235	130	309	188	119	234	300	208.6
	GCC1	293	362	371	341	347	342	350	424	281	458	325	339	352.75				320	662	260	431	336	360	284	283	294	353	358.3
	ZMYND19	156	205	176	122	198	135	142	130	154	250	131	195	166.167				132	327	112	185	195	316	171	137	199	207	198.1
	SLC26A6	122	110	144	146	154	155	89	151	126	149	133	154	136.083				92	195	118	150	153	72	91	98	52	103	112.4
	MVD	352	370	366	623	448	393	307	501	575	559	321	478	441.083				456	861	545	707	843	496	422	502	427	926	618.5
	ERP29	336	419	330	409	325	278	223	408	319	352	291	418	342.333				387	404	297	435	379	583	425	261	445	556	417.2
	Expression levels in AD samples (TPM)																	Expression levels in aged non-AD samples (TPM)
	Gene symbol	1	2	3	4	5	6	7	8	9	10	11	12	Mean				1	2	3	4	5	6	7	8	9	10	Mean
	ATF6	680	683	831	1073	770	658	432	595	554	599	624	769					901	442	572	1019	590	818	948	655	994	1162	810.1
	Normalized ATF6	0.839403	0.843106	1.0258	1.32453	0.9505	0.812245	0.533267	0.734477	0.683866	0.739415	0.770275	0.949266					1.11221	0.545612	0.706086	1.25787	0.728305	1.00975	1.17023	0.808542	1.22701	1.43439	1
